# Supplementary material for: Developmental basis of SHH medulloblastoma heterogeneity
Source: Nat Commun. 2024 Jan 8;15:270. doi: 10.1038/s41467-023-44300-0 (PMC10774283; doi:10.1038/s41467-023-44300-0)
Supplement: Supplementary file 4 — Supplementary Data 1 [file 41467_2023_44300_MOESM4_ESM.xlsx]

## Sheet: Sheet1
Cohort	Sample	Histology	Sequencing Type	Previously Published Single-Cell Data	Proteomic Subtype	VSNL1 IHC	MALDI	CyCIF Panel 1	CyCIF Panel 2 (taurine)	Taurine IHC	Comments
MDT-Nuc	MB0595	MBEN	Nuc	No	N/A		Y
	MB0601	MBEN	Nuc	No	N/A		Y
	MB2112	MBEN	Nuc	No	N/A		Y
	MB3400	MBEN	Nuc	No	N/A		Y
	MB3612	MBEN	Nuc	No	N/A		Y
	MB3201	MBEN	Nuc	No	N/A		Y
	MB4113	MBEN	Nuc	No	N/A		Y
MDT-Cell	BT2019110	MBEN	Cell	No	N/A
Vladoiu	BT2017017	?	Cell	Yes (Vladoiu 2019)	N/A
	SM-4217	DNMB	Cell	Yes (Vladoiu 2019)	N/A
Hovestadt	MUV41	DNMB	Cell	Yes (Hovestadt 2019)	N/A
	SJ454	DNMB	Cell	Yes (Hovestadt 2019)	N/A
	SJ577	DNMB	Cell	Yes (Hovestadt 2019)	N/A
Riemondy	801	?	Cell	Yes (Riemondy 2022)	N/A
	831	?	Cell	Yes (Riemondy 2022)	N/A
	877	?	Cell	Yes (Riemondy 2022)	N/A
	898	?	Cell	Yes (Riemondy 2022)	N/A
	1224	?	Cell	Yes (Riemondy 2022)	N/A
	1235	?	Cell	Yes (Riemondy 2022)	N/A
	1325	?	Cell	Yes (Riemondy 2022)	N/A
	1397	?	Cell	Yes (Riemondy 2022)	N/A
	1416	?	Cell	Yes (Riemondy 2022)	N/A
	1128	?	Cell	Yes (Riemondy 2022)	N/A
CHLA	CHLA-3	DNMB	N/A	No	N/A	Y				Y
	CHLA-5	MBEN	N/A	No	N/A			Y	Y	Y
	CHLA-6	DNMB	N/A	No	N/A	Y				Y
	CHLA-9	MBEN	N/A	No	N/A					Y
	CHLA-10	MBEN	N/A	No	N/A	Y		Y	Y	Y	CHLA-2 from Supp Fig 19 is another section from same patient
	CHLA-11	Classic	N/a	No	N/A					Y
	CHLA-13	MBEN	N/A	No	N/A	Y				Y
	CHLA-14	DNMB	N/A	No	N/A	Y				Y
	CHLA-15	MBEN	N/A	No	N/A	Y				Y
	CHLA-16	DNMB	N/A	No	N/A					Y
	CHLA-20	Classic	N/A	No	N/A					Y
MDT-Other	MDT-AP-0388	DNMB	N/A	No	N/A		Y
	MDT-AP-2377	DNMB	N/A	No	N/A		Y
Archer	MB088	MBEN	N/A	No	SHHb			Y
	MB206	MBEN	N/A	No	SHHb			Y
	MB266	MBEN	N/A	No	SHHb			Y
	MB287	MBEN	N/A	No	SHHb			Y
	MB234	DMNB	N/A	No	SHHa			Y
	MB239	DNMB	N/A	No	SHHa			Y
	MB244	DNMB	N/A	No	SHHa			Y
	MB268	DNMB	N/A	No	SHHa			Y
Validation	MB002	DNMB	Nuc	No	SHHa
	MB005	DNMB	Nuc	No	SHHb
	MB009	DNMB	Nuc	No	SHHa
	MB015	DNMB	Nuc	No	SHHb
	MB019	DNMB	Nuc	No	SHHa
	MB084	DNMB	Nuc	No	SHHb
