# Supplementary material for: Developmental basis of SHH medulloblastoma heterogeneity
Source: Nat Commun. 2024 Jan 8;15:270. doi: 10.1038/s41467-023-44300-0 (PMC10774283; doi:10.1038/s41467-023-44300-0)
Supplement: Supplementary file 7 — Supplementary Data 4 [file 41467_2023_44300_MOESM7_ESM.xlsx]

## Sheet: 50 gene sig
	cat	U	p	mean_score_cat	mean_score_other	cell_type	chromosome	gain/loss	Significant
358	GCP_diff___10q___loss	210	6.07005e-13	0.461889	-0.132957	GCP_diff	10q	loss	TRUE
356	MBEN-Nuc_GCP-Cycling___10q___loss	210	1.14645e-06	0.282946	-0.0560949	MBEN-Nuc_GCP-Cycling	10q	loss	TRUE
315	MBEN-Nuc_Ribosomal___9q___loss	530	1.37994e-06	0.125046	-0.0690118	MBEN-Nuc_Ribosomal	9q	loss	TRUE
317	MBEN-Nuc_GN-Migrating___9q___loss	530	2.02832e-06	-0.268608	0.0812395	MBEN-Nuc_GN-Migrating	9q	loss	TRUE
320	MBEN-Nuc_GCP-Cycling___9q___loss	530	9.20936e-06	0.189587	-0.09035	MBEN-Nuc_GCP-Cycling	9q	loss	TRUE
323	GN-Late___9q___loss	530	1.03761e-05	-0.512662	0.131483	GN-Late	9q	loss	TRUE
352	MBEN-Nuc_GCP-SHH___10q___loss	210	2.60563e-05	-0.178943	0.0768624	MBEN-Nuc_GCP-SHH	10q	loss	FALSE
511	GCP_diff___17p___loss	870	2.6362e-05	0.269401	-0.0849341	GCP_diff	17p	loss	FALSE
321	GCP_progenitor___9q___loss	530	7.34812e-05	0.269627	-0.0994214	GCP_progenitor	9q	loss	FALSE
175	MBEN-Nuc_GN-Premigratory___5q___loss	462	8.17075e-05	-0.422318	0.0207689	MBEN-Nuc_GN-Premigratory	5q	loss	FALSE
190	MBEN-Nuc_GCP-SHH___6p___loss	760	9.11726e-05	-0.491893	0.0408173	MBEN-Nuc_GCP-SHH	6p	loss	FALSE
318	MBEN-Nuc_GN-Postmigratory___9q___loss	530	0.000100421	-0.244054	0.0502439	MBEN-Nuc_GN-Postmigratory	9q	loss	FALSE
293	MBEN-Nuc_GCP-Cycling___9p___gain	4820	0.000120032	0.257789	-0.0346853	MBEN-Nuc_GCP-Cycling	9p	gain	FALSE
463	MBEN-Nuc_GN-Premigratory___14q___loss	182	0.000186045	-0.194471	0.0397636	MBEN-Nuc_GN-Premigratory	14q	loss	FALSE
509	MBEN-Nuc_GCP-Cycling___17p___loss	870	0.000244079	0.216394	-0.0402488	MBEN-Nuc_GCP-Cycling	17p	loss	FALSE
96	GCP_progenitor___3q___gain	4603	0.00048647	0.371427	-0.0262639	GCP_progenitor	3q	gain	FALSE
36	MBEN-Nuc_Ribosomal___2p___gain	3211	0.000503505	0.213903	-0.0198443	MBEN-Nuc_Ribosomal	2p	gain	FALSE
389	MBEN-Nuc_GN-Migrating___11q___loss	641	0.000557897	-0.349455	-0.0127335	MBEN-Nuc_GN-Migrating	11q	loss	FALSE
157	MBEN-Nuc_GN-Premigratory___5p___loss	523	0.000560911	-0.444579	0.0132169	MBEN-Nuc_GN-Premigratory	5p	loss	FALSE
319	MBEN-Nuc_GN-Premigratory___9q___loss	530	0.000663301	-0.101692	0.0617217	MBEN-Nuc_GN-Premigratory	9q	loss	FALSE
461	MBEN-Nuc_GN-Migrating___14q___loss	182	0.000681627	-0.300328	0.00102819	MBEN-Nuc_GN-Migrating	14q	loss	FALSE
72	MBEN-Nuc_Ribosomal___3p___gain	1869	0.000759788	0.292596	-0.0117991	MBEN-Nuc_Ribosomal	3p	gain	FALSE
124	GCP_diff___4p___loss	571	0.000819249	0.630055	-0.027958	GCP_diff	4p	loss	FALSE
294	GCP_progenitor___9p___gain	4619	0.00101887	0.333594	-0.0208762	GCP_progenitor	9p	gain	FALSE
373	MBEN-Nuc_GN-Premigratory___11p___loss	641	0.00105431	-0.259886	0.0224206	MBEN-Nuc_GN-Premigratory	11p	loss	FALSE
371	MBEN-Nuc_GN-Migrating___11p___loss	641	0.00119355	-0.40978	-0.0191973	MBEN-Nuc_GN-Migrating	11p	loss	FALSE
490	MBEN-Nuc_GN-Premigratory___16p___loss	870	0.00138165	-0.289897	0.0203787	MBEN-Nuc_GN-Premigratory	16p	loss	FALSE
88	GCP_diff___3p___loss	1454	0.00193772	0.342607	-0.0393731	GCP_diff	3p	loss	FALSE
520	GCP_diff___17q___gain	952	0.00209288	0.628373	-0.024901	GCP_diff	17q	gain	FALSE
288	MBEN-Nuc_Ribosomal___9p___gain	4543	0.00211762	0.136693	-0.0233359	MBEN-Nuc_Ribosomal	9p	gain	FALSE
499	MBEN-Nuc_GN-Premigratory___16q___loss	870	0.00217619	-0.218318	0.0236894	MBEN-Nuc_GN-Premigratory	16q	loss	FALSE
340	GCP_diff___10p___loss	600	0.00257362	0.383208	-0.0386282	GCP_diff	10p	loss	FALSE
77	MBEN-Nuc_GCP-Cycling___3p___gain	1784	0.00307996	0.37856	-0.00508223	MBEN-Nuc_GCP-Cycling	3p	gain	FALSE
334	MBEN-Nuc_GCP-SHH___10p___loss	600	0.00319579	-0.257979	0.0444373	MBEN-Nuc_GCP-SHH	10p	loss	FALSE
279	MBEN-Nuc_Ribosomal___8q___loss	269	0.00321363	0.337622	-0.00603031	MBEN-Nuc_Ribosomal	8q	loss	FALSE
31	MBEN-Nuc_GN-Premigratory___1q___loss	1307	0.00359157	-0.345967	0.0121406	MBEN-Nuc_GN-Premigratory	1q	loss	FALSE
467	GN-Late___14q___loss	182	0.00359814	-0.529869	-0.0243983	GN-Late	14q	loss	FALSE
488	MBEN-Nuc_GN-Migrating___16p___loss	870	0.00379572	-0.337728	-0.0296302	MBEN-Nuc_GN-Migrating	16p	loss	FALSE
508	MBEN-Nuc_GN-Premigratory___17p___loss	870	0.00404793	-0.123998	0.0342529	MBEN-Nuc_GN-Premigratory	17p	loss	FALSE
377	GN-Late___11p___loss	641	0.00427502	-0.710504	-0.0585664	GN-Late	11p	loss	FALSE
395	GN-Late___11q___loss	641	0.00434724	-0.616571	-0.0469625	GN-Late	11q	loss	FALSE
91	MBEN-Nuc_GCP-SHH___3q___gain	4368	0.00472546	0.179591	-0.00583963	MBEN-Nuc_GCP-SHH	3q	gain	FALSE
18	MBEN-Nuc_Ribosomal___1q___gain	1873	0.00527485	0.242548	-0.0103953	MBEN-Nuc_Ribosomal	1q	gain	FALSE
295	GCP_diff___9p___gain	4421	0.00627914	0.181985	-0.0484945	GCP_diff	9p	gain	FALSE
105	GCP_progenitor___3q___loss	3027	0.00681926	-0.853156	0.0542129	GCP_progenitor	3q	loss	FALSE
95	MBEN-Nuc_GCP-Cycling___3q___gain	4324	0.006912	0.191835	-0.0204243	MBEN-Nuc_GCP-Cycling	3q	gain	FALSE
43	GCP_diff___2p___gain	2970	0.00828928	0.240936	-0.0377469	GCP_diff	2p	gain	FALSE
53	GN-Late___2p___loss	2818	0.00830973	-1.00229	-0.0919365	GN-Late	2p	loss	FALSE
122	MBEN-Nuc_GCP-Cycling___4p___loss	571	0.00854761	0.442586	0.00198718	MBEN-Nuc_GCP-Cycling	4p	loss	FALSE
268	GCP_diff___8p___loss	68	0.00924904	0.414989	-0.0281376	GCP_diff	8p	loss	FALSE
468	MBEN-Nuc_Ribosomal___15q___gain	1580	0.00987281	0.232059	-0.00752786	MBEN-Nuc_Ribosomal	15q	gain	FALSE
48	MBEN-Nuc_GN-Postmigratory___2p___loss	2818	0.0103434	-0.490726	-0.051413	MBEN-Nuc_GN-Postmigratory	2p	loss	FALSE
57	MBEN-Nuc_GN-Postmigratory___2q___gain	3150	0.0107607	0.121253	-0.0810675	MBEN-Nuc_GN-Postmigratory	2q	gain	FALSE
82	MBEN-Nuc_GCP-SHH___3p___loss	1454	0.0114524	-0.205599	0.0430508	MBEN-Nuc_GCP-SHH	3p	loss	FALSE
195	GCP_progenitor___6p___loss	760	0.0115261	-0.652509	0.0603128	GCP_progenitor	6p	loss	FALSE
322	GCP_diff___9q___loss	530	0.0120356	0.109548	-0.0812785	GCP_diff	9q	loss	FALSE
514	MBEN-Nuc_GCP-SHH___17q___gain	200	0.0122965	-0.382559	0.0334223	MBEN-Nuc_GCP-SHH	17q	gain	FALSE
494	GN-Late___16p___loss	870	0.0125347	-0.57525	-0.0769845	GN-Late	16p	loss	FALSE
460	MBEN-Nuc_GCP-SHH___14q___loss	182	0.0125714	0.159167	-0.0027736	MBEN-Nuc_GCP-SHH	14q	loss	FALSE
284	MBEN-Nuc_GCP-Cycling___8q___loss	269	0.0126559	0.418431	0.00265504	MBEN-Nuc_GCP-Cycling	8q	loss	FALSE
393	GCP_progenitor___11q___loss	641	0.0144229	0.341993	0.00126721	GCP_progenitor	11q	loss	FALSE
391	MBEN-Nuc_GN-Premigratory___11q___loss	641	0.015247	-0.156914	0.0199323	MBEN-Nuc_GN-Premigratory	11q	loss	FALSE
62	GN-Late___2q___gain	3110	0.0156744	0.27717	-0.15475	GN-Late	2q	gain	FALSE
47	MBEN-Nuc_GN-Migrating___2p___loss	2818	0.0159361	-0.511564	-0.0405235	MBEN-Nuc_GN-Migrating	2p	loss	FALSE
149	MBEN-Nuc_GCP-Cycling___5p___gain	878	0.016279	0.442566	0.00400873	MBEN-Nuc_GCP-Cycling	5p	gain	FALSE
286	GCP_diff___8q___loss	269	0.0168757	0.499553	-0.0243496	GCP_diff	8q	loss	FALSE
241	GCP_diff___7q___gain	2356	0.0180636	0.276328	-0.0339035	GCP_diff	7q	gain	FALSE
7	GCP_diff___1p___gain	579	0.0183727	0.618518	-0.0188277	GCP_diff	1p	gain	FALSE
78	GCP_progenitor___3p___gain	1656	0.0189687	0.436569	0.0172535	GCP_progenitor	3p	gain	FALSE
104	MBEN-Nuc_GCP-Cycling___3q___loss	3027	0.0197141	-0.484215	0.0229388	MBEN-Nuc_GCP-Cycling	3q	loss	FALSE
462	MBEN-Nuc_GN-Postmigratory___14q___loss	182	0.0203456	-0.229541	-0.0254265	MBEN-Nuc_GN-Postmigratory	14q	loss	FALSE
85	MBEN-Nuc_GN-Premigratory___3p___loss	1454	0.0209128	-0.185765	0.0163039	MBEN-Nuc_GN-Premigratory	3p	loss	FALSE
39	MBEN-Nuc_GN-Postmigratory___2p___gain	2871	0.0217061	0.065051	-0.0729028	MBEN-Nuc_GN-Postmigratory	2p	gain	FALSE
49	MBEN-Nuc_GN-Premigratory___2p___loss	2818	0.0218371	-0.377621	0.00781312	MBEN-Nuc_GN-Premigratory	2p	loss	FALSE
392	MBEN-Nuc_GCP-Cycling___11q___loss	641	0.0222663	0.198339	-0.00840912	MBEN-Nuc_GCP-Cycling	11q	loss	FALSE
372	MBEN-Nuc_GN-Postmigratory___11p___loss	641	0.023659	-0.300724	-0.0393691	MBEN-Nuc_GN-Postmigratory	11p	loss	FALSE
56	MBEN-Nuc_GN-Migrating___2q___gain	3062	0.0240924	0.155917	-0.0736829	MBEN-Nuc_GN-Migrating	2q	gain	FALSE
173	MBEN-Nuc_GN-Migrating___5q___loss	462	0.0244961	-0.342817	-0.0351771	MBEN-Nuc_GN-Migrating	5q	loss	FALSE
41	MBEN-Nuc_GCP-Cycling___2p___gain	2857	0.0246564	0.197815	-0.00629454	MBEN-Nuc_GCP-Cycling	2p	gain	FALSE
79	GCP_diff___3p___gain	1633	0.0253578	0.320551	-0.027418	GCP_diff	3p	gain	FALSE
473	MBEN-Nuc_GCP-Cycling___15q___gain	1510	0.0258008	0.294664	0.000657687	MBEN-Nuc_GCP-Cycling	15q	gain	FALSE
437	MBEN-Nuc_GCP-Cycling___13q___gain	1750	0.0261497	0.277671	-0.00116263	MBEN-Nuc_GCP-Cycling	13q	gain	FALSE
150	GCP_progenitor___5p___gain	854	0.0273228	0.597026	0.0251141	GCP_progenitor	5p	gain	FALSE
235	MBEN-Nuc_GCP-SHH___7q___gain	1192	0.028933	-0.164333	0.0396453	MBEN-Nuc_GCP-SHH	7q	gain	FALSE
390	MBEN-Nuc_GN-Postmigratory___11q___loss	641	0.0306278	-0.267116	-0.034229	MBEN-Nuc_GN-Postmigratory	11q	loss	FALSE
179	GN-Late___5q___loss	462	0.0316378	-0.620263	-0.0842282	GN-Late	5q	loss	FALSE
90	MBEN-Nuc_Ribosomal___3q___gain	4124	0.0326089	0.10317	-0.0160265	MBEN-Nuc_Ribosomal	3q	gain	FALSE
655	GCP_diff___21q___loss	1204	0.0328274	0.550428	-0.0204943	GCP_diff	21q	loss	FALSE
220	MBEN-Nuc_GN-Premigratory___7p___gain	1489	0.0336801	0.248693	-0.010734	MBEN-Nuc_GN-Premigratory	7p	gain	FALSE
61	GCP_diff___2q___gain	3022	0.0338641	0.193432	-0.0348187	GCP_diff	2q	gain	FALSE
639	MBEN-Nuc_Ribosomal___21q___gain	1608	0.0343376	0.18747	-0.0063444	MBEN-Nuc_Ribosomal	21q	gain	FALSE
44	GN-Late___2p___gain	2818	0.0347724	0.145608	-0.136053	GN-Late	2p	gain	FALSE
139	MBEN-Nuc_GN-Premigratory___4q___loss	596	0.03546	-0.189378	0.0136454	MBEN-Nuc_GN-Premigratory	4q	loss	FALSE
76	MBEN-Nuc_GN-Premigratory___3p___gain	1603	0.0364278	0.225627	-0.0107609	MBEN-Nuc_GN-Premigratory	3p	gain	FALSE
364	MBEN-Nuc_GN-Premigratory___11p___gain	700	0.0375534	0.377525	-0.0059795	MBEN-Nuc_GN-Premigratory	11p	gain	FALSE
382	MBEN-Nuc_GN-Premigratory___11q___gain	700	0.0375534	0.377525	-0.0059795	MBEN-Nuc_GN-Premigratory	11q	gain	FALSE
610	GCP_diff___20p___gain	492	0.038629	-0.351419	0.00244096	GCP_diff	20p	gain	FALSE
567	MBEN-Nuc_Ribosomal___19p___gain	1832	0.0387806	0.167211	-0.0069361	MBEN-Nuc_Ribosomal	19p	gain	FALSE
58	MBEN-Nuc_GN-Premigratory___2q___gain	3003	0.0395851	0.149792	-0.0170574	MBEN-Nuc_GN-Premigratory	2q	gain	FALSE
290	MBEN-Nuc_GN-Migrating___9p___gain	2705	0.040163	-0.239668	-0.0110387	MBEN-Nuc_GN-Migrating	9p	gain	FALSE
439	GCP_diff___13q___gain	1712	0.0404434	0.263466	-0.0258206	GCP_diff	13q	gain	FALSE
180	MBEN-Nuc_Ribosomal___6p___gain	967	0.0408705	0.246088	-0.00349941	MBEN-Nuc_Ribosomal	6p	gain	FALSE
13	MBEN-Nuc_GN-Premigratory___1p___loss	431	0.0421634	-0.254498	0.00917629	MBEN-Nuc_GN-Premigratory	1p	loss	FALSE
590	MBEN-Nuc_GCP-Cycling___19q___gain	1931	0.04546	0.232566	-0.000809553	MBEN-Nuc_GCP-Cycling	19q	gain	FALSE
543	MBEN-Nuc_GN-Postmigratory___18p___loss	602	0.0459236	0.13816	-0.0725195	MBEN-Nuc_GN-Postmigratory	18p	loss	FALSE
541	MBEN-Nuc_GCP-SHH___18p___loss	602	0.0468629	-0.188494	0.0383358	MBEN-Nuc_GCP-SHH	18p	loss	FALSE
70	GCP_diff___2q___loss	3110	0.0475211	0.421954	-0.0181478	GCP_diff	2q	loss	FALSE
100	MBEN-Nuc_GCP-SHH___3q___loss	3027	0.0475211	-0.368942	0.0312742	MBEN-Nuc_GCP-SHH	3q	loss	FALSE
611	GN-Late___20p___gain	509	0.0491685	-0.617088	-0.0893328	GN-Late	20p	gain	FALSE
40	MBEN-Nuc_GN-Premigratory___2p___gain	2775	0.0498403	0.154065	-0.0158649	MBEN-Nuc_GN-Premigratory	2p	gain	FALSE
489	MBEN-Nuc_GN-Postmigratory___16p___loss	870	0.0512922	-0.237522	-0.0473543	MBEN-Nuc_GN-Postmigratory	16p	loss	FALSE
25	GCP_diff___1q___gain	1689	0.0519682	0.245214	-0.0247825	GCP_diff	1q	gain	FALSE
35	GN-Late___1q___loss	1307	0.0520631	-0.75647	-0.0872591	GN-Late	1q	loss	FALSE
448	GCP_diff___13q___loss	1137	0.0525189	0.675685	-0.0164611	GCP_diff	13q	loss	FALSE
605	MBEN-Nuc_GN-Migrating___20p___gain	514	0.0526732	-0.328416	-0.0385747	MBEN-Nuc_GN-Migrating	20p	gain	FALSE
154	MBEN-Nuc_GCP-SHH___5p___loss	523	0.0531893	-0.267871	0.0321682	MBEN-Nuc_GCP-SHH	5p	loss	FALSE
29	MBEN-Nuc_GN-Migrating___1q___loss	1307	0.0544073	-0.409572	-0.0372866	MBEN-Nuc_GN-Migrating	1q	loss	FALSE
81	MBEN-Nuc_Ribosomal___3p___loss	1454	0.0550556	-0.121841	0.0135362	MBEN-Nuc_Ribosomal	3p	loss	FALSE
198	MBEN-Nuc_Ribosomal___6q___gain	1076	0.0560161	0.218323	-0.00375512	MBEN-Nuc_Ribosomal	6q	gain	FALSE
626	MBEN-Nuc_GCP-Cycling___20q___gain	1511	0.0596404	-0.16877	0.0318331	MBEN-Nuc_GCP-Cycling	20q	gain	FALSE
606	MBEN-Nuc_GN-Postmigratory___20p___gain	524	0.0602813	-0.288672	-0.050758	MBEN-Nuc_GN-Postmigratory	20p	gain	FALSE
54	MBEN-Nuc_Ribosomal___2q___gain	2946	0.0618806	0.112056	-0.00991044	MBEN-Nuc_Ribosomal	2q	gain	FALSE
196	GCP_diff___6p___loss	760	0.0619451	0.331277	-0.0213217	GCP_diff	6p	loss	FALSE
497	MBEN-Nuc_GN-Migrating___16q___loss	870	0.062834	-0.222012	-0.0309834	MBEN-Nuc_GN-Migrating	16q	loss	FALSE
218	MBEN-Nuc_GN-Migrating___7p___gain	1436	0.0631573	0.22666	-0.0619131	MBEN-Nuc_GN-Migrating	7p	gain	FALSE
296	GN-Late___9p___gain	2778	0.064545	-0.446124	-0.0410573	GN-Late	9p	gain	FALSE
376	GCP_diff___11p___loss	641	0.065165	0.177416	-0.0257409	GCP_diff	11p	loss	FALSE
174	MBEN-Nuc_GN-Postmigratory___5q___loss	462	0.0660591	-0.277446	-0.0490511	MBEN-Nuc_GN-Postmigratory	5q	loss	FALSE
38	MBEN-Nuc_GN-Migrating___2p___gain	2736	0.0679124	0.0805572	-0.06315	MBEN-Nuc_GN-Migrating	2p	gain	FALSE
224	GN-Late___7p___gain	1428	0.0690699	0.366783	-0.130568	GN-Late	7p	gain	FALSE
67	MBEN-Nuc_GN-Premigratory___2q___loss	3110	0.0692528	-0.32333	0.0068215	MBEN-Nuc_GN-Premigratory	2q	loss	FALSE
30	MBEN-Nuc_GN-Postmigratory___1q___loss	1307	0.0702814	-0.346898	-0.0499725	MBEN-Nuc_GN-Postmigratory	1q	loss	FALSE
479	MBEN-Nuc_GN-Migrating___15q___loss	870	0.0714323	-0.40724	-0.0407555	MBEN-Nuc_GN-Migrating	15q	loss	FALSE
256	MBEN-Nuc_GN-Premigratory___8p___gain	59	0.0751424	-0.407762	0.0045978	MBEN-Nuc_GN-Premigratory	8p	gain	FALSE
475	GCP_diff___15q___gain	1420	0.0754299	0.301	-0.0248664	GCP_diff	15q	gain	FALSE
68	MBEN-Nuc_GCP-Cycling___2q___loss	3110	0.0774535	0.372368	0.00729343	MBEN-Nuc_GCP-Cycling	2q	loss	FALSE
628	GCP_diff___20q___gain	1544	0.0778043	-0.176766	0.0061516	GCP_diff	20q	gain	FALSE
217	MBEN-Nuc_GCP-SHH___7p___gain	714	0.0787847	-0.180109	0.0336825	MBEN-Nuc_GCP-SHH	7p	gain	FALSE
409	MBEN-Nuc_GN-Premigratory___12p___loss	716	0.0794994	-0.194784	0.00912918	MBEN-Nuc_GN-Premigratory	12p	loss	FALSE
292	MBEN-Nuc_GN-Premigratory___9p___gain	2812	0.0795101	-0.0920988	0.0193992	MBEN-Nuc_GN-Premigratory	9p	gain	FALSE
506	MBEN-Nuc_GN-Migrating___17p___loss	870	0.0801906	-0.1986	-0.00901541	MBEN-Nuc_GN-Migrating	17p	loss	FALSE
362	MBEN-Nuc_GN-Migrating___11p___gain	662	0.0803424	0.376731	-0.056748	MBEN-Nuc_GN-Migrating	11p	gain	FALSE
380	MBEN-Nuc_GN-Migrating___11q___gain	662	0.0803424	0.376731	-0.056748	MBEN-Nuc_GN-Migrating	11q	gain	FALSE
23	MBEN-Nuc_GCP-Cycling___1q___gain	1645	0.0816823	0.213756	0.00247229	MBEN-Nuc_GCP-Cycling	1q	gain	FALSE
355	MBEN-Nuc_GN-Premigratory___10q___loss	210	0.0817875	-0.0793281	0.0217496	MBEN-Nuc_GN-Premigratory	10q	loss	FALSE
366	GCP_progenitor___11p___gain	216	0.0833113	-0.626146	0.0500666	GCP_progenitor	11p	gain	FALSE
384	GCP_progenitor___11q___gain	216	0.0833113	-0.626146	0.0500666	GCP_progenitor	11q	gain	FALSE
192	MBEN-Nuc_GN-Postmigratory___6p___loss	760	0.0838388	0.194153	-0.0675066	MBEN-Nuc_GN-Postmigratory	6p	loss	FALSE
160	GCP_diff___5p___loss	523	0.0851809	0.329988	-0.0196612	GCP_diff	5p	loss	FALSE
548	GN-Late___18p___loss	602	0.0858025	0.22904	-0.13086	GN-Late	18p	loss	FALSE
388	MBEN-Nuc_GCP-SHH___11q___loss	641	0.0873139	0.143654	0.00967633	MBEN-Nuc_GCP-SHH	11q	loss	FALSE
5	MBEN-Nuc_GCP-Cycling___1p___gain	521	0.088144	0.437676	0.00806229	MBEN-Nuc_GCP-Cycling	1p	gain	FALSE
361	MBEN-Nuc_GCP-SHH___11p___gain	220	0.0894953	-0.307077	0.0301442	MBEN-Nuc_GCP-SHH	11p	gain	FALSE
379	MBEN-Nuc_GCP-SHH___11q___gain	220	0.0894953	-0.307077	0.0301442	MBEN-Nuc_GCP-SHH	11q	gain	FALSE
411	GCP_progenitor___12p___loss	716	0.0899646	-0.224297	0.0489658	GCP_progenitor	12p	loss	FALSE
216	MBEN-Nuc_Ribosomal___7p___gain	1397	0.0964136	0.153293	-0.00382991	MBEN-Nuc_Ribosomal	7p	gain	FALSE
266	MBEN-Nuc_GCP-Cycling___8p___loss	68	0.097183	0.241624	0.00426223	MBEN-Nuc_GCP-Cycling	8p	loss	FALSE
262	MBEN-Nuc_GCP-SHH___8p___loss	68	0.098251	-0.173365	0.0323998	MBEN-Nuc_GCP-SHH	8p	loss	FALSE
260	GN-Late___8p___gain	68	0.0989779	-0.97503	-0.100422	GN-Late	8p	gain	FALSE
591	GCP_progenitor___19q___gain	1849	0.0990441	0.2976	0.0205436	GCP_progenitor	19q	gain	FALSE
485	GN-Late___15q___loss	870	0.0998788	-0.699278	-0.0947104	GN-Late	15q	loss	FALSE
503	GN-Late___16q___loss	870	0.101739	-0.37595	-0.0804371	GN-Late	16q	loss	FALSE
649	MBEN-Nuc_GCP-SHH___21q___loss	1204	0.102887	-0.298355	0.0299849	MBEN-Nuc_GCP-SHH	21q	loss	FALSE
219	MBEN-Nuc_GN-Postmigratory___7p___gain	1389	0.104723	0.140122	-0.0686553	MBEN-Nuc_GN-Postmigratory	7p	gain	FALSE
625	MBEN-Nuc_GN-Premigratory___20q___gain	1583	0.104824	-0.116065	0.0124231	MBEN-Nuc_GN-Premigratory	20q	gain	FALSE
176	MBEN-Nuc_GCP-Cycling___5q___loss	462	0.105801	0.217917	0.00426084	MBEN-Nuc_GCP-Cycling	5q	loss	FALSE
481	MBEN-Nuc_GN-Premigratory___15q___loss	870	0.106134	-0.248866	0.00662808	MBEN-Nuc_GN-Premigratory	15q	loss	FALSE
316	MBEN-Nuc_GCP-SHH___9q___loss	530	0.106617	0.0800395	-0.00907147	MBEN-Nuc_GCP-SHH	9q	loss	FALSE
55	MBEN-Nuc_GCP-SHH___2q___gain	1906	0.106828	-0.0897307	0.0378232	MBEN-Nuc_GCP-SHH	2q	gain	FALSE
178	GCP_diff___5q___loss	462	0.106887	0.270495	-0.0234342	GCP_diff	5q	loss	FALSE
130	MBEN-Nuc_GN-Premigratory___4q___gain	399	0.108041	-0.223586	0.00710648	MBEN-Nuc_GN-Premigratory	4q	gain	FALSE
255	MBEN-Nuc_GN-Postmigratory___8p___gain	72	0.110613	-0.465662	-0.0556155	MBEN-Nuc_GN-Postmigratory	8p	gain	FALSE
500	MBEN-Nuc_GCP-Cycling___16q___loss	870	0.110973	0.152093	-0.000530812	MBEN-Nuc_GCP-Cycling	16q	loss	FALSE
565	GCP_diff___18q___loss	615	0.112893	0.183407	-0.0232261	GCP_diff	18q	loss	FALSE
608	MBEN-Nuc_GCP-Cycling___20p___gain	575	0.113526	-0.220685	0.0225684	MBEN-Nuc_GCP-Cycling	20p	gain	FALSE
254	MBEN-Nuc_GN-Migrating___8p___gain	73	0.113602	-0.509368	-0.0448062	MBEN-Nuc_GN-Migrating	8p	gain	FALSE
99	MBEN-Nuc_Ribosomal___3q___loss	3027	0.113867	-0.213824	0.00718014	MBEN-Nuc_Ribosomal	3q	loss	FALSE
199	MBEN-Nuc_GCP-SHH___6q___gain	1022	0.115473	0.236916	0.0171984	MBEN-Nuc_GCP-SHH	6q	gain	FALSE
368	GN-Late___11p___gain	641	0.115777	0.605183	-0.121297	GN-Late	11p	gain	FALSE
386	GN-Late___11q___gain	641	0.115777	0.605183	-0.121297	GN-Late	11q	gain	FALSE
208	MBEN-Nuc_GCP-SHH___6q___loss	773	0.115899	-0.163203	0.0328887	MBEN-Nuc_GCP-SHH	6q	loss	FALSE
596	MBEN-Nuc_GN-Migrating___19q___loss	1197	0.117769	-0.389814	-0.0411552	MBEN-Nuc_GN-Migrating	19q	loss	FALSE
505	MBEN-Nuc_GCP-SHH___17p___loss	870	0.118462	-0.0530072	0.0446853	MBEN-Nuc_GCP-SHH	17p	loss	FALSE
423	MBEN-Nuc_Ribosomal___12q___loss	330	0.119801	0.169826	-0.00218347	MBEN-Nuc_Ribosomal	12q	loss	FALSE
465	GCP_progenitor___14q___loss	182	0.121174	0.218868	0.00194572	GCP_progenitor	14q	loss	FALSE
93	MBEN-Nuc_GN-Postmigratory___3q___gain	2817	0.121794	-0.190058	-0.034119	MBEN-Nuc_GN-Postmigratory	3q	gain	FALSE
331	GCP_diff___10p___gain	893	0.12347	0.264678	-0.0178553	GCP_diff	10p	gain	FALSE
365	MBEN-Nuc_GCP-Cycling___11p___gain	239	0.123656	-0.319069	0.0199224	MBEN-Nuc_GCP-Cycling	11p	gain	FALSE
383	MBEN-Nuc_GCP-Cycling___11q___gain	239	0.123656	-0.319069	0.0199224	MBEN-Nuc_GCP-Cycling	11q	gain	FALSE
592	GCP_diff___19q___gain	1823	0.123986	0.167533	-0.0221627	GCP_diff	19q	gain	FALSE
537	GCP_progenitor___18p___gain	1137	0.124386	0.395357	0.0246379	GCP_progenitor	18p	gain	FALSE
234	MBEN-Nuc_Ribosomal___7q___gain	2144	0.124749	0.106822	-0.00533404	MBEN-Nuc_Ribosomal	7q	gain	FALSE
17	GN-Late___1p___loss	431	0.125758	-0.542153	-0.0942045	GN-Late	1p	loss	FALSE
477	MBEN-Nuc_Ribosomal___15q___loss	870	0.126631	0.204119	-0.00139193	MBEN-Nuc_Ribosomal	15q	loss	FALSE
11	MBEN-Nuc_GN-Migrating___1p___loss	431	0.127281	-0.291612	-0.0411093	MBEN-Nuc_GN-Migrating	1p	loss	FALSE
549	MBEN-Nuc_Ribosomal___18q___gain	1134	0.128653	0.171882	-0.00306	MBEN-Nuc_Ribosomal	18q	gain	FALSE
291	MBEN-Nuc_GN-Postmigratory___9p___gain	2896	0.128719	-0.206457	-0.0300186	MBEN-Nuc_GN-Postmigratory	9p	gain	FALSE
283	MBEN-Nuc_GN-Premigratory___8q___loss	269	0.130076	-0.215975	0.00689605	MBEN-Nuc_GN-Premigratory	8q	loss	FALSE
627	GCP_progenitor___20q___gain	1614	0.131223	-0.160773	0.0575146	GCP_progenitor	20q	gain	FALSE
205	GCP_diff___6q___gain	501	0.131932	-0.318959	-0.00024923	GCP_diff	6q	gain	FALSE
547	GCP_diff___18p___loss	602	0.13368	0.163687	-0.0219051	GCP_diff	18p	loss	FALSE
588	MBEN-Nuc_GN-Postmigratory___19q___gain	1114	0.135912	-0.233834	-0.0476013	MBEN-Nuc_GN-Postmigratory	19q	gain	FALSE
12	MBEN-Nuc_GN-Postmigratory___1p___loss	431	0.136707	-0.250542	-0.0530952	MBEN-Nuc_GN-Postmigratory	1p	loss	FALSE
502	GCP_diff___16q___loss	870	0.136955	0.143133	-0.0261996	GCP_diff	16q	loss	FALSE
74	MBEN-Nuc_GN-Migrating___3p___gain	1476	0.137964	0.0832988	-0.0558358	MBEN-Nuc_GN-Migrating	3p	gain	FALSE
459	MBEN-Nuc_Ribosomal___14q___loss	182	0.141091	0.0690335	-0.00987679	MBEN-Nuc_Ribosomal	14q	loss	FALSE
531	MBEN-Nuc_Ribosomal___18p___gain	1125	0.142108	0.147431	-0.0021502	MBEN-Nuc_Ribosomal	18p	gain	FALSE
329	MBEN-Nuc_GCP-Cycling___10p___gain	882	0.142255	0.259362	0.00705326	MBEN-Nuc_GCP-Cycling	10p	gain	FALSE
634	MBEN-Nuc_GN-Premigratory___20q___loss	1659	0.143498	0.525939	-0.00146554	MBEN-Nuc_GN-Premigratory	20q	loss	FALSE
181	MBEN-Nuc_GCP-SHH___6p___gain	881	0.14406	0.237875	0.0181845	MBEN-Nuc_GCP-SHH	6p	gain	FALSE
617	MBEN-Nuc_GCP-Cycling___20p___loss	509	0.145536	0.121646	0.00144434	MBEN-Nuc_GCP-Cycling	20p	loss	FALSE
572	MBEN-Nuc_GCP-Cycling___19p___gain	1694	0.145616	0.18969	0.00295602	MBEN-Nuc_GCP-Cycling	19p	gain	FALSE
532	MBEN-Nuc_GCP-SHH___18p___gain	1119	0.151637	0.221354	0.0167556	MBEN-Nuc_GCP-SHH	18p	gain	FALSE
244	MBEN-Nuc_GCP-SHH___7q___loss	2097	0.151947	0.289294	0.0192516	MBEN-Nuc_GCP-SHH	7q	loss	FALSE
652	MBEN-Nuc_GN-Premigratory___21q___loss	1204	0.151947	-0.2286	0.00509127	MBEN-Nuc_GN-Premigratory	21q	loss	FALSE
534	MBEN-Nuc_GN-Postmigratory___18p___gain	602	0.15327	-0.239152	-0.0526006	MBEN-Nuc_GN-Postmigratory	18p	gain	FALSE
539	GN-Late___18p___gain	602	0.15327	-0.511852	-0.0932485	GN-Late	18p	gain	FALSE
607	MBEN-Nuc_GN-Premigratory___20p___gain	605	0.158244	-0.166385	0.00712403	MBEN-Nuc_GN-Premigratory	20p	gain	FALSE
265	MBEN-Nuc_GN-Premigratory___8p___loss	68	0.158307	-0.163928	0.00783152	MBEN-Nuc_GN-Premigratory	8p	loss	FALSE
542	MBEN-Nuc_GN-Migrating___18p___loss	602	0.158573	0.0908803	-0.0583408	MBEN-Nuc_GN-Migrating	18p	loss	FALSE
108	MBEN-Nuc_Ribosomal___4p___gain	433	0.167032	-0.170805	0.00802757	MBEN-Nuc_Ribosomal	4p	gain	FALSE
236	MBEN-Nuc_GN-Migrating___7q___gain	2104	0.167989	0.066641	-0.0585136	MBEN-Nuc_GN-Migrating	7q	gain	FALSE
80	GN-Late___3p___gain	1454	0.168212	0.0564644	-0.116813	GN-Late	3p	gain	FALSE
197	GN-Late___6p___loss	760	0.16994	0.284875	-0.121006	GN-Late	6p	loss	FALSE
559	MBEN-Nuc_GCP-SHH___18q___loss	615	0.170257	-0.130013	0.0344184	MBEN-Nuc_GCP-SHH	18q	loss	FALSE
118	MBEN-Nuc_GCP-SHH___4p___loss	571	0.1711	-0.187469	0.0299451	MBEN-Nuc_GCP-SHH	4p	loss	FALSE
557	GN-Late___18q___gain	615	0.175673	-0.529931	-0.0925758	GN-Late	18q	gain	FALSE
207	MBEN-Nuc_Ribosomal___6q___loss	773	0.176516	-0.120275	0.00901364	MBEN-Nuc_Ribosomal	6q	loss	FALSE
242	GN-Late___7q___gain	2097	0.176595	0.0768536	-0.123543	GN-Late	7q	gain	FALSE
546	GCP_progenitor___18p___loss	602	0.177021	-0.2133	0.0547665	GCP_progenitor	18p	loss	FALSE
629	GN-Late___20q___gain	1659	0.178356	-0.282061	-0.091143	GN-Late	20q	gain	FALSE
399	MBEN-Nuc_GN-Postmigratory___12p___gain	739	0.180571	0.158532	-0.064289	MBEN-Nuc_GN-Postmigratory	12p	gain	FALSE
585	MBEN-Nuc_Ribosomal___19q___gain	1776	0.181174	0.107876	-0.00379479	MBEN-Nuc_Ribosomal	19q	gain	FALSE
623	MBEN-Nuc_GN-Migrating___20q___gain	1662	0.181897	-0.157791	-0.0382516	MBEN-Nuc_GN-Migrating	20q	gain	FALSE
480	MBEN-Nuc_GN-Postmigratory___15q___loss	870	0.18292	-0.292038	-0.0539549	MBEN-Nuc_GN-Postmigratory	15q	loss	FALSE
86	MBEN-Nuc_GCP-Cycling___3p___loss	1454	0.182939	0.137008	0.00367764	MBEN-Nuc_GCP-Cycling	3p	loss	FALSE
165	MBEN-Nuc_GN-Postmigratory___5q___gain	481	0.185169	0.211785	-0.0629896	MBEN-Nuc_GN-Postmigratory	5q	gain	FALSE
525	MBEN-Nuc_GN-Postmigratory___17q___loss	577	0.185534	-0.229431	-0.0537793	MBEN-Nuc_GN-Postmigratory	17q	loss	FALSE
624	MBEN-Nuc_GN-Postmigratory___20q___gain	1667	0.187914	-0.12427	-0.0528914	MBEN-Nuc_GN-Postmigratory	20q	gain	FALSE
410	MBEN-Nuc_GCP-Cycling___12p___loss	716	0.188222	-0.183205	0.0221288	MBEN-Nuc_GCP-Cycling	12p	loss	FALSE
552	MBEN-Nuc_GN-Postmigratory___18q___gain	622	0.188664	-0.255418	-0.0519954	MBEN-Nuc_GN-Postmigratory	18q	gain	FALSE
618	GCP_progenitor___20p___loss	509	0.189469	0.187935	0.0206875	GCP_progenitor	20p	loss	FALSE
4	MBEN-Nuc_GN-Premigratory___1p___gain	181	0.191324	-0.296325	0.00495257	MBEN-Nuc_GN-Premigratory	1p	gain	FALSE
155	MBEN-Nuc_GN-Migrating___5p___loss	523	0.192497	-0.267937	-0.0429183	MBEN-Nuc_GN-Migrating	5p	loss	FALSE
653	MBEN-Nuc_GCP-Cycling___21q___loss	1204	0.192671	0.252073	0.0094906	MBEN-Nuc_GCP-Cycling	21q	loss	FALSE
533	MBEN-Nuc_GN-Migrating___18p___gain	625	0.194435	-0.272699	-0.0406479	MBEN-Nuc_GN-Migrating	18p	gain	FALSE
337	MBEN-Nuc_GN-Premigratory___10p___loss	600	0.195352	-0.112631	0.00908682	MBEN-Nuc_GN-Premigratory	10p	loss	FALSE
438	GCP_progenitor___13q___gain	1548	0.195378	0.291875	0.0234953	GCP_progenitor	13q	gain	FALSE
551	MBEN-Nuc_GN-Migrating___18q___gain	627	0.19835	-0.274513	-0.0405804	MBEN-Nuc_GN-Migrating	18q	gain	FALSE
573	GCP_progenitor___19p___gain	1655	0.199692	0.253435	0.0245969	GCP_progenitor	19p	gain	FALSE
530	GN-Late___17q___loss	577	0.199985	-0.408621	-0.0985319	GN-Late	17q	loss	FALSE
238	MBEN-Nuc_GN-Premigratory___7q___gain	2078	0.201601	0.113622	-0.00840284	MBEN-Nuc_GN-Premigratory	7q	gain	FALSE
589	MBEN-Nuc_GN-Premigratory___19q___gain	1165	0.203031	-0.103024	0.0078609	MBEN-Nuc_GN-Premigratory	19q	gain	FALSE
614	MBEN-Nuc_GN-Migrating___20p___loss	509	0.204874	0.019788	-0.0568801	MBEN-Nuc_GN-Migrating	20p	loss	FALSE
403	GCP_diff___12p___gain	729	0.205017	0.285203	-0.0170301	GCP_diff	12p	gain	FALSE
492	GCP_progenitor___16p___loss	870	0.209171	0.270874	0.0223338	GCP_progenitor	16p	loss	FALSE
363	MBEN-Nuc_GN-Postmigratory___11p___gain	602	0.209682	0.228452	-0.0645487	MBEN-Nuc_GN-Postmigratory	11p	gain	FALSE
381	MBEN-Nuc_GN-Postmigratory___11q___gain	602	0.209682	0.228452	-0.0645487	MBEN-Nuc_GN-Postmigratory	11q	gain	FALSE
374	MBEN-Nuc_GCP-Cycling___11p___loss	641	0.21287	0.13655	0.00371543	MBEN-Nuc_GCP-Cycling	11p	loss	FALSE
426	MBEN-Nuc_GN-Postmigratory___12q___loss	330	0.212981	0.0848674	-0.0639649	MBEN-Nuc_GN-Postmigratory	12q	loss	FALSE
59	MBEN-Nuc_GCP-Cycling___2q___gain	2760	0.213423	0.103701	0.00300452	MBEN-Nuc_GCP-Cycling	2q	gain	FALSE
226	MBEN-Nuc_GCP-SHH___7p___loss	1428	0.214228	-0.11307	0.029864	MBEN-Nuc_GCP-SHH	7p	loss	FALSE
616	MBEN-Nuc_GN-Premigratory___20p___loss	509	0.217329	0.0850409	-0.00877676	MBEN-Nuc_GN-Premigratory	20p	loss	FALSE
498	MBEN-Nuc_GN-Postmigratory___16q___loss	870	0.218189	-0.153939	-0.0494536	MBEN-Nuc_GN-Postmigratory	16q	loss	FALSE
619	GCP_diff___20p___loss	509	0.22117	0.055357	-0.0177988	GCP_diff	20p	loss	FALSE
261	MBEN-Nuc_Ribosomal___8p___loss	68	0.224117	0.120166	-0.0017025	MBEN-Nuc_Ribosomal	8p	loss	FALSE
512	GN-Late___17p___loss	870	0.225276	-0.355022	-0.0423706	GN-Late	17p	loss	FALSE
470	MBEN-Nuc_GN-Migrating___15q___gain	825	0.229709	-0.262962	-0.0389262	MBEN-Nuc_GN-Migrating	15q	gain	FALSE
518	MBEN-Nuc_GCP-Cycling___17q___gain	719	0.231615	0.245814	0.00852137	MBEN-Nuc_GCP-Cycling	17q	gain	FALSE
598	MBEN-Nuc_GN-Premigratory___19q___loss	1197	0.231615	-0.181932	0.00509289	MBEN-Nuc_GN-Premigratory	19q	loss	FALSE
214	GCP_diff___6q___loss	773	0.23166	0.17114	-0.0187697	GCP_diff	6q	loss	FALSE
562	MBEN-Nuc_GN-Premigratory___18q___loss	615	0.231718	-0.107866	0.00818523	MBEN-Nuc_GN-Premigratory	18q	loss	FALSE
401	MBEN-Nuc_GCP-Cycling___12p___gain	717	0.237197	0.245099	0.00853778	MBEN-Nuc_GCP-Cycling	12p	gain	FALSE
404	GN-Late___12p___gain	716	0.240021	0.272446	-0.116998	GN-Late	12p	gain	FALSE
487	MBEN-Nuc_GCP-SHH___16p___loss	870	0.241892	0.142813	0.016143	MBEN-Nuc_GCP-SHH	16p	loss	FALSE
151	GCP_diff___5p___gain	715	0.242867	0.288106	-0.0170967	GCP_diff	5p	gain	FALSE
161	GN-Late___5p___loss	523	0.243328	-0.460877	-0.0985161	GN-Late	5p	loss	FALSE
455	MBEN-Nuc_GCP-Cycling___14q___gain	108	0.244415	-0.36975	0.0173133	MBEN-Nuc_GCP-Cycling	14q	gain	FALSE
3	MBEN-Nuc_GN-Postmigratory___1p___gain	463	0.245545	0.139868	-0.0620089	MBEN-Nuc_GN-Postmigratory	1p	gain	FALSE
474	GCP_progenitor___15q___gain	1297	0.245647	0.288329	0.0261818	GCP_progenitor	15q	gain	FALSE
94	MBEN-Nuc_GN-Premigratory___3q___gain	3777	0.246865	0.0628942	-0.0110353	MBEN-Nuc_GN-Premigratory	3q	gain	FALSE
285	GCP_progenitor___8q___loss	269	0.248595	0.33731	0.0296597	GCP_progenitor	8q	loss	FALSE
442	MBEN-Nuc_GCP-SHH___13q___loss	1137	0.248859	-0.331118	0.02731	MBEN-Nuc_GCP-SHH	13q	loss	FALSE
170	GN-Late___5q___gain	462	0.249238	0.414201	-0.11539	GN-Late	5q	gain	FALSE
415	MBEN-Nuc_GCP-SHH___12q___gain	462	0.249238	0.280923	0.0205932	MBEN-Nuc_GCP-SHH	12q	gain	FALSE
237	MBEN-Nuc_GN-Postmigratory___7q___gain	2046	0.249385	0.0102126	-0.0650289	MBEN-Nuc_GN-Postmigratory	7q	gain	FALSE
510	GCP_progenitor___17p___loss	870	0.249509	0.163387	0.00443655	GCP_progenitor	17p	loss	FALSE
536	MBEN-Nuc_GCP-Cycling___18p___gain	1069	0.249698	0.174003	0.00788234	MBEN-Nuc_GCP-Cycling	18p	gain	FALSE
339	GCP_progenitor___10p___loss	600	0.250194	-0.13275	0.0502464	GCP_progenitor	10p	loss	FALSE
593	GN-Late___19q___gain	1197	0.255939	-0.396749	-0.0889414	GN-Late	19q	gain	FALSE
620	GN-Late___20p___loss	509	0.256503	0.00959196	-0.121819	GN-Late	20p	loss	FALSE
491	MBEN-Nuc_GCP-Cycling___16p___loss	870	0.259538	0.128061	0.00619078	MBEN-Nuc_GCP-Cycling	16p	loss	FALSE
309	MBEN-Nuc_GN-Postmigratory___9q___gain	586	0.25979	0.178567	-0.0636375	MBEN-Nuc_GN-Postmigratory	9q	gain	FALSE
602	GN-Late___19q___loss	1197	0.260407	-0.621938	-0.0964842	GN-Late	19q	loss	FALSE
223	GCP_diff___7p___gain	1287	0.266638	0.168211	-0.0186322	GCP_diff	7p	gain	FALSE
211	MBEN-Nuc_GN-Premigratory___6q___loss	773	0.268803	-0.12164	0.00665254	MBEN-Nuc_GN-Premigratory	6q	loss	FALSE
102	MBEN-Nuc_GN-Postmigratory___3q___loss	3027	0.269958	0.192383	-0.0638899	MBEN-Nuc_GN-Postmigratory	3q	loss	FALSE
103	MBEN-Nuc_GN-Premigratory___3q___loss	3027	0.269958	0.193066	-0.00261038	MBEN-Nuc_GN-Premigratory	3q	loss	FALSE
187	GCP_diff___6p___gain	476	0.270417	-0.283827	-0.00268931	GCP_diff	6p	gain	FALSE
239	MBEN-Nuc_GCP-Cycling___7q___gain	2033	0.270897	0.111995	0.00574181	MBEN-Nuc_GCP-Cycling	7q	gain	FALSE
249	GCP_progenitor___7q___loss	2097	0.273402	0.389597	0.0315142	GCP_progenitor	7q	loss	FALSE
553	MBEN-Nuc_GN-Premigratory___18q___gain	661	0.273515	-0.147003	0.00640287	MBEN-Nuc_GN-Premigratory	18q	gain	FALSE
349	GCP_diff___10q___gain	115	0.276492	-0.399114	-0.00673446	GCP_diff	10q	gain	FALSE
136	MBEN-Nuc_GCP-SHH___4q___loss	596	0.278057	-0.0870455	0.0315403	MBEN-Nuc_GCP-SHH	4q	loss	FALSE
526	MBEN-Nuc_GN-Premigratory___17q___loss	577	0.278605	-0.123543	0.00493237	MBEN-Nuc_GN-Premigratory	17q	loss	FALSE
574	GCP_diff___19p___gain	1609	0.28074	0.125945	-0.0186849	GCP_diff	19p	gain	FALSE
347	MBEN-Nuc_GCP-Cycling___10q___gain	116	0.281259	-0.351982	0.0171525	MBEN-Nuc_GCP-Cycling	10q	gain	FALSE
580	MBEN-Nuc_GN-Premigratory___19p___loss	1243	0.28272	-0.103051	0.00733455	MBEN-Nuc_GN-Premigratory	19p	loss	FALSE
524	MBEN-Nuc_GN-Migrating___17q___loss	577	0.283938	-0.17919	-0.0447526	MBEN-Nuc_GN-Migrating	17q	loss	FALSE
420	GCP_progenitor___12q___gain	453	0.28415	0.424127	0.032671	GCP_progenitor	12q	gain	FALSE
604	MBEN-Nuc_GCP-SHH___20p___gain	1054	0.285966	0.130734	0.0201275	MBEN-Nuc_GCP-SHH	20p	gain	FALSE
407	MBEN-Nuc_GN-Migrating___12p___loss	716	0.287915	-0.201178	-0.0425715	MBEN-Nuc_GN-Migrating	12p	loss	FALSE
436	MBEN-Nuc_GN-Premigratory___13q___gain	1037	0.293238	-0.0948972	0.00634766	MBEN-Nuc_GN-Premigratory	13q	gain	FALSE
338	MBEN-Nuc_GCP-Cycling___10p___loss	600	0.295429	0.125229	0.00580912	MBEN-Nuc_GCP-Cycling	10p	loss	FALSE
169	GCP_diff___5q___gain	450	0.296474	0.243239	-0.0137103	GCP_diff	5q	gain	FALSE
307	MBEN-Nuc_GCP-SHH___9q___gain	301	0.298268	-0.164423	0.0275387	MBEN-Nuc_GCP-SHH	9q	gain	FALSE
232	GCP_diff___7p___loss	1428	0.302511	0.126161	-0.0159906	GCP_diff	7p	loss	FALSE
577	MBEN-Nuc_GCP-SHH___19p___loss	1243	0.303042	0.116117	0.0183988	MBEN-Nuc_GCP-SHH	19p	loss	FALSE
189	MBEN-Nuc_Ribosomal___6p___loss	760	0.30312	-0.109228	0.00685995	MBEN-Nuc_Ribosomal	6p	loss	FALSE
398	MBEN-Nuc_GN-Migrating___12p___gain	695	0.304451	0.113913	-0.0527086	MBEN-Nuc_GN-Migrating	12p	gain	FALSE
222	GCP_progenitor___7p___gain	860	0.305089	-0.192008	0.0487328	GCP_progenitor	7p	gain	FALSE
107	GN-Late___3q___loss	3027	0.309331	0.335265	-0.116367	GN-Late	3q	loss	FALSE
24	GCP_progenitor___1q___gain	1487	0.310465	0.182299	0.0297271	GCP_progenitor	1q	gain	FALSE
274	MBEN-Nuc_GN-Premigratory___8q___gain	214	0.313453	-0.181696	0.00338945	MBEN-Nuc_GN-Premigratory	8q	gain	FALSE
15	GCP_progenitor___1p___loss	431	0.314442	-0.163353	0.0444605	GCP_progenitor	1p	loss	FALSE
194	MBEN-Nuc_GCP-Cycling___6p___loss	760	0.317314	-0.160616	0.0194956	MBEN-Nuc_GCP-Cycling	6p	loss	FALSE
476	GN-Late___15q___gain	870	0.329347	-0.458032	-0.0918447	GN-Late	15q	gain	FALSE
612	MBEN-Nuc_Ribosomal___20p___loss	509	0.333306	0.0503245	-0.00220154	MBEN-Nuc_Ribosomal	20p	loss	FALSE
184	MBEN-Nuc_GN-Premigratory___6p___gain	805	0.333453	0.155502	-0.00337521	MBEN-Nuc_GN-Premigratory	6p	gain	FALSE
75	MBEN-Nuc_GN-Postmigratory___3p___gain	1368	0.334155	-0.0268344	-0.0609772	MBEN-Nuc_GN-Postmigratory	3p	gain	FALSE
427	MBEN-Nuc_GN-Premigratory___12q___loss	330	0.334886	-0.129237	0.00511691	MBEN-Nuc_GN-Premigratory	12q	loss	FALSE
98	GN-Late___3q___gain	3027	0.339633	-0.329938	-0.0655909	GN-Late	3q	gain	FALSE
191	MBEN-Nuc_GN-Migrating___6p___loss	760	0.340875	0.0907223	-0.0534998	MBEN-Nuc_GN-Migrating	6p	loss	FALSE
37	MBEN-Nuc_GCP-SHH___2p___gain	1938	0.34289	-0.0431207	0.0314524	MBEN-Nuc_GCP-SHH	2p	gain	FALSE
166	MBEN-Nuc_GN-Premigratory___5q___gain	439	0.344702	0.200248	-0.00181888	MBEN-Nuc_GN-Premigratory	5q	gain	FALSE
413	GN-Late___12p___loss	716	0.346497	-0.367644	-0.0973572	GN-Late	12p	loss	FALSE
501	GCP_progenitor___16q___loss	870	0.347241	0.161054	0.025138	GCP_progenitor	16q	loss	FALSE
354	MBEN-Nuc_GN-Postmigratory___10q___loss	210	0.348482	-0.0618565	-0.0586268	MBEN-Nuc_GN-Postmigratory	10q	loss	FALSE
14	MBEN-Nuc_GCP-Cycling___1p___loss	431	0.353046	-0.144626	0.0189774	MBEN-Nuc_GCP-Cycling	1p	loss	FALSE
117	MBEN-Nuc_Ribosomal___4p___loss	571	0.356311	0.109359	0.000281114	MBEN-Nuc_Ribosomal	4p	loss	FALSE
182	MBEN-Nuc_GN-Migrating___6p___gain	798	0.356311	0.104905	-0.0532273	MBEN-Nuc_GN-Migrating	6p	gain	FALSE
464	MBEN-Nuc_GCP-Cycling___14q___loss	182	0.362324	0.059701	0.00471932	MBEN-Nuc_GCP-Cycling	14q	loss	FALSE
578	MBEN-Nuc_GN-Migrating___19p___loss	1243	0.36265	-0.173474	-0.0412654	MBEN-Nuc_GN-Migrating	19p	loss	FALSE
446	MBEN-Nuc_GCP-Cycling___13q___loss	1137	0.362704	0.344567	0.0108489	MBEN-Nuc_GCP-Cycling	13q	loss	FALSE
615	MBEN-Nuc_GN-Postmigratory___20p___loss	509	0.363106	-0.010196	-0.0649392	MBEN-Nuc_GN-Postmigratory	20p	loss	FALSE
276	GCP_progenitor___8q___gain	225	0.363435	-0.268293	0.0421131	GCP_progenitor	8q	gain	FALSE
561	MBEN-Nuc_GN-Postmigratory___18q___loss	615	0.367746	0.00210117	-0.0634056	MBEN-Nuc_GN-Postmigratory	18q	loss	FALSE
164	MBEN-Nuc_GN-Migrating___5q___gain	434	0.368215	0.202416	-0.0524007	MBEN-Nuc_GN-Migrating	5q	gain	FALSE
69	GCP_progenitor___2q___loss	3110	0.368257	0.322781	0.0327346	GCP_progenitor	2q	loss	FALSE
394	GCP_diff___11q___loss	641	0.368521	0.0546858	-0.0180854	GCP_diff	11q	loss	FALSE
159	GCP_progenitor___5p___loss	523	0.369783	-0.205754	0.0446753	GCP_progenitor	5p	loss	FALSE
281	MBEN-Nuc_GN-Migrating___8q___loss	269	0.369783	-0.301536	-0.0419893	MBEN-Nuc_GN-Migrating	8q	loss	FALSE
231	GCP_progenitor___7p___loss	1428	0.371354	-0.0999792	0.0437375	GCP_progenitor	7p	loss	FALSE
193	MBEN-Nuc_GN-Premigratory___6p___loss	760	0.371789	-0.12066	0.00483893	MBEN-Nuc_GN-Premigratory	6p	loss	FALSE
327	MBEN-Nuc_GN-Postmigratory___10p___gain	509	0.373197	-0.194698	-0.0555491	MBEN-Nuc_GN-Postmigratory	10p	gain	FALSE
101	MBEN-Nuc_GN-Migrating___3q___loss	3027	0.376562	0.142882	-0.0524768	MBEN-Nuc_GN-Migrating	3q	loss	FALSE
424	MBEN-Nuc_GCP-SHH___12q___loss	330	0.378165	-0.0892727	0.0277694	MBEN-Nuc_GCP-SHH	12q	loss	FALSE
156	MBEN-Nuc_GN-Postmigratory___5p___loss	523	0.380081	-0.19294	-0.0555977	MBEN-Nuc_GN-Postmigratory	5p	loss	FALSE
1	MBEN-Nuc_GCP-SHH___1p___gain	229	0.38278	-0.180842	0.02689	MBEN-Nuc_GCP-SHH	1p	gain	FALSE
8	GN-Late___1p___gain	431	0.38278	0.129218	-0.111504	GN-Late	1p	gain	FALSE
336	MBEN-Nuc_GN-Postmigratory___10p___loss	600	0.383072	0.00667872	-0.0640506	MBEN-Nuc_GN-Postmigratory	10p	loss	FALSE
46	MBEN-Nuc_GCP-SHH___2p___loss	2818	0.384971	-0.129648	0.0269035	MBEN-Nuc_GCP-SHH	2p	loss	FALSE
112	MBEN-Nuc_GN-Premigratory___4p___gain	514	0.390544	-0.107901	0.00390783	MBEN-Nuc_GN-Premigratory	4p	gain	FALSE
587	MBEN-Nuc_GN-Migrating___19q___gain	1263	0.393307	-0.162915	-0.0413401	MBEN-Nuc_GN-Migrating	19q	gain	FALSE
535	MBEN-Nuc_GN-Premigratory___18p___gain	705	0.395476	-0.12072	0.00542489	MBEN-Nuc_GN-Premigratory	18p	gain	FALSE
444	MBEN-Nuc_GN-Postmigratory___13q___loss	1137	0.395912	0.101345	-0.0607468	MBEN-Nuc_GN-Postmigratory	13q	loss	FALSE
42	GCP_progenitor___2p___gain	2455	0.396699	0.154695	0.0251578	GCP_progenitor	2p	gain	FALSE
33	GCP_progenitor___1q___loss	1307	0.397676	-0.0506376	0.0408077	GCP_progenitor	1q	loss	FALSE
145	MBEN-Nuc_GCP-SHH___5p___gain	668	0.401687	0.15446	0.0211054	MBEN-Nuc_GCP-SHH	5p	gain	FALSE
414	MBEN-Nuc_Ribosomal___12q___gain	427	0.402712	0.142973	0.00131017	MBEN-Nuc_Ribosomal	12q	gain	FALSE
632	MBEN-Nuc_GN-Migrating___20q___loss	1659	0.403587	0.557088	-0.0517026	MBEN-Nuc_GN-Migrating	20q	loss	FALSE
650	MBEN-Nuc_GN-Migrating___21q___loss	1204	0.406445	0.0310153	-0.0504336	MBEN-Nuc_GN-Migrating	21q	loss	FALSE
359	GN-Late___10q___loss	210	0.40665	-0.148606	-0.0977817	GN-Late	10q	loss	FALSE
431	GN-Late___12q___loss	330	0.407646	0.0334396	-0.112858	GN-Late	12q	loss	FALSE
522	MBEN-Nuc_Ribosomal___17q___loss	577	0.411	0.0942233	0.000266631	MBEN-Nuc_Ribosomal	17q	loss	FALSE
177	GCP_progenitor___5q___loss	462	0.412237	0.165339	0.0319559	GCP_progenitor	5q	loss	FALSE
478	MBEN-Nuc_GCP-SHH___15q___loss	870	0.413472	0.159818	0.0209825	MBEN-Nuc_GCP-SHH	15q	loss	FALSE
656	GN-Late___21q___loss	1204	0.415212	0.0959398	-0.111995	GN-Late	21q	loss	FALSE
271	MBEN-Nuc_GCP-SHH___8q___gain	236	0.418034	-0.195714	0.0270928	MBEN-Nuc_GCP-SHH	8q	gain	FALSE
418	MBEN-Nuc_GN-Premigratory___12q___gain	424	0.418034	0.149909	-0.00113244	MBEN-Nuc_GN-Premigratory	12q	gain	FALSE
280	MBEN-Nuc_GCP-SHH___8q___loss	269	0.419244	-0.0811214	0.0270046	MBEN-Nuc_GCP-SHH	8q	loss	FALSE
387	MBEN-Nuc_Ribosomal___11q___loss	641	0.420548	0.0564599	-0.00320544	MBEN-Nuc_Ribosomal	11q	loss	FALSE
126	MBEN-Nuc_Ribosomal___4q___gain	778	0.426599	0.104842	0.000406008	MBEN-Nuc_Ribosomal	4q	gain	FALSE
457	GCP_diff___14q___gain	144	0.430574	-0.326219	-0.00739415	GCP_diff	14q	gain	FALSE
599	MBEN-Nuc_GCP-Cycling___19q___loss	1197	0.433537	0.165818	0.0103562	MBEN-Nuc_GCP-Cycling	19q	loss	FALSE
435	MBEN-Nuc_GN-Postmigratory___13q___gain	1097	0.438305	-0.161692	-0.0534694	MBEN-Nuc_GN-Postmigratory	13q	gain	FALSE
87	GCP_progenitor___3p___loss	1454	0.442162	-0.0685907	0.0467284	GCP_progenitor	3p	loss	FALSE
445	MBEN-Nuc_GN-Premigratory___13q___loss	1137	0.442451	-0.212	0.0028262	MBEN-Nuc_GN-Premigratory	13q	loss	FALSE
22	MBEN-Nuc_GN-Premigratory___1q___gain	1099	0.44376	-0.0733301	0.0051211	MBEN-Nuc_GN-Premigratory	1q	gain	FALSE
121	MBEN-Nuc_GN-Premigratory___4p___loss	571	0.445293	-0.104659	0.00381817	MBEN-Nuc_GN-Premigratory	4p	loss	FALSE
408	MBEN-Nuc_GN-Postmigratory___12p___loss	716	0.446006	-0.166466	-0.0547858	MBEN-Nuc_GN-Postmigratory	12p	loss	FALSE
142	GCP_diff___4q___loss	596	0.447553	0.116202	-0.0187243	GCP_diff	4q	loss	FALSE
430	GCP_diff___12q___loss	330	0.448921	0.136908	-0.0150227	GCP_diff	12q	loss	FALSE
651	MBEN-Nuc_GN-Postmigratory___21q___loss	1204	0.451281	0.0649245	-0.0615619	MBEN-Nuc_GN-Postmigratory	21q	loss	FALSE
519	GCP_progenitor___17q___gain	435	0.454122	-0.136744	0.0419437	GCP_progenitor	17q	gain	FALSE
456	GCP_progenitor___14q___gain	148	0.45449	-0.413282	0.0420207	GCP_progenitor	14q	gain	FALSE
507	MBEN-Nuc_GN-Postmigratory___17p___loss	870	0.456654	-0.156422	-0.0333552	MBEN-Nuc_GN-Postmigratory	17p	loss	FALSE
289	MBEN-Nuc_GCP-SHH___9p___gain	3706	0.460537	0.0758047	0.0138091	MBEN-Nuc_GCP-SHH	9p	gain	FALSE
167	MBEN-Nuc_GCP-Cycling___5q___gain	414	0.47127	0.179751	0.0115794	MBEN-Nuc_GCP-Cycling	5q	gain	FALSE
270	MBEN-Nuc_Ribosomal___8q___gain	246	0.47127	-0.124403	0.0049562	MBEN-Nuc_Ribosomal	8q	gain	FALSE
341	GN-Late___10p___loss	600	0.472182	-0.0463851	-0.112728	GN-Late	10p	loss	FALSE
110	MBEN-Nuc_GN-Migrating___4p___gain	536	0.472192	-0.128633	-0.04677	MBEN-Nuc_GN-Migrating	4p	gain	FALSE
600	GCP_progenitor___19q___loss	1197	0.475217	0.276081	0.0324752	GCP_progenitor	19q	loss	FALSE
609	GCP_progenitor___20p___gain	730	0.476918	-0.0899513	0.0426959	GCP_progenitor	20p	gain	FALSE
51	GCP_progenitor___2p___loss	2818	0.479355	-0.0943497	0.0403535	GCP_progenitor	2p	loss	FALSE
432	MBEN-Nuc_Ribosomal___13q___gain	1420	0.480149	0.0658233	-0.000344665	MBEN-Nuc_Ribosomal	13q	gain	FALSE
28	MBEN-Nuc_GCP-SHH___1q___loss	1307	0.481307	-0.0773022	0.0273814	MBEN-Nuc_GCP-SHH	1q	loss	FALSE
516	MBEN-Nuc_GN-Postmigratory___17q___gain	648	0.483795	-0.0575523	-0.059333	MBEN-Nuc_GN-Postmigratory	17q	gain	FALSE
229	MBEN-Nuc_GN-Premigratory___7p___loss	1428	0.484676	-0.0834142	0.00444541	MBEN-Nuc_GN-Premigratory	7p	loss	FALSE
370	MBEN-Nuc_GCP-SHH___11p___loss	641	0.487534	-0.0408662	0.0294563	MBEN-Nuc_GCP-SHH	11p	loss	FALSE
109	MBEN-Nuc_GCP-SHH___4p___gain	540	0.487935	-0.085237	0.0271184	MBEN-Nuc_GCP-SHH	4p	gain	FALSE
330	GCP_progenitor___10p___gain	762	0.487935	0.254047	0.0319619	GCP_progenitor	10p	gain	FALSE
484	GCP_diff___15q___loss	870	0.488114	-0.208049	-0.00571697	GCP_diff	15q	loss	FALSE
314	GN-Late___9q___gain	530	0.488902	0.227554	-0.114399	GN-Late	9q	gain	FALSE
582	GCP_progenitor___19p___loss	1243	0.490927	0.173503	0.0295451	GCP_progenitor	19p	loss	FALSE
597	MBEN-Nuc_GN-Postmigratory___19q___loss	1197	0.492452	-0.232124	-0.055329	MBEN-Nuc_GN-Postmigratory	19q	loss	FALSE
638	GN-Late___20q___loss	1659	0.493274	0.788924	-0.112307	GN-Late	20q	loss	FALSE
188	GN-Late___6p___gain	760	0.495907	0.0739397	-0.113304	GN-Late	6p	gain	FALSE
360	MBEN-Nuc_Ribosomal___11p___gain	348	0.498543	-0.0870907	0.00486538	MBEN-Nuc_Ribosomal	11p	gain	FALSE
378	MBEN-Nuc_Ribosomal___11q___gain	348	0.498543	-0.0870907	0.00486538	MBEN-Nuc_Ribosomal	11q	gain	FALSE
570	MBEN-Nuc_GN-Postmigratory___19p___gain	1212	0.499329	-0.167198	-0.0526132	MBEN-Nuc_GN-Postmigratory	19p	gain	FALSE
213	GCP_progenitor___6q___loss	773	0.499977	-0.155265	0.0470078	GCP_progenitor	6q	loss	FALSE
471	MBEN-Nuc_GN-Postmigratory___15q___gain	930	0.499977	-0.19507	-0.0529185	MBEN-Nuc_GN-Postmigratory	15q	gain	FALSE
141	GCP_progenitor___4q___loss	596	0.503085	-0.0578886	0.0443562	GCP_progenitor	4q	loss	FALSE
202	MBEN-Nuc_GN-Premigratory___6q___gain	870	0.507312	0.0992408	-0.00228748	MBEN-Nuc_GN-Premigratory	6q	gain	FALSE
227	MBEN-Nuc_GN-Migrating___7p___loss	1428	0.511431	-0.177304	-0.0435755	MBEN-Nuc_GN-Migrating	7p	loss	FALSE
123	GCP_progenitor___4p___loss	571	0.516119	0.255116	0.0319323	GCP_progenitor	4p	loss	FALSE
71	GN-Late___2q___loss	3110	0.518099	-0.578263	-0.0996813	GN-Late	2q	loss	FALSE
633	MBEN-Nuc_GN-Postmigratory___20q___loss	1659	0.520179	0.231837	-0.0606044	MBEN-Nuc_GN-Postmigratory	20q	loss	FALSE
636	GCP_progenitor___20q___loss	1659	0.520179	0.567586	0.0355514	GCP_progenitor	20q	loss	FALSE
517	MBEN-Nuc_GN-Premigratory___17q___gain	451	0.523355	-0.0972657	0.003151	MBEN-Nuc_GN-Premigratory	17q	gain	FALSE
348	GCP_progenitor___10q___gain	159	0.523573	-0.304851	0.0410394	GCP_progenitor	10q	gain	FALSE
115	GCP_diff___4p___gain	753	0.524316	0.136703	-0.0143169	GCP_diff	4p	gain	FALSE
263	MBEN-Nuc_GN-Migrating___8p___loss	68	0.525093	-0.215306	-0.0419773	MBEN-Nuc_GN-Migrating	8p	loss	FALSE
19	MBEN-Nuc_GCP-SHH___1q___gain	1129	0.530091	-0.0314577	0.0272548	MBEN-Nuc_GCP-SHH	1q	gain	FALSE
21	MBEN-Nuc_GN-Postmigratory___1q___gain	1403	0.530091	-0.079621	-0.058137	MBEN-Nuc_GN-Postmigratory	1q	gain	FALSE
396	MBEN-Nuc_Ribosomal___12p___gain	637	0.532353	0.0811589	0.00142826	MBEN-Nuc_Ribosomal	12p	gain	FALSE
65	MBEN-Nuc_GN-Migrating___2q___loss	3110	0.533	-0.320785	-0.044008	MBEN-Nuc_GN-Migrating	2q	loss	FALSE
287	GN-Late___8q___loss	269	0.540897	-0.524368	-0.0967605	GN-Late	8q	loss	FALSE
544	MBEN-Nuc_GN-Premigratory___18p___loss	602	0.544873	-0.0523425	0.00446595	MBEN-Nuc_GN-Premigratory	18p	loss	FALSE
186	GCP_progenitor___6p___gain	747	0.54928	0.191922	0.0336796	GCP_progenitor	6p	gain	FALSE
449	GN-Late___13q___loss	1137	0.549913	-0.0525175	-0.10877	GN-Late	13q	loss	FALSE
148	MBEN-Nuc_GN-Premigratory___5p___gain	457	0.550568	-0.10771	0.00339056	MBEN-Nuc_GN-Premigratory	5p	gain	FALSE
168	GCP_progenitor___5q___gain	400	0.550848	0.116263	0.0368692	GCP_progenitor	5q	gain	FALSE
440	GN-Late___13q___gain	1137	0.554474	-0.281767	-0.0983983	GN-Late	13q	gain	FALSE
172	MBEN-Nuc_GCP-SHH___5q___loss	462	0.55568	-0.0525778	0.0276951	MBEN-Nuc_GCP-SHH	5q	loss	FALSE
540	MBEN-Nuc_Ribosomal___18p___loss	602	0.556301	-0.0489516	0.00671042	MBEN-Nuc_Ribosomal	18p	loss	FALSE
466	GCP_diff___14q___loss	182	0.557001	-0.0994656	0.00749292	GCP_diff	14q	loss	FALSE
0	MBEN-Nuc_Ribosomal___1p___gain	398	0.562647	0.115384	0.00168638	MBEN-Nuc_Ribosomal	1p	gain	FALSE
6	GCP_progenitor___1p___gain	398	0.562647	0.256834	0.0349523	GCP_progenitor	1p	gain	FALSE
313	GCP_diff___9q___gain	515	0.563391	0.119924	-0.0126312	GCP_diff	9q	gain	FALSE
84	MBEN-Nuc_GN-Postmigratory___3p___loss	1454	0.564007	-0.174084	-0.04982	MBEN-Nuc_GN-Postmigratory	3p	loss	FALSE
240	GCP_progenitor___7q___gain	1603	0.564007	-0.0523376	0.0453871	GCP_progenitor	7q	gain	FALSE
631	MBEN-Nuc_GCP-SHH___20q___loss	1659	0.565022	0.300897	0.0228486	MBEN-Nuc_GCP-SHH	20q	loss	FALSE
272	MBEN-Nuc_GN-Migrating___8q___gain	263	0.568583	-0.125042	-0.0479353	MBEN-Nuc_GN-Migrating	8q	gain	FALSE
83	MBEN-Nuc_GN-Migrating___3p___loss	1454	0.569303	-0.202265	-0.0363223	MBEN-Nuc_GN-Migrating	3p	loss	FALSE
89	GN-Late___3p___loss	1454	0.574624	-0.376348	-0.0861423	GN-Late	3p	loss	FALSE
137	MBEN-Nuc_GN-Migrating___4q___loss	596	0.576576	-0.0687287	-0.0476493	MBEN-Nuc_GN-Migrating	4q	loss	FALSE
595	MBEN-Nuc_GCP-SHH___19q___loss	1197	0.57842	0.110263	0.0221191	MBEN-Nuc_GCP-SHH	19q	loss	FALSE
563	MBEN-Nuc_GCP-Cycling___18q___loss	615	0.579501	0.0533947	0.0111924	MBEN-Nuc_GCP-Cycling	18q	loss	FALSE
566	GN-Late___18q___loss	615	0.579501	-0.0886063	-0.109583	GN-Late	18q	loss	FALSE
357	GCP_progenitor___10q___loss	210	0.582175	0.104004	0.0207674	GCP_progenitor	10q	loss	FALSE
621	MBEN-Nuc_Ribosomal___20q___gain	1880	0.587091	-0.0376916	0.00724624	MBEN-Nuc_Ribosomal	20q	gain	FALSE
245	MBEN-Nuc_GN-Migrating___7q___loss	2097	0.589291	-0.103798	-0.0479713	MBEN-Nuc_GN-Migrating	7q	loss	FALSE
575	GN-Late___19p___gain	1243	0.590424	-0.252366	-0.0993452	GN-Late	19p	gain	FALSE
335	MBEN-Nuc_GN-Migrating___10p___loss	600	0.591537	-0.0530638	-0.0486776	MBEN-Nuc_GN-Migrating	10p	loss	FALSE
353	MBEN-Nuc_GN-Migrating___10q___loss	210	0.592775	-0.0867498	-0.0391549	MBEN-Nuc_GN-Migrating	10q	loss	FALSE
603	MBEN-Nuc_Ribosomal___20p___gain	763	0.596616	-0.0381252	0.00475422	MBEN-Nuc_Ribosomal	20p	gain	FALSE
203	MBEN-Nuc_GCP-Cycling___6q___gain	665	0.597454	-0.0820422	0.0169492	MBEN-Nuc_GCP-Cycling	6q	gain	FALSE
16	GCP_diff___1p___loss	431	0.601526	-0.1259	-0.00650576	GCP_diff	1p	loss	FALSE
278	GN-Late___8q___gain	269	0.604698	-0.188549	-0.107171	GN-Late	8q	gain	FALSE
412	GCP_diff___12p___loss	716	0.610795	-0.142113	-0.00470809	GCP_diff	12p	loss	FALSE
406	MBEN-Nuc_GCP-SHH___12p___loss	716	0.614497	-0.0410921	0.0268369	MBEN-Nuc_GCP-SHH	12p	loss	FALSE
116	GN-Late___4p___gain	571	0.618438	-0.192619	-0.105933	GN-Late	4p	gain	FALSE
429	GCP_progenitor___12q___loss	330	0.622062	-0.0416374	0.0405161	GCP_progenitor	12q	loss	FALSE
92	MBEN-Nuc_GN-Migrating___3q___gain	3191	0.622539	-0.139879	-0.0314719	MBEN-Nuc_GN-Migrating	3q	gain	FALSE
2	MBEN-Nuc_GN-Migrating___1p___gain	388	0.62306	-0.0106507	-0.0494952	MBEN-Nuc_GN-Migrating	1p	gain	FALSE
421	GCP_diff___12q___gain	272	0.62306	-0.13772	-0.00851539	GCP_diff	12q	gain	FALSE
257	MBEN-Nuc_GCP-Cycling___8p___gain	268	0.625702	0.157229	0.0125442	MBEN-Nuc_GCP-Cycling	8p	gain	FALSE
452	MBEN-Nuc_GN-Migrating___14q___gain	174	0.625702	-0.0751509	-0.0487357	MBEN-Nuc_GN-Migrating	14q	gain	FALSE
419	MBEN-Nuc_GCP-Cycling___12q___gain	387	0.629223	0.143204	0.0120778	MBEN-Nuc_GCP-Cycling	12q	gain	FALSE
66	MBEN-Nuc_GN-Postmigratory___2q___loss	3110	0.631759	-0.257478	-0.0556732	MBEN-Nuc_GN-Postmigratory	2q	loss	FALSE
312	GCP_progenitor___9q___gain	374	0.631759	-0.208922	0.0424461	GCP_progenitor	9q	gain	FALSE
583	GCP_diff___19p___loss	1243	0.637087	-0.0587313	-0.00725256	GCP_diff	19p	loss	FALSE
63	MBEN-Nuc_Ribosomal___2q___loss	3110	0.637152	0.0757355	0.00189139	MBEN-Nuc_Ribosomal	2q	loss	FALSE
613	MBEN-Nuc_GCP-SHH___20p___loss	509	0.643788	0.0662892	0.0192431	MBEN-Nuc_GCP-SHH	20p	loss	FALSE
210	MBEN-Nuc_GN-Postmigratory___6q___loss	773	0.646321	-0.0816304	-0.0582443	MBEN-Nuc_GN-Postmigratory	6q	loss	FALSE
434	MBEN-Nuc_GN-Migrating___13q___gain	1167	0.650494	-0.120075	-0.0449289	MBEN-Nuc_GN-Migrating	13q	gain	FALSE
584	GN-Late___19p___loss	1243	0.65298	-0.285017	-0.097324	GN-Late	19p	loss	FALSE
120	MBEN-Nuc_GN-Postmigratory___4p___loss	571	0.654315	-0.213883	-0.0550187	MBEN-Nuc_GN-Postmigratory	4p	loss	FALSE
397	MBEN-Nuc_GCP-SHH___12p___gain	481	0.665467	-0.0401044	0.0255679	MBEN-Nuc_GCP-SHH	12p	gain	FALSE
273	MBEN-Nuc_GN-Postmigratory___8q___gain	279	0.666622	-0.0635069	-0.0592356	MBEN-Nuc_GN-Postmigratory	8q	gain	FALSE
640	MBEN-Nuc_GCP-SHH___21q___gain	1076	0.667946	-0.0198141	0.0263737	MBEN-Nuc_GCP-SHH	21q	gain	FALSE
643	MBEN-Nuc_GN-Premigratory___21q___gain	1256	0.667946	0.043192	-0.00129491	MBEN-Nuc_GN-Premigratory	21q	gain	FALSE
204	GCP_progenitor___6q___gain	830	0.668229	0.154874	0.0341476	GCP_progenitor	6q	gain	FALSE
20	MBEN-Nuc_GN-Migrating___1q___gain	1173	0.670489	-0.183077	-0.0413458	MBEN-Nuc_GN-Migrating	1q	gain	FALSE
333	MBEN-Nuc_Ribosomal___10p___loss	600	0.671033	-0.0284548	0.00549989	MBEN-Nuc_Ribosomal	10p	loss	FALSE
233	GN-Late___7p___loss	1428	0.671161	-0.313271	-0.099644	GN-Late	7p	loss	FALSE
569	MBEN-Nuc_GN-Migrating___19p___gain	1270	0.675496	-0.0851682	-0.046732	MBEN-Nuc_GN-Migrating	19p	gain	FALSE
64	MBEN-Nuc_GCP-SHH___2q___loss	3110	0.680933	-0.0495867	0.0254412	MBEN-Nuc_GCP-SHH	2q	loss	FALSE
250	GCP_diff___7q___loss	2097	0.680933	-0.188992	-0.00698894	GCP_diff	7q	loss	FALSE
125	GN-Late___4p___loss	571	0.681736	-0.473045	-0.0981796	GN-Late	4p	loss	FALSE
97	GCP_diff___3q___gain	3511	0.683548	0.0122441	-0.0145847	GCP_diff	3q	gain	FALSE
458	GN-Late___14q___gain	182	0.683877	-0.121915	-0.108142	GN-Late	14q	gain	FALSE
10	MBEN-Nuc_GCP-SHH___1p___loss	431	0.685331	-0.0187263	0.0254831	MBEN-Nuc_GCP-SHH	1p	loss	FALSE
200	MBEN-Nuc_GN-Migrating___6q___gain	826	0.685331	0.0173144	-0.0511208	MBEN-Nuc_GN-Migrating	6q	gain	FALSE
135	MBEN-Nuc_Ribosomal___4q___loss	596	0.685953	-0.0306614	0.00548524	MBEN-Nuc_Ribosomal	4q	loss	FALSE
472	MBEN-Nuc_GN-Premigratory___15q___gain	984	0.686424	-0.0351313	0.00259109	MBEN-Nuc_GN-Premigratory	15q	gain	FALSE
523	MBEN-Nuc_GCP-SHH___17q___loss	577	0.693941	-0.0351892	0.0260167	MBEN-Nuc_GCP-SHH	17q	loss	FALSE
400	MBEN-Nuc_GN-Premigratory___12p___gain	603	0.695522	0.0560157	-0.000364627	MBEN-Nuc_GN-Premigratory	12p	gain	FALSE
528	GCP_progenitor___17q___loss	577	0.69826	0.0330938	0.0380942	GCP_progenitor	17q	loss	FALSE
346	MBEN-Nuc_GN-Premigratory___10q___gain	184	0.698824	-0.0758768	0.00159432	MBEN-Nuc_GN-Premigratory	10q	gain	FALSE
402	GCP_progenitor___12p___gain	602	0.700577	0.204995	0.0341057	GCP_progenitor	12p	gain	FALSE
306	MBEN-Nuc_Ribosomal___9q___gain	488	0.708835	0.0674964	0.00204187	MBEN-Nuc_Ribosomal	9q	gain	FALSE
153	MBEN-Nuc_Ribosomal___5p___loss	523	0.709562	0.0366224	0.00229226	MBEN-Nuc_Ribosomal	5p	loss	FALSE
225	MBEN-Nuc_Ribosomal___7p___loss	1428	0.71003	-0.0324877	0.0047175	MBEN-Nuc_Ribosomal	7p	loss	FALSE
248	MBEN-Nuc_GCP-Cycling___7q___loss	2097	0.714461	0.100303	0.0122627	MBEN-Nuc_GCP-Cycling	7q	loss	FALSE
527	MBEN-Nuc_GCP-Cycling___17q___loss	577	0.71563	0.068283	0.0120776	MBEN-Nuc_GCP-Cycling	17q	loss	FALSE
635	MBEN-Nuc_GCP-Cycling___20q___loss	1659	0.717489	0.266689	0.0127029	MBEN-Nuc_GCP-Cycling	20q	loss	FALSE
163	MBEN-Nuc_GCP-SHH___5q___gain	287	0.717507	-0.0634884	0.0252897	MBEN-Nuc_GCP-SHH	5q	gain	FALSE
201	MBEN-Nuc_GN-Postmigratory___6q___gain	694	0.719995	-0.102954	-0.0578781	MBEN-Nuc_GN-Postmigratory	6q	gain	FALSE
305	GN-Late___9p___loss	2778	0.721647	-0.0837261	-0.11042	GN-Late	9p	loss	FALSE
581	MBEN-Nuc_GCP-Cycling___19p___loss	1243	0.724711	0.0573859	0.0111463	MBEN-Nuc_GCP-Cycling	19p	loss	FALSE
433	MBEN-Nuc_GCP-SHH___13q___gain	1189	0.724927	0.0142045	0.0246579	MBEN-Nuc_GCP-SHH	13q	gain	FALSE
646	GCP_diff___21q___gain	1239	0.728224	0.0129871	-0.0114594	GCP_diff	21q	gain	FALSE
453	MBEN-Nuc_GN-Postmigratory___14q___gain	188	0.729205	-0.0467645	-0.0594064	MBEN-Nuc_GN-Postmigratory	14q	gain	FALSE
513	MBEN-Nuc_Ribosomal___17q___gain	596	0.731158	0.0642734	0.00181554	MBEN-Nuc_Ribosomal	17q	gain	FALSE
469	MBEN-Nuc_GCP-SHH___15q___gain	996	0.731198	-0.00633515	0.0255241	MBEN-Nuc_GCP-SHH	15q	gain	FALSE
134	GN-Late___4q___gain	596	0.733038	-0.266991	-0.103877	GN-Late	4q	gain	FALSE
300	MBEN-Nuc_GN-Postmigratory___9p___loss	2778	0.733091	-0.059027	-0.0593164	MBEN-Nuc_GN-Postmigratory	9p	loss	FALSE
441	MBEN-Nuc_Ribosomal___13q___loss	1137	0.73688	0.0776959	0.00254192	MBEN-Nuc_Ribosomal	13q	loss	FALSE
158	MBEN-Nuc_GCP-Cycling___5p___loss	523	0.742497	0.062117	0.012507	MBEN-Nuc_GCP-Cycling	5p	loss	FALSE
443	MBEN-Nuc_GN-Migrating___13q___loss	1137	0.744637	-0.153862	-0.0480234	MBEN-Nuc_GN-Migrating	13q	loss	FALSE
251	GN-Late___7q___loss	2097	0.748526	-0.171645	-0.107108	GN-Late	7q	loss	FALSE
428	MBEN-Nuc_GCP-Cycling___12q___loss	330	0.750787	0.0476353	0.0127467	MBEN-Nuc_GCP-Cycling	12q	loss	FALSE
128	MBEN-Nuc_GN-Migrating___4q___gain	600	0.751992	-0.134235	-0.0466152	MBEN-Nuc_GN-Migrating	4q	gain	FALSE
332	GN-Late___10p___gain	600	0.751992	-0.303527	-0.102867	GN-Late	10p	gain	FALSE
228	MBEN-Nuc_GN-Postmigratory___7p___loss	1428	0.753672	-0.135967	-0.0560685	MBEN-Nuc_GN-Postmigratory	7p	loss	FALSE
34	GCP_diff___1q___loss	1307	0.755219	0.103967	-0.0139551	GCP_diff	1q	loss	FALSE
299	MBEN-Nuc_GN-Migrating___9p___loss	2778	0.756154	-0.0246991	-0.051104	MBEN-Nuc_GN-Migrating	9p	loss	FALSE
302	MBEN-Nuc_GCP-Cycling___9p___loss	2778	0.756154	0.059884	0.00979912	MBEN-Nuc_GCP-Cycling	9p	loss	FALSE
303	GCP_progenitor___9p___loss	2778	0.756154	0.0952864	0.0329017	GCP_progenitor	9p	loss	FALSE
119	MBEN-Nuc_GN-Migrating___4p___loss	571	0.756754	-0.259162	-0.043161	MBEN-Nuc_GN-Migrating	4p	loss	FALSE
185	MBEN-Nuc_GCP-Cycling___6p___gain	601	0.756754	-0.0459523	0.0154951	MBEN-Nuc_GCP-Cycling	6p	gain	FALSE
425	MBEN-Nuc_GN-Migrating___12q___loss	330	0.759658	-0.0514278	-0.0488931	MBEN-Nuc_GN-Migrating	12q	loss	FALSE
114	GCP_progenitor___4p___gain	602	0.761524	-0.0337712	0.03992	GCP_progenitor	4p	gain	FALSE
171	MBEN-Nuc_Ribosomal___5q___loss	462	0.761576	0.0231622	0.0022795	MBEN-Nuc_Ribosomal	5q	loss	FALSE
215	GN-Late___6q___loss	773	0.761576	-0.157922	-0.105934	GN-Late	6q	loss	FALSE
564	GCP_progenitor___18q___loss	615	0.762911	-0.076618	0.0456108	GCP_progenitor	18q	loss	FALSE
586	MBEN-Nuc_GCP-SHH___19q___gain	1534	0.762911	0.0650332	0.0213532	MBEN-Nuc_GCP-SHH	19q	gain	FALSE
73	MBEN-Nuc_GCP-SHH___3p___gain	1229	0.764514	0.0580092	0.0223357	MBEN-Nuc_GCP-SHH	3p	gain	FALSE
52	GCP_diff___2p___loss	2818	0.765744	0.164947	-0.0134536	GCP_diff	2p	loss	FALSE
282	MBEN-Nuc_GN-Postmigratory___8q___loss	269	0.766303	-0.222832	-0.0547712	MBEN-Nuc_GN-Postmigratory	8q	loss	FALSE
550	MBEN-Nuc_GCP-SHH___18q___gain	914	0.769462	0.0600231	0.0227586	MBEN-Nuc_GCP-SHH	18q	gain	FALSE
486	MBEN-Nuc_Ribosomal___16p___loss	870	0.772716	-0.0223225	0.00492666	MBEN-Nuc_Ribosomal	16p	loss	FALSE
106	GCP_diff___3q___loss	3027	0.777285	-0.115273	-0.0083354	GCP_diff	3q	loss	FALSE
146	MBEN-Nuc_GN-Migrating___5p___gain	503	0.777771	-0.174051	-0.0461039	MBEN-Nuc_GN-Migrating	5p	gain	FALSE
45	MBEN-Nuc_Ribosomal___2p___loss	2818	0.783074	-0.0444589	0.00408672	MBEN-Nuc_Ribosomal	2p	loss	FALSE
568	MBEN-Nuc_GCP-SHH___19p___gain	1426	0.788697	0.0637453	0.0216409	MBEN-Nuc_GCP-SHH	19p	gain	FALSE
275	MBEN-Nuc_GCP-Cycling___8q___gain	298	0.789061	-0.0725785	0.0150203	MBEN-Nuc_GCP-Cycling	8q	gain	FALSE
417	MBEN-Nuc_GN-Postmigratory___12q___gain	362	0.789061	-0.0913541	-0.0588559	MBEN-Nuc_GN-Postmigratory	12q	gain	FALSE
325	MBEN-Nuc_GCP-SHH___10p___gain	608	0.790322	-0.00531528	0.0249086	MBEN-Nuc_GCP-SHH	10p	gain	FALSE
259	GCP_diff___8p___gain	246	0.791904	0.249079	-0.0126005	GCP_diff	8p	gain	FALSE
113	MBEN-Nuc_GCP-Cycling___4p___gain	693	0.795149	0.0514658	0.0128016	MBEN-Nuc_GCP-Cycling	4p	gain	FALSE
405	MBEN-Nuc_Ribosomal___12p___loss	716	0.798115	0.0309656	0.0020489	MBEN-Nuc_Ribosomal	12p	loss	FALSE
304	GCP_diff___9p___loss	2778	0.799973	0.0244815	-0.0133035	GCP_diff	9p	loss	FALSE
129	MBEN-Nuc_GN-Postmigratory___4q___gain	610	0.799984	-0.132756	-0.0572618	MBEN-Nuc_GN-Postmigratory	4q	gain	FALSE
560	MBEN-Nuc_GN-Migrating___18q___loss	615	0.812286	-0.0907075	-0.046177	MBEN-Nuc_GN-Migrating	18q	loss	FALSE
482	MBEN-Nuc_GCP-Cycling___15q___loss	870	0.814557	-0.0482312	0.0152655	MBEN-Nuc_GCP-Cycling	15q	loss	FALSE
416	MBEN-Nuc_GN-Migrating___12q___gain	302	0.815451	-0.0971244	-0.048316	MBEN-Nuc_GN-Migrating	12q	gain	FALSE
253	MBEN-Nuc_GCP-SHH___8p___gain	199	0.816063	-0.0918497	0.0251447	MBEN-Nuc_GCP-SHH	8p	gain	FALSE
143	GN-Late___4q___loss	596	0.818931	-0.0868489	-0.1097	GN-Late	4q	loss	FALSE
545	MBEN-Nuc_GCP-Cycling___18p___loss	602	0.818931	-0.0248064	0.0164307	MBEN-Nuc_GCP-Cycling	18p	loss	FALSE
144	MBEN-Nuc_Ribosomal___5p___gain	579	0.819845	0.0351521	0.00248346	MBEN-Nuc_Ribosomal	5p	gain	FALSE
269	GN-Late___8p___loss	68	0.822645	-0.357115	-0.0978001	GN-Late	8p	loss	FALSE
183	MBEN-Nuc_GN-Postmigratory___6p___gain	687	0.824265	-0.0309657	-0.0600763	MBEN-Nuc_GN-Postmigratory	6p	gain	FALSE
594	MBEN-Nuc_Ribosomal___19q___loss	1197	0.825141	0.0299495	0.00260279	MBEN-Nuc_Ribosomal	19q	loss	FALSE
576	MBEN-Nuc_Ribosomal___19p___loss	1243	0.826435	0.0134502	0.00258239	MBEN-Nuc_Ribosomal	19p	loss	FALSE
32	MBEN-Nuc_GCP-Cycling___1q___loss	1307	0.827079	0.0266646	0.0134263	MBEN-Nuc_GCP-Cycling	1q	loss	FALSE
140	MBEN-Nuc_GCP-Cycling___4q___loss	596	0.828923	0.0291569	0.012816	MBEN-Nuc_GCP-Cycling	4q	loss	FALSE
297	MBEN-Nuc_Ribosomal___9p___loss	2778	0.82955	-0.0216408	0.00539849	MBEN-Nuc_Ribosomal	9p	loss	FALSE
243	MBEN-Nuc_Ribosomal___7q___loss	2097	0.829785	0.02172	0.00287797	MBEN-Nuc_Ribosomal	7q	loss	FALSE
521	GN-Late___17q___gain	577	0.830444	-0.202379	-0.106107	GN-Late	17q	gain	FALSE
301	MBEN-Nuc_GN-Premigratory___9p___loss	2778	0.832521	0.0205364	-0.000824712	MBEN-Nuc_GN-Premigratory	9p	loss	FALSE
311	MBEN-Nuc_GCP-Cycling___9q___gain	410	0.83567	-0.0444988	0.0149074	MBEN-Nuc_GCP-Cycling	9q	gain	FALSE
344	MBEN-Nuc_GN-Migrating___10q___gain	202	0.840625	0.0293002	-0.049681	MBEN-Nuc_GN-Migrating	10q	gain	FALSE
554	MBEN-Nuc_GCP-Cycling___18q___gain	897	0.841563	0.0546523	0.0123233	MBEN-Nuc_GCP-Cycling	18q	gain	FALSE
267	GCP_progenitor___8p___loss	68	0.843222	0.0682589	0.036662	GCP_progenitor	8p	loss	FALSE
111	MBEN-Nuc_GN-Postmigratory___4p___gain	619	0.843807	-0.0639864	-0.0591633	MBEN-Nuc_GN-Postmigratory	4p	gain	FALSE
60	GCP_progenitor___2q___gain	2329	0.844669	0.0139706	0.0408277	GCP_progenitor	2q	gain	FALSE
642	MBEN-Nuc_GN-Postmigratory___21q___gain	1207	0.846086	-0.0276906	-0.0609328	MBEN-Nuc_GN-Postmigratory	21q	gain	FALSE
515	MBEN-Nuc_GN-Migrating___17q___gain	517	0.851727	-0.144826	-0.0467742	MBEN-Nuc_GN-Migrating	17q	gain	FALSE
26	GN-Late___1q___gain	1307	0.852217	-0.262698	-0.0994828	GN-Late	1q	gain	FALSE
579	MBEN-Nuc_GN-Postmigratory___19p___loss	1243	0.854141	-0.111543	-0.0560585	MBEN-Nuc_GN-Postmigratory	19p	loss	FALSE
351	MBEN-Nuc_Ribosomal___10q___loss	210	0.856495	-0.00389248	0.00506333	MBEN-Nuc_Ribosomal	10q	loss	FALSE
647	GN-Late___21q___gain	1204	0.85736	-0.0566588	-0.110943	GN-Late	21q	gain	FALSE
558	MBEN-Nuc_Ribosomal___18q___loss	615	0.859058	0.00596839	0.00303157	MBEN-Nuc_Ribosomal	18q	loss	FALSE
258	GCP_progenitor___8p___gain	205	0.865511	0.0653795	0.0376889	GCP_progenitor	8p	gain	FALSE
343	MBEN-Nuc_GCP-SHH___10q___gain	237	0.865511	0.047132	0.0238869	MBEN-Nuc_GCP-SHH	10q	gain	FALSE
538	GCP_diff___18p___gain	830	0.871664	-0.0473502	-0.00887322	GCP_diff	18p	gain	FALSE
645	GCP_progenitor___21q___gain	1132	0.872437	-0.0266411	0.041288	GCP_progenitor	21q	gain	FALSE
504	MBEN-Nuc_Ribosomal___17p___loss	870	0.875633	0.00695833	0.00221656	MBEN-Nuc_Ribosomal	17p	loss	FALSE
648	MBEN-Nuc_Ribosomal___21q___loss	1204	0.877103	-0.0560119	0.00429773	MBEN-Nuc_Ribosomal	21q	loss	FALSE
496	MBEN-Nuc_GCP-SHH___16q___loss	870	0.87995	0.00896053	0.0256688	MBEN-Nuc_GCP-SHH	16q	loss	FALSE
162	MBEN-Nuc_Ribosomal___5q___gain	312	0.88208	-0.0251957	0.00360337	MBEN-Nuc_Ribosomal	5q	gain	FALSE
447	GCP_progenitor___13q___loss	1137	0.882317	0.0134493	0.0381589	GCP_progenitor	13q	loss	FALSE
152	GN-Late___5p___gain	523	0.883835	-0.325547	-0.103282	GN-Late	5p	gain	FALSE
221	MBEN-Nuc_GCP-Cycling___7p___gain	1036	0.886346	-0.0118984	0.0150503	MBEN-Nuc_GCP-Cycling	7p	gain	FALSE
9	MBEN-Nuc_Ribosomal___1p___loss	431	0.886533	-0.0447358	0.00476993	MBEN-Nuc_Ribosomal	1p	loss	FALSE
308	MBEN-Nuc_GN-Migrating___9q___gain	456	0.894971	0.0489878	-0.0507619	MBEN-Nuc_GN-Migrating	9q	gain	FALSE
529	GCP_diff___17q___loss	577	0.895743	0.103472	-0.0139391	GCP_diff	17q	loss	FALSE
252	MBEN-Nuc_Ribosomal___8p___gain	209	0.899285	-0.0271481	0.00349073	MBEN-Nuc_Ribosomal	8p	gain	FALSE
493	GCP_diff___16p___loss	870	0.899552	-0.0147517	-0.00995225	GCP_diff	16p	loss	FALSE
298	MBEN-Nuc_GCP-SHH___9p___loss	2778	0.901447	0.0354024	0.0231026	MBEN-Nuc_GCP-SHH	9p	loss	FALSE
375	GCP_progenitor___11p___loss	641	0.901947	0.095684	0.0331717	GCP_progenitor	11p	loss	FALSE
350	GN-Late___10q___gain	210	0.90785	0.120728	-0.110338	GN-Late	10q	gain	FALSE
324	MBEN-Nuc_Ribosomal___10p___gain	633	0.912856	-0.0195783	0.0038462	MBEN-Nuc_Ribosomal	10p	gain	FALSE
247	MBEN-Nuc_GN-Premigratory___7q___loss	2097	0.912894	0.00255819	0.000869211	MBEN-Nuc_GN-Premigratory	7q	loss	FALSE
450	MBEN-Nuc_Ribosomal___14q___gain	211	0.916414	-0.0206188	0.00343164	MBEN-Nuc_Ribosomal	14q	gain	FALSE
451	MBEN-Nuc_GCP-SHH___14q___gain	211	0.916414	-0.0435315	0.0247074	MBEN-Nuc_GCP-SHH	14q	gain	FALSE
132	GCP_progenitor___4q___gain	634	0.917818	0.00296634	0.0389042	GCP_progenitor	4q	gain	FALSE
644	MBEN-Nuc_GCP-Cycling___21q___gain	1144	0.917925	-0.00682699	0.0149143	MBEN-Nuc_GCP-Cycling	21q	gain	FALSE
209	MBEN-Nuc_GN-Migrating___6q___loss	773	0.918115	-0.0762913	-0.0476901	MBEN-Nuc_GN-Migrating	6q	loss	FALSE
50	MBEN-Nuc_GCP-Cycling___2p___loss	2818	0.918879	0.0352986	0.0134499	MBEN-Nuc_GCP-Cycling	2p	loss	FALSE
326	MBEN-Nuc_GN-Migrating___10p___gain	635	0.922783	-0.108829	-0.0473176	MBEN-Nuc_GN-Migrating	10p	gain	FALSE
206	GN-Late___6q___gain	773	0.923448	-0.0856395	-0.108999	GN-Late	6q	gain	FALSE
133	GCP_diff___4q___gain	666	0.927751	-0.0215929	-0.00994003	GCP_diff	4q	gain	FALSE
641	MBEN-Nuc_GN-Migrating___21q___gain	1185	0.929345	-0.0289682	-0.0500106	MBEN-Nuc_GN-Migrating	21q	gain	FALSE
555	GCP_progenitor___18q___gain	876	0.932365	0.114675	0.0350819	GCP_progenitor	18q	gain	FALSE
571	MBEN-Nuc_GN-Premigratory___19p___gain	1346	0.934685	0.00339638	0.000744938	MBEN-Nuc_GN-Premigratory	19p	gain	FALSE
369	MBEN-Nuc_Ribosomal___11p___loss	641	0.936095	0.0192047	0.00189649	MBEN-Nuc_Ribosomal	11p	loss	FALSE
246	MBEN-Nuc_GN-Postmigratory___7q___loss	2097	0.936861	-0.0678474	-0.0591368	MBEN-Nuc_GN-Postmigratory	7q	loss	FALSE
342	MBEN-Nuc_Ribosomal___10q___gain	214	0.942431	-0.0130132	0.00336281	MBEN-Nuc_Ribosomal	10q	gain	FALSE
138	MBEN-Nuc_GN-Postmigratory___4q___loss	596	0.947121	-0.0181201	-0.062051	MBEN-Nuc_GN-Postmigratory	4q	loss	FALSE
310	MBEN-Nuc_GN-Premigratory___9q___gain	447	0.948868	0.0185523	0.000577081	MBEN-Nuc_GN-Premigratory	9q	gain	FALSE
27	MBEN-Nuc_Ribosomal___1q___loss	1307	0.951243	-0.0073501	0.00355836	MBEN-Nuc_Ribosomal	1q	loss	FALSE
622	MBEN-Nuc_GCP-SHH___20q___gain	2013	0.952207	0.00799633	0.0256815	MBEN-Nuc_GCP-SHH	20q	gain	FALSE
230	MBEN-Nuc_GCP-Cycling___7p___loss	1428	0.955838	0.0130908	0.0138734	MBEN-Nuc_GCP-Cycling	7p	loss	FALSE
601	GCP_diff___19q___loss	1197	0.95936	0.055555	-0.0117629	GCP_diff	19q	loss	FALSE
367	GCP_diff___11p___gain	445	0.960887	-0.011992	-0.0102218	GCP_diff	11p	gain	FALSE
385	GCP_diff___11q___gain	445	0.960887	-0.011992	-0.0102218	GCP_diff	11q	gain	FALSE
654	GCP_progenitor___21q___loss	1204	0.966901	-0.0462828	0.0394755	GCP_progenitor	21q	loss	FALSE
556	GCP_diff___18q___gain	868	0.967244	-0.00537074	-0.0104352	GCP_diff	18q	gain	FALSE
131	MBEN-Nuc_GCP-Cycling___4q___gain	644	0.967579	-0.00931329	0.0144821	MBEN-Nuc_GCP-Cycling	4q	gain	FALSE
345	MBEN-Nuc_GN-Postmigratory___10q___gain	217	0.968771	0.0914282	-0.060657	MBEN-Nuc_GN-Postmigratory	10q	gain	FALSE
454	MBEN-Nuc_GN-Premigratory___14q___gain	217	0.968771	0.0145752	0.000775745	MBEN-Nuc_GN-Premigratory	14q	gain	FALSE
277	GCP_diff___8q___gain	335	0.969599	0.123136	-0.0120725	GCP_diff	8q	gain	FALSE
147	MBEN-Nuc_GN-Postmigratory___5p___gain	539	0.970192	-0.151497	-0.0571783	MBEN-Nuc_GN-Postmigratory	5p	gain	FALSE
264	MBEN-Nuc_GN-Postmigratory___8p___loss	68	0.972653	-0.141809	-0.0558227	MBEN-Nuc_GN-Postmigratory	8p	loss	FALSE
495	MBEN-Nuc_Ribosomal___16q___loss	870	0.973068	-0.00283285	0.00384478	MBEN-Nuc_Ribosomal	16q	loss	FALSE
212	MBEN-Nuc_GCP-Cycling___6q___loss	773	0.981995	0.00793729	0.0141191	MBEN-Nuc_GCP-Cycling	6q	loss	FALSE
483	GCP_progenitor___15q___loss	870	0.986449	0.111586	0.0362481	GCP_progenitor	15q	loss	FALSE
637	GCP_diff___20q___loss	1659	0.986547	-0.0342076	-0.0101457	GCP_diff	20q	loss	FALSE
127	MBEN-Nuc_GCP-SHH___4q___gain	654	0.987528	0.0122796	0.0244221	MBEN-Nuc_GCP-SHH	4q	gain	FALSE
630	MBEN-Nuc_Ribosomal___20q___loss	1659	0.995516	0.0113633	0.00317924	MBEN-Nuc_Ribosomal	20q	loss	FALSE
328	MBEN-Nuc_GN-Premigratory___10p___gain	652	0.997505	0.0241988	0.000255286	MBEN-Nuc_GN-Premigratory	10p	gain	FALSE
422	GN-Late___12q___gain	330	1	-0.188478	-0.107172	GN-Late	12q	gain	FALSE

## Sheet: 100 gene sig
	cat	U	p	mean_score_cat	mean_score_other	cell_type	chromosome	gain/loss	Significant
358	GCP_diff___10q___loss	204	2.15e-12	0.431876	-0.121615	GCP_diff	10q	loss	TRUE
317	MBEN-Nuc_GN-Migrating___9q___loss	519	8.74e-07	-0.274001	0.0794788	MBEN-Nuc_GN-Migrating	9q	loss	TRUE
356	MBEN-Nuc_GCP-Cycling___10q___loss	204	2.41e-06	0.272056	-0.0482028	MBEN-Nuc_GCP-Cycling	10q	loss	TRUE
323	GN-Late___9q___loss	519	6.41e-06	-0.520082	0.1333	GN-Late	9q	loss	TRUE
315	MBEN-Nuc_Ribosomal___9q___loss	519	1.13e-05	0.119206	-0.0640769	MBEN-Nuc_Ribosomal	9q	loss	TRUE
463	MBEN-Nuc_GN-Premigratory___14q___loss	178	1.86e-05	-0.221195	0.0468842	MBEN-Nuc_GN-Premigratory	14q	loss	FALSE
352	MBEN-Nuc_GCP-SHH___10q___loss	204	2.67e-05	-0.159821	0.0734125	MBEN-Nuc_GCP-SHH	10q	loss	FALSE
320	MBEN-Nuc_GCP-Cycling___9q___loss	519	6.59e-05	0.172742	-0.073964	MBEN-Nuc_GCP-Cycling	9q	loss	FALSE
318	MBEN-Nuc_GN-Postmigratory___9q___loss	519	6.65e-05	-0.24608	0.0538216	MBEN-Nuc_GN-Postmigratory	9q	loss	FALSE
511	GCP_diff___17p___loss	893	8.04e-05	0.235361	-0.0722817	GCP_diff	17p	loss	FALSE
175	MBEN-Nuc_GN-Premigratory___5q___loss	451	0.00012102	-0.404436	0.0215052	MBEN-Nuc_GN-Premigratory	5q	loss	FALSE
461	MBEN-Nuc_GN-Migrating___14q___loss	178	0.00013445	-0.320682	0.00134484	MBEN-Nuc_GN-Migrating	14q	loss	FALSE
319	MBEN-Nuc_GN-Premigratory___9q___loss	519	0.00019096	-0.114777	0.0718768	MBEN-Nuc_GN-Premigratory	9q	loss	FALSE
373	MBEN-Nuc_GN-Premigratory___11p___loss	652	0.00021396	-0.292576	0.0267478	MBEN-Nuc_GN-Premigratory	11p	loss	FALSE
389	MBEN-Nuc_GN-Migrating___11q___loss	652	0.00021634	-0.359194	-0.0150474	MBEN-Nuc_GN-Migrating	11q	loss	FALSE
124	GCP_diff___4p___loss	566	0.00032088	0.629999	-0.0250672	GCP_diff	4p	loss	FALSE
96	GCP_progenitor___3q___gain	4633	0.00035328	0.376748	-0.021059	GCP_progenitor	3q	gain	FALSE
157	MBEN-Nuc_GN-Premigratory___5p___loss	496	0.0003888	-0.4386	0.0145984	MBEN-Nuc_GN-Premigratory	5p	loss	FALSE
190	MBEN-Nuc_GCP-SHH___6p___loss	746	0.00065564	-0.410152	0.0394135	MBEN-Nuc_GCP-SHH	6p	loss	FALSE
490	MBEN-Nuc_GN-Premigratory___16p___loss	893	0.00066445	-0.304348	0.0229527	MBEN-Nuc_GN-Premigratory	16p	loss	FALSE
371	MBEN-Nuc_GN-Migrating___11p___loss	652	0.00075308	-0.41883	-0.0218202	MBEN-Nuc_GN-Migrating	11p	loss	FALSE
508	MBEN-Nuc_GN-Premigratory___17p___loss	893	0.00075687	-0.14861	0.0427326	MBEN-Nuc_GN-Premigratory	17p	loss	FALSE
499	MBEN-Nuc_GN-Premigratory___16q___loss	893	0.00078943	-0.235079	0.0270936	MBEN-Nuc_GN-Premigratory	16q	loss	FALSE
509	MBEN-Nuc_GCP-Cycling___17p___loss	893	0.0008928	0.197915	-0.0302235	MBEN-Nuc_GCP-Cycling	17p	loss	FALSE
293	MBEN-Nuc_GCP-Cycling___9p___gain	4629	0.00092247	0.226118	-0.0235683	MBEN-Nuc_GCP-Cycling	9p	gain	FALSE
340	GCP_diff___10p___loss	582	0.00131152	0.384039	-0.0356739	GCP_diff	10p	loss	FALSE
91	MBEN-Nuc_GCP-SHH___3q___gain	4497	0.00142727	0.185264	-0.0054934	MBEN-Nuc_GCP-SHH	3q	gain	FALSE
334	MBEN-Nuc_GCP-SHH___10p___loss	582	0.00142971	-0.254858	0.0455054	MBEN-Nuc_GCP-SHH	10p	loss	FALSE
288	MBEN-Nuc_Ribosomal___9p___gain	4577	0.00153448	0.141599	-0.0232032	MBEN-Nuc_Ribosomal	9p	gain	FALSE
467	GN-Late___14q___loss	178	0.00200183	-0.550749	-0.0221882	GN-Late	14q	loss	FALSE
488	MBEN-Nuc_GN-Migrating___16p___loss	893	0.00226584	-0.34145	-0.0327023	MBEN-Nuc_GN-Migrating	16p	loss	FALSE
321	GCP_progenitor___9q___loss	519	0.00247472	0.225016	-0.064653	GCP_progenitor	9q	loss	FALSE
279	MBEN-Nuc_Ribosomal___8q___loss	262	0.00280967	0.331765	-0.0049181	MBEN-Nuc_Ribosomal	8q	loss	FALSE
295	GCP_diff___9p___gain	4509	0.00289796	0.206429	-0.0499863	GCP_diff	9p	gain	FALSE
36	MBEN-Nuc_Ribosomal___2p___gain	3064	0.00300493	0.179966	-0.0151039	MBEN-Nuc_Ribosomal	2p	gain	FALSE
391	MBEN-Nuc_GN-Premigratory___11q___loss	652	0.00322353	-0.189013	0.0254903	MBEN-Nuc_GN-Premigratory	11q	loss	FALSE
88	GCP_diff___3p___loss	1459	0.00329	0.320188	-0.0344796	GCP_diff	3p	loss	FALSE
322	GCP_diff___9q___loss	519	0.00353517	0.120469	-0.083275	GCP_diff	9q	loss	FALSE
395	GN-Late___11q___loss	652	0.00378749	-0.618606	-0.0485335	GN-Late	11q	loss	FALSE
77	MBEN-Nuc_GCP-Cycling___3p___gain	1767	0.00399999	0.372553	-0.0005445	MBEN-Nuc_GCP-Cycling	3p	gain	FALSE
520	GCP_diff___17q___gain	931	0.00410003	0.541333	-0.0200287	GCP_diff	17q	gain	FALSE
377	GN-Late___11p___loss	652	0.0041196	-0.72248	-0.0593328	GN-Late	11p	loss	FALSE
286	GCP_diff___8q___loss	262	0.00589058	0.521531	-0.0220681	GCP_diff	8q	loss	FALSE
468	MBEN-Nuc_Ribosomal___15q___gain	1610	0.00631991	0.250857	-0.0074422	MBEN-Nuc_Ribosomal	15q	gain	FALSE
31	MBEN-Nuc_GN-Premigratory___1q___loss	1231	0.00653476	-0.332	0.0132419	MBEN-Nuc_GN-Premigratory	1q	loss	FALSE
57	MBEN-Nuc_GN-Postmigratory___2q___gain	3191	0.00719477	0.128393	-0.0802566	MBEN-Nuc_GN-Postmigratory	2q	gain	FALSE
95	MBEN-Nuc_GCP-Cycling___3q___gain	4307	0.00797566	0.191484	-0.0155656	MBEN-Nuc_GCP-Cycling	3q	gain	FALSE
105	GCP_progenitor___3q___loss	3160	0.00804589	-0.765078	0.0579234	GCP_progenitor	3q	loss	FALSE
268	GCP_diff___8p___loss	62	0.00924904	0.402538	-0.0246843	GCP_diff	8p	loss	FALSE
49	MBEN-Nuc_GN-Premigratory___2p___loss	2803	0.00943081	-0.403321	0.00981524	MBEN-Nuc_GN-Premigratory	2p	loss	FALSE
173	MBEN-Nuc_GN-Migrating___5q___loss	451	0.00987281	-0.356555	-0.0377912	MBEN-Nuc_GN-Migrating	5q	loss	FALSE
53	GN-Late___2p___loss	2803	0.0100321	-0.956757	-0.0944186	GN-Late	2p	loss	FALSE
48	MBEN-Nuc_GN-Postmigratory___2p___loss	2803	0.0109874	-0.458466	-0.050483	MBEN-Nuc_GN-Postmigratory	2p	loss	FALSE
43	GCP_diff___2p___gain	2941	0.0111133	0.219456	-0.0322768	GCP_diff	2p	gain	FALSE
72	MBEN-Nuc_Ribosomal___3p___gain	1684	0.0131254	0.222766	-0.0072031	MBEN-Nuc_Ribosomal	3p	gain	FALSE
47	MBEN-Nuc_GN-Migrating___2p___loss	2803	0.0134806	-0.498291	-0.0439357	MBEN-Nuc_GN-Migrating	2p	loss	FALSE
62	GN-Late___2q___gain	3126	0.0135114	0.274403	-0.156233	GN-Late	2q	gain	FALSE
122	MBEN-Nuc_GCP-Cycling___4p___loss	566	0.0155669	0.4235	0.00664359	MBEN-Nuc_GCP-Cycling	4p	loss	FALSE
284	MBEN-Nuc_GCP-Cycling___8q___loss	262	0.0155669	0.419109	0.00676499	MBEN-Nuc_GCP-Cycling	8q	loss	FALSE
494	GN-Late___16p___loss	893	0.016471	-0.554597	-0.0800974	GN-Late	16p	loss	FALSE
7	GCP_diff___1p___gain	581	0.0170982	0.604738	-0.01579	GCP_diff	1p	gain	FALSE
82	MBEN-Nuc_GCP-SHH___3p___loss	1459	0.0171317	-0.171778	0.0415654	MBEN-Nuc_GCP-SHH	3p	loss	FALSE
460	MBEN-Nuc_GCP-SHH___14q___loss	178	0.017252	0.145421	0.00140685	MBEN-Nuc_GCP-SHH	14q	loss	FALSE
78	GCP_progenitor___3p___gain	1657	0.0187261	0.436416	0.0227563	GCP_progenitor	3p	gain	FALSE
179	GN-Late___5q___loss	451	0.0187957	-0.63956	-0.0850193	GN-Late	5q	loss	FALSE
85	MBEN-Nuc_GN-Premigratory___3p___loss	1459	0.0194426	-0.185183	0.0178852	MBEN-Nuc_GN-Premigratory	3p	loss	FALSE
29	MBEN-Nuc_GN-Migrating___1q___loss	1231	0.0197243	-0.433125	-0.0397371	MBEN-Nuc_GN-Migrating	1q	loss	FALSE
56	MBEN-Nuc_GN-Migrating___2q___gain	3082	0.0201988	0.14601	-0.0759765	MBEN-Nuc_GN-Migrating	2q	gain	FALSE
149	MBEN-Nuc_GCP-Cycling___5p___gain	868	0.0203323	0.436146	0.00826573	MBEN-Nuc_GCP-Cycling	5p	gain	FALSE
372	MBEN-Nuc_GN-Postmigratory___11p___loss	652	0.0209128	-0.30365	-0.0375125	MBEN-Nuc_GN-Postmigratory	11p	loss	FALSE
364	MBEN-Nuc_GN-Premigratory___11p___gain	724	0.0212911	0.408607	-0.0050145	MBEN-Nuc_GN-Premigratory	11p	gain	FALSE
382	MBEN-Nuc_GN-Premigratory___11q___gain	724	0.0212911	0.408607	-0.0050145	MBEN-Nuc_GN-Premigratory	11q	gain	FALSE
79	GCP_diff___3p___gain	1645	0.0218236	0.308691	-0.0238452	GCP_diff	3p	gain	FALSE
195	GCP_progenitor___6p___loss	746	0.0226863	-0.574743	0.0631857	GCP_progenitor	6p	loss	FALSE
18	MBEN-Nuc_Ribosomal___1q___gain	1757	0.0240594	0.197479	-0.0068548	MBEN-Nuc_Ribosomal	1q	gain	FALSE
294	GCP_progenitor___9p___gain	4250	0.0240868	0.245807	0.00284966	GCP_progenitor	9p	gain	FALSE
514	MBEN-Nuc_GCP-SHH___17q___gain	231	0.0246355	-0.312075	0.0330396	MBEN-Nuc_GCP-SHH	17q	gain	FALSE
462	MBEN-Nuc_GN-Postmigratory___14q___loss	178	0.0255212	-0.230067	-0.023533	MBEN-Nuc_GN-Postmigratory	14q	loss	FALSE
475	GCP_diff___15q___gain	1506	0.0271651	0.324924	-0.0230461	GCP_diff	15q	gain	FALSE
290	MBEN-Nuc_GN-Migrating___9p___gain	2651	0.0276137	-0.256214	-0.0114794	MBEN-Nuc_GN-Migrating	9p	gain	FALSE
70	GCP_diff___2q___loss	3126	0.0285622	0.457542	-0.015935	GCP_diff	2q	loss	FALSE
473	MBEN-Nuc_GCP-Cycling___15q___gain	1500	0.0293282	0.294182	0.00488656	MBEN-Nuc_GCP-Cycling	15q	gain	FALSE
39	MBEN-Nuc_GN-Postmigratory___2p___gain	2837	0.0294708	0.04901	-0.0694918	MBEN-Nuc_GN-Postmigratory	2p	gain	FALSE
628	GCP_diff___20q___gain	1431	0.0297021	-0.193517	0.0108904	GCP_diff	20q	gain	FALSE
655	GCP_diff___21q___loss	1200	0.031356	0.548841	-0.0176025	GCP_diff	21q	loss	FALSE
549	MBEN-Nuc_Ribosomal___18q___gain	1241	0.0318757	0.220803	-0.0039211	MBEN-Nuc_Ribosomal	18q	gain	FALSE
35	GN-Late___1q___loss	1231	0.0338353	-0.7908	-0.0878199	GN-Late	1q	loss	FALSE
81	MBEN-Nuc_Ribosomal___3p___loss	1459	0.0341829	-0.137316	0.0158143	MBEN-Nuc_Ribosomal	3p	loss	FALSE
241	GCP_diff___7q___gain	2292	0.0345156	0.240572	-0.0279093	GCP_diff	7q	gain	FALSE
25	GCP_diff___1q___gain	1726	0.0345505	0.26602	-0.0229945	GCP_diff	1q	gain	FALSE
590	MBEN-Nuc_GCP-Cycling___19q___gain	1957	0.0347187	0.254945	0.00197816	MBEN-Nuc_GCP-Cycling	19q	gain	FALSE
68	MBEN-Nuc_GCP-Cycling___2q___loss	3126	0.0351307	0.430074	0.0103304	MBEN-Nuc_GCP-Cycling	2q	loss	FALSE
437	MBEN-Nuc_GCP-Cycling___13q___gain	1724	0.0353446	0.276667	0.00314057	MBEN-Nuc_GCP-Cycling	13q	gain	FALSE
104	MBEN-Nuc_GCP-Cycling___3q___loss	3160	0.0367322	-0.437557	0.0261776	MBEN-Nuc_GCP-Cycling	3q	loss	FALSE
506	MBEN-Nuc_GN-Migrating___17p___loss	893	0.0367937	-0.215421	-0.0084675	MBEN-Nuc_GN-Migrating	17p	loss	FALSE
376	GCP_diff___11p___loss	652	0.0379972	0.201097	-0.0246516	GCP_diff	11p	loss	FALSE
150	GCP_progenitor___5p___gain	837	0.0382522	0.574053	0.0309846	GCP_progenitor	5p	gain	FALSE
292	MBEN-Nuc_GN-Premigratory___9p___gain	2698	0.0383028	-0.10907	0.0245798	MBEN-Nuc_GN-Premigratory	9p	gain	FALSE
355	MBEN-Nuc_GN-Premigratory___10q___loss	204	0.039299	-0.0929442	0.0271847	MBEN-Nuc_GN-Premigratory	10q	loss	FALSE
44	GN-Late___2p___gain	2803	0.0395144	0.121279	-0.135188	GN-Late	2p	gain	FALSE
218	MBEN-Nuc_GN-Migrating___7p___gain	1475	0.0400076	0.241967	-0.0658909	MBEN-Nuc_GN-Migrating	7p	gain	FALSE
139	MBEN-Nuc_GN-Premigratory___4q___loss	579	0.0418907	-0.185451	0.0149883	MBEN-Nuc_GN-Premigratory	4q	loss	FALSE
439	GCP_diff___13q___gain	1705	0.0436963	0.244415	-0.0217657	GCP_diff	13q	gain	FALSE
390	MBEN-Nuc_GN-Postmigratory___11q___loss	652	0.0457419	-0.259412	-0.0334861	MBEN-Nuc_GN-Postmigratory	11q	loss	FALSE
605	MBEN-Nuc_GN-Migrating___20p___gain	505	0.0465017	-0.322088	-0.0420389	MBEN-Nuc_GN-Migrating	20p	gain	FALSE
256	MBEN-Nuc_GN-Premigratory___8p___gain	46	0.0465398	-0.456692	0.00655944	MBEN-Nuc_GN-Premigratory	8p	gain	FALSE
610	GCP_diff___20p___gain	506	0.0471572	-0.319218	0.00415887	GCP_diff	20p	gain	FALSE
567	MBEN-Nuc_Ribosomal___19p___gain	1809	0.0494581	0.159599	-0.0054829	MBEN-Nuc_Ribosomal	19p	gain	FALSE
625	MBEN-Nuc_GN-Premigratory___20q___gain	1489	0.0496047	-0.139887	0.0164236	MBEN-Nuc_GN-Premigratory	20q	gain	FALSE
497	MBEN-Nuc_GN-Migrating___16q___loss	893	0.050848	-0.224125	-0.0342003	MBEN-Nuc_GN-Migrating	16q	loss	FALSE
481	MBEN-Nuc_GN-Premigratory___15q___loss	893	0.0514444	-0.291549	0.00914678	MBEN-Nuc_GN-Premigratory	15q	loss	FALSE
639	MBEN-Nuc_Ribosomal___21q___gain	1572	0.0519511	0.168522	-0.0043885	MBEN-Nuc_Ribosomal	21q	gain	FALSE
41	MBEN-Nuc_GCP-Cycling___2p___gain	2765	0.0540387	0.17369	0.00080339	MBEN-Nuc_GCP-Cycling	2p	gain	FALSE
130	MBEN-Nuc_GN-Premigratory___4q___gain	352	0.0540465	-0.25868	0.00962366	MBEN-Nuc_GN-Premigratory	4q	gain	FALSE
611	GN-Late___20p___gain	517	0.0548701	-0.603569	-0.091517	GN-Late	20p	gain	FALSE
76	MBEN-Nuc_GN-Premigratory___3p___gain	1566	0.0555204	0.207284	-0.0082258	MBEN-Nuc_GN-Premigratory	3p	gain	FALSE
174	MBEN-Nuc_GN-Postmigratory___5q___loss	451	0.0557163	-0.283006	-0.047228	MBEN-Nuc_GN-Postmigratory	5q	loss	FALSE
224	GN-Late___7p___gain	1447	0.0557163	0.375214	-0.132661	GN-Late	7p	gain	FALSE
217	MBEN-Nuc_GCP-SHH___7p___gain	684	0.0563611	-0.170844	0.0345103	MBEN-Nuc_GCP-SHH	7p	gain	FALSE
220	MBEN-Nuc_GN-Premigratory___7p___gain	1446	0.0563611	0.226464	-0.0081145	MBEN-Nuc_GN-Premigratory	7p	gain	FALSE
362	MBEN-Nuc_GN-Migrating___11p___gain	680	0.0570533	0.404093	-0.0604176	MBEN-Nuc_GN-Migrating	11p	gain	FALSE
380	MBEN-Nuc_GN-Migrating___11q___gain	680	0.0570533	0.404093	-0.0604176	MBEN-Nuc_GN-Migrating	11q	gain	FALSE
477	MBEN-Nuc_Ribosomal___15q___loss	893	0.0572164	0.262593	-0.0017871	MBEN-Nuc_Ribosomal	15q	loss	FALSE
626	MBEN-Nuc_GCP-Cycling___20q___gain	1508	0.0581799	-0.164663	0.035842	MBEN-Nuc_GCP-Cycling	20q	gain	FALSE
479	MBEN-Nuc_GN-Migrating___15q___loss	893	0.0582252	-0.424737	-0.0435385	MBEN-Nuc_GN-Migrating	15q	loss	FALSE
13	MBEN-Nuc_GN-Premigratory___1p___loss	417	0.0584995	-0.255038	0.0107478	MBEN-Nuc_GN-Premigratory	1p	loss	FALSE
38	MBEN-Nuc_GN-Migrating___2p___gain	2755	0.0585283	0.0722694	-0.0656965	MBEN-Nuc_GN-Migrating	2p	gain	FALSE
591	GCP_progenitor___19q___gain	1905	0.0588754	0.331648	0.0238365	GCP_progenitor	19q	gain	FALSE
100	MBEN-Nuc_GCP-SHH___3q___loss	3160	0.0593528	-0.327521	0.0317458	MBEN-Nuc_GCP-SHH	3q	loss	FALSE
61	GCP_diff___2q___gain	2950	0.0600335	0.158807	-0.0274922	GCP_diff	2q	gain	FALSE
596	MBEN-Nuc_GN-Migrating___19q___loss	1167	0.0602841	-0.420094	-0.043645	MBEN-Nuc_GN-Migrating	19q	loss	FALSE
607	MBEN-Nuc_GN-Premigratory___20p___gain	525	0.0610877	-0.2133	0.0104309	MBEN-Nuc_GN-Premigratory	20p	gain	FALSE
541	MBEN-Nuc_GCP-SHH___18p___loss	589	0.0612056	-0.167287	0.0382023	MBEN-Nuc_GCP-SHH	18p	loss	FALSE
448	GCP_diff___13q___loss	1155	0.0633459	0.628464	-0.0131969	GCP_diff	13q	loss	FALSE
296	GN-Late___9p___gain	2777	0.0641427	-0.457597	-0.0407184	GN-Late	9p	gain	FALSE
254	MBEN-Nuc_GN-Migrating___8p___gain	55	0.0656082	-0.519802	-0.0478528	MBEN-Nuc_GN-Migrating	8p	gain	FALSE
235	MBEN-Nuc_GCP-SHH___7q___gain	1283	0.0674776	-0.119129	0.0372206	MBEN-Nuc_GCP-SHH	7q	gain	FALSE
262	MBEN-Nuc_GCP-SHH___8p___loss	62	0.0676345	-0.173526	0.0336635	MBEN-Nuc_GCP-SHH	8p	loss	FALSE
409	MBEN-Nuc_GN-Premigratory___12p___loss	716	0.0684307	-0.201318	0.0109725	MBEN-Nuc_GN-Premigratory	12p	loss	FALSE
606	MBEN-Nuc_GN-Postmigratory___20p___gain	534	0.068737	-0.281481	-0.0494781	MBEN-Nuc_GN-Postmigratory	20p	gain	FALSE
392	MBEN-Nuc_GCP-Cycling___11q___loss	652	0.0697449	0.16945	-0.0004228	MBEN-Nuc_GCP-Cycling	11q	loss	FALSE
30	MBEN-Nuc_GN-Postmigratory___1q___loss	1231	0.0702814	-0.357675	-0.0480829	MBEN-Nuc_GN-Postmigratory	1q	loss	FALSE
459	MBEN-Nuc_Ribosomal___14q___loss	178	0.0721491	0.0870433	-0.0123507	MBEN-Nuc_Ribosomal	14q	loss	FALSE
393	GCP_progenitor___11q___loss	652	0.0723645	0.277605	0.0148863	GCP_progenitor	11q	loss	FALSE
55	MBEN-Nuc_GCP-SHH___2q___gain	1852	0.0728979	-0.0831917	0.0383862	MBEN-Nuc_GCP-SHH	2q	gain	FALSE
40	MBEN-Nuc_GN-Premigratory___2p___gain	2722	0.0755914	0.133367	-0.0119295	MBEN-Nuc_GN-Premigratory	2p	gain	FALSE
58	MBEN-Nuc_GN-Premigratory___2q___gain	2918	0.0761667	0.127778	-0.0127157	MBEN-Nuc_GN-Premigratory	2q	gain	FALSE
118	MBEN-Nuc_GCP-SHH___4p___loss	566	0.0780619	-0.206498	0.0317108	MBEN-Nuc_GCP-SHH	4p	loss	FALSE
90	MBEN-Nuc_Ribosomal___3q___gain	3990	0.0786015	0.0858535	-0.0115901	MBEN-Nuc_Ribosomal	3q	gain	FALSE
67	MBEN-Nuc_GN-Premigratory___2q___loss	3126	0.0788879	-0.305539	0.00802926	MBEN-Nuc_GN-Premigratory	2q	loss	FALSE
649	MBEN-Nuc_GCP-SHH___21q___loss	1200	0.0803424	-0.294501	0.0311427	MBEN-Nuc_GCP-SHH	21q	loss	FALSE
634	MBEN-Nuc_GN-Premigratory___20q___loss	1626	0.0807175	0.572064	-0.0001613	MBEN-Nuc_GN-Premigratory	20q	loss	FALSE
260	GN-Late___8p___gain	62	0.0827375	-0.958576	-0.102206	GN-Late	8p	gain	FALSE
361	MBEN-Nuc_GCP-SHH___11p___gain	216	0.0833113	-0.279867	0.0308754	MBEN-Nuc_GCP-SHH	11p	gain	FALSE
379	MBEN-Nuc_GCP-SHH___11q___gain	216	0.0833113	-0.279867	0.0308754	MBEN-Nuc_GCP-SHH	11q	gain	FALSE
180	MBEN-Nuc_Ribosomal___6p___gain	920	0.0851809	0.204529	-0.0014	MBEN-Nuc_Ribosomal	6p	gain	FALSE
366	GCP_progenitor___11p___gain	219	0.0879179	-0.576074	0.0544712	GCP_progenitor	11p	gain	FALSE
384	GCP_progenitor___11q___gain	219	0.0879179	-0.576074	0.0544712	GCP_progenitor	11q	gain	FALSE
411	GCP_progenitor___12p___loss	716	0.0909685	-0.185073	0.0527596	GCP_progenitor	12p	loss	FALSE
573	GCP_progenitor___19p___gain	1746	0.0918838	0.311827	0.0265293	GCP_progenitor	19p	gain	FALSE
543	MBEN-Nuc_GN-Postmigratory___18p___loss	589	0.0938991	0.0936957	-0.0679491	MBEN-Nuc_GN-Postmigratory	18p	loss	FALSE
588	MBEN-Nuc_GN-Postmigratory___19q___gain	1072	0.0947414	-0.233896	-0.0460052	MBEN-Nuc_GN-Postmigratory	19q	gain	FALSE
368	GN-Late___11p___gain	652	0.0960167	0.630533	-0.12341	GN-Late	11p	gain	FALSE
386	GN-Late___11q___gain	652	0.0960167	0.630533	-0.12341	GN-Late	11q	gain	FALSE
565	GCP_diff___18q___loss	582	0.0973047	0.192917	-0.0208633	GCP_diff	18q	loss	FALSE
219	MBEN-Nuc_GN-Postmigratory___7p___gain	1396	0.0974225	0.133247	-0.0667704	MBEN-Nuc_GN-Postmigratory	7p	gain	FALSE
337	MBEN-Nuc_GN-Premigratory___10p___loss	582	0.0986838	-0.145124	0.0130438	MBEN-Nuc_GN-Premigratory	10p	loss	FALSE
199	MBEN-Nuc_GCP-SHH___6q___gain	1034	0.0993283	0.23059	0.0186487	MBEN-Nuc_GCP-SHH	6q	gain	FALSE
154	MBEN-Nuc_GCP-SHH___5p___loss	496	0.0995028	-0.209719	0.0317998	MBEN-Nuc_GCP-SHH	5p	loss	FALSE
489	MBEN-Nuc_GN-Postmigratory___16p___loss	893	0.099923	-0.213147	-0.047395	MBEN-Nuc_GN-Postmigratory	16p	loss	FALSE
198	MBEN-Nuc_Ribosomal___6q___gain	1032	0.101893	0.180284	-0.0015677	MBEN-Nuc_Ribosomal	6q	gain	FALSE
533	MBEN-Nuc_GN-Migrating___18p___gain	569	0.105863	-0.301575	-0.0428022	MBEN-Nuc_GN-Migrating	18p	gain	FALSE
562	MBEN-Nuc_GN-Premigratory___18q___loss	582	0.106251	-0.140802	0.0119975	MBEN-Nuc_GN-Premigratory	18q	loss	FALSE
208	MBEN-Nuc_GCP-SHH___6q___loss	767	0.113592	-0.144476	0.0332723	MBEN-Nuc_GCP-SHH	6q	loss	FALSE
623	MBEN-Nuc_GN-Migrating___20q___gain	1594	0.113662	-0.16773	-0.040692	MBEN-Nuc_GN-Migrating	20q	gain	FALSE
572	MBEN-Nuc_GCP-Cycling___19p___gain	1721	0.115303	0.214212	0.00570427	MBEN-Nuc_GCP-Cycling	19p	gain	FALSE
244	MBEN-Nuc_GCP-SHH___7q___loss	2100	0.115777	0.291856	0.020433	MBEN-Nuc_GCP-SHH	7q	loss	FALSE
592	GCP_diff___19q___gain	1831	0.115838	0.178241	-0.0198802	GCP_diff	19q	gain	FALSE
255	MBEN-Nuc_GN-Postmigratory___8p___gain	74	0.116673	-0.438774	-0.0543533	MBEN-Nuc_GN-Postmigratory	8p	gain	FALSE
503	GN-Late___16q___loss	893	0.120007	-0.37821	-0.0819916	GN-Late	16q	loss	FALSE
531	MBEN-Nuc_Ribosomal___18p___gain	1140	0.120226	0.157648	-0.0015712	MBEN-Nuc_Ribosomal	18p	gain	FALSE
99	MBEN-Nuc_Ribosomal___3q___loss	3160	0.121651	-0.234372	0.00849709	MBEN-Nuc_Ribosomal	3q	loss	FALSE
11	MBEN-Nuc_GN-Migrating___1p___loss	417	0.122752	-0.287674	-0.0444507	MBEN-Nuc_GN-Migrating	1p	loss	FALSE
557	GN-Late___18q___gain	582	0.122988	-0.557824	-0.0932191	GN-Late	18q	gain	FALSE
559	MBEN-Nuc_GCP-SHH___18q___loss	582	0.125036	-0.128046	0.0355737	MBEN-Nuc_GCP-SHH	18q	loss	FALSE
283	MBEN-Nuc_GN-Premigratory___8q___loss	262	0.125098	-0.215556	0.00843126	MBEN-Nuc_GN-Premigratory	8q	loss	FALSE
553	MBEN-Nuc_GN-Premigratory___18q___gain	585	0.127219	-0.18001	0.00919224	MBEN-Nuc_GN-Premigratory	18q	gain	FALSE
539	GN-Late___18p___gain	589	0.133028	-0.526545	-0.094383	GN-Late	18p	gain	FALSE
266	MBEN-Nuc_GCP-Cycling___8p___loss	62	0.133499	0.229012	0.00897921	MBEN-Nuc_GCP-Cycling	8p	loss	FALSE
548	GN-Late___18p___loss	589	0.13368	0.172511	-0.128803	GN-Late	18p	loss	FALSE
485	GN-Late___15q___loss	893	0.13406	-0.6902	-0.0965766	GN-Late	15q	loss	FALSE
86	MBEN-Nuc_GCP-Cycling___3p___loss	1459	0.134646	0.148411	0.00708582	MBEN-Nuc_GCP-Cycling	3p	loss	FALSE
17	GN-Late___1p___loss	417	0.136707	-0.533249	-0.0961665	GN-Late	1p	loss	FALSE
329	MBEN-Nuc_GCP-Cycling___10p___gain	885	0.136938	0.259812	0.0111695	MBEN-Nuc_GCP-Cycling	10p	gain	FALSE
155	MBEN-Nuc_GN-Migrating___5p___loss	496	0.138694	-0.272689	-0.0459859	MBEN-Nuc_GN-Migrating	5p	loss	FALSE
23	MBEN-Nuc_GCP-Cycling___1q___gain	1587	0.140422	0.183527	0.00843763	MBEN-Nuc_GCP-Cycling	1q	gain	FALSE
537	GCP_progenitor___18p___gain	1126	0.140564	0.378064	0.0306995	GCP_progenitor	18p	gain	FALSE
629	GN-Late___20q___gain	1626	0.142728	-0.294083	-0.0917391	GN-Late	20q	gain	FALSE
438	GCP_progenitor___13q___gain	1585	0.142915	0.308918	0.0280469	GCP_progenitor	13q	gain	FALSE
423	MBEN-Nuc_Ribosomal___12q___loss	340	0.143271	0.171505	-0.0012831	MBEN-Nuc_Ribosomal	12q	loss	FALSE
551	MBEN-Nuc_GN-Migrating___18q___gain	596	0.143665	-0.294402	-0.0430691	MBEN-Nuc_GN-Migrating	18q	gain	FALSE
627	GCP_progenitor___20q___gain	1627	0.143721	-0.135809	0.0607935	GCP_progenitor	20q	gain	FALSE
547	GCP_diff___18p___loss	589	0.143951	0.150272	-0.0180067	GCP_diff	18p	loss	FALSE
12	MBEN-Nuc_GN-Postmigratory___1p___loss	417	0.144947	-0.245575	-0.0517158	MBEN-Nuc_GN-Postmigratory	1p	loss	FALSE
365	MBEN-Nuc_GCP-Cycling___11p___gain	249	0.145046	-0.296207	0.0235958	MBEN-Nuc_GCP-Cycling	11p	gain	FALSE
383	MBEN-Nuc_GCP-Cycling___11q___gain	249	0.145046	-0.296207	0.0235958	MBEN-Nuc_GCP-Cycling	11q	gain	FALSE
4	MBEN-Nuc_GN-Premigratory___1p___gain	165	0.145737	-0.311963	0.00669155	MBEN-Nuc_GN-Premigratory	1p	gain	FALSE
5	MBEN-Nuc_GCP-Cycling___1p___gain	495	0.145737	0.39478	0.0127196	MBEN-Nuc_GCP-Cycling	1p	gain	FALSE
181	MBEN-Nuc_GCP-SHH___6p___gain	878	0.149575	0.216176	0.0200239	MBEN-Nuc_GCP-SHH	6p	gain	FALSE
505	MBEN-Nuc_GCP-SHH___17p___loss	893	0.151566	-0.0374466	0.0420582	MBEN-Nuc_GCP-SHH	17p	loss	FALSE
604	MBEN-Nuc_GCP-SHH___20p___gain	1119	0.151637	0.155006	0.0204754	MBEN-Nuc_GCP-SHH	20p	gain	FALSE
74	MBEN-Nuc_GN-Migrating___3p___gain	1462	0.156683	0.051788	-0.0574752	MBEN-Nuc_GN-Migrating	3p	gain	FALSE
617	MBEN-Nuc_GCP-Cycling___20p___loss	517	0.15821	0.11257	0.00696772	MBEN-Nuc_GCP-Cycling	20p	loss	FALSE
652	MBEN-Nuc_GN-Premigratory___21q___loss	1200	0.159077	-0.243511	0.00689633	MBEN-Nuc_GN-Premigratory	21q	loss	FALSE
80	GN-Late___3p___gain	1459	0.160934	0.0517321	-0.118273	GN-Late	3p	gain	FALSE
535	MBEN-Nuc_GN-Premigratory___18p___gain	607	0.161625	-0.170559	0.00884059	MBEN-Nuc_GN-Premigratory	18p	gain	FALSE
522	MBEN-Nuc_Ribosomal___17q___loss	545	0.162505	0.168367	-0.0011815	MBEN-Nuc_Ribosomal	17q	loss	FALSE
178	GCP_diff___5q___loss	451	0.164019	0.20679	-0.0174999	GCP_diff	5q	loss	FALSE
237	MBEN-Nuc_GN-Postmigratory___7q___gain	2107	0.164399	0.0150274	-0.0638111	MBEN-Nuc_GN-Postmigratory	7q	gain	FALSE
54	MBEN-Nuc_Ribosomal___2q___gain	2801	0.167118	0.0799235	-0.0049989	MBEN-Nuc_Ribosomal	2q	gain	FALSE
265	MBEN-Nuc_GN-Premigratory___8p___loss	62	0.16785	-0.150857	0.0088503	MBEN-Nuc_GN-Premigratory	8p	loss	FALSE
512	GN-Late___17p___loss	893	0.170562	-0.377147	-0.0385159	GN-Late	17p	loss	FALSE
242	GN-Late___7q___gain	2100	0.172867	0.069458	-0.124687	GN-Late	7q	gain	FALSE
542	MBEN-Nuc_GN-Migrating___18p___loss	589	0.172939	0.0788151	-0.060854	MBEN-Nuc_GN-Migrating	18p	loss	FALSE
216	MBEN-Nuc_Ribosomal___7p___gain	1335	0.176516	0.124691	-0.0015189	MBEN-Nuc_Ribosomal	7p	gain	FALSE
399	MBEN-Nuc_GN-Postmigratory___12p___gain	740	0.178242	0.156493	-0.062716	MBEN-Nuc_GN-Postmigratory	12p	gain	FALSE
403	GCP_diff___12p___gain	740	0.178242	0.28853	-0.0142304	GCP_diff	12p	gain	FALSE
161	GN-Late___5p___loss	496	0.179447	-0.478213	-0.0997024	GN-Late	5p	loss	FALSE
526	MBEN-Nuc_GN-Premigratory___17q___loss	545	0.179572	-0.168508	0.00794354	MBEN-Nuc_GN-Premigratory	17q	loss	FALSE
602	GN-Late___19q___loss	1167	0.180571	-0.657701	-0.097322	GN-Late	19q	loss	FALSE
608	MBEN-Nuc_GCP-Cycling___20p___gain	618	0.181159	-0.164213	0.0246342	MBEN-Nuc_GCP-Cycling	20p	gain	FALSE
552	MBEN-Nuc_GN-Postmigratory___18q___gain	619	0.183015	-0.263422	-0.05015	MBEN-Nuc_GN-Postmigratory	18q	gain	FALSE
500	MBEN-Nuc_GCP-Cycling___16q___loss	893	0.183234	0.130087	0.00619219	MBEN-Nuc_GCP-Cycling	16q	loss	FALSE
192	MBEN-Nuc_GN-Postmigratory___6p___loss	746	0.185534	0.1295	-0.063871	MBEN-Nuc_GN-Postmigratory	6p	loss	FALSE
424	MBEN-Nuc_GCP-SHH___12q___loss	340	0.185534	-0.121256	0.0300511	MBEN-Nuc_GCP-SHH	12q	loss	FALSE
291	MBEN-Nuc_GN-Postmigratory___9p___gain	2966	0.185546	-0.201383	-0.029239	MBEN-Nuc_GN-Postmigratory	9p	gain	FALSE
160	GCP_diff___5p___loss	496	0.185892	0.218752	-0.0136963	GCP_diff	5p	loss	FALSE
19	MBEN-Nuc_GCP-SHH___1q___gain	981	0.19066	-0.0824937	0.0314321	MBEN-Nuc_GCP-SHH	1q	gain	FALSE
196	GCP_diff___6p___loss	746	0.191634	0.245561	-0.0156413	GCP_diff	6p	loss	FALSE
349	GCP_diff___10q___gain	96	0.193997	-0.382378	-0.004049	GCP_diff	10q	gain	FALSE
75	MBEN-Nuc_GN-Postmigratory___3p___gain	1437	0.194806	-5.58e-05	-0.0607972	MBEN-Nuc_GN-Postmigratory	3p	gain	FALSE
532	MBEN-Nuc_GCP-SHH___18p___gain	1094	0.196386	0.202291	0.0187159	MBEN-Nuc_GCP-SHH	18p	gain	FALSE
534	MBEN-Nuc_GN-Postmigratory___18p___gain	626	0.196386	-0.22497	-0.0515808	MBEN-Nuc_GN-Postmigratory	18p	gain	FALSE
165	MBEN-Nuc_GN-Postmigratory___5q___gain	476	0.20081	0.194845	-0.0612462	MBEN-Nuc_GN-Postmigratory	5q	gain	FALSE
653	MBEN-Nuc_GCP-Cycling___21q___loss	1200	0.201056	0.25434	0.0135402	MBEN-Nuc_GCP-Cycling	21q	loss	FALSE
624	MBEN-Nuc_GN-Postmigratory___20q___gain	1679	0.202952	-0.126353	-0.0510471	MBEN-Nuc_GN-Postmigratory	20q	gain	FALSE
236	MBEN-Nuc_GN-Migrating___7q___gain	2076	0.204377	0.0544306	-0.0608757	MBEN-Nuc_GN-Migrating	7q	gain	FALSE
585	MBEN-Nuc_Ribosomal___19q___gain	1760	0.204553	0.105851	-0.0026724	MBEN-Nuc_Ribosomal	19q	gain	FALSE
223	GCP_diff___7p___gain	1318	0.205404	0.18744	-0.0165915	GCP_diff	7p	gain	FALSE
593	GN-Late___19q___gain	1167	0.206084	-0.401458	-0.0903555	GN-Late	19q	gain	FALSE
108	MBEN-Nuc_Ribosomal___4p___gain	452	0.208541	-0.148689	0.0083664	MBEN-Nuc_Ribosomal	4p	gain	FALSE
502	GCP_diff___16q___loss	893	0.209031	0.105461	-0.0191795	GCP_diff	16q	loss	FALSE
442	MBEN-Nuc_GCP-SHH___13q___loss	1155	0.210156	-0.340692	0.0286137	MBEN-Nuc_GCP-SHH	13q	loss	FALSE
598	MBEN-Nuc_GN-Premigratory___19q___loss	1167	0.212769	-0.194565	0.00692237	MBEN-Nuc_GN-Premigratory	19q	loss	FALSE
239	MBEN-Nuc_GCP-Cycling___7q___gain	2070	0.21287	0.121443	0.00931133	MBEN-Nuc_GCP-Cycling	7q	gain	FALSE
307	MBEN-Nuc_GCP-SHH___9q___gain	276	0.215567	-0.169224	0.0288545	MBEN-Nuc_GCP-SHH	9q	gain	FALSE
589	MBEN-Nuc_GN-Premigratory___19q___gain	1174	0.217033	-0.0974495	0.00909351	MBEN-Nuc_GN-Premigratory	19q	gain	FALSE
151	GCP_diff___5p___gain	724	0.218044	0.29824	-0.0144532	GCP_diff	5p	gain	FALSE
363	MBEN-Nuc_GN-Postmigratory___11p___gain	599	0.218549	0.22644	-0.0629926	MBEN-Nuc_GN-Postmigratory	11p	gain	FALSE
381	MBEN-Nuc_GN-Postmigratory___11q___gain	599	0.218549	0.22644	-0.0629926	MBEN-Nuc_GN-Postmigratory	11q	gain	FALSE
37	MBEN-Nuc_GCP-SHH___2p___gain	1858	0.219853	-0.0457665	0.0330802	MBEN-Nuc_GCP-SHH	2p	gain	FALSE
388	MBEN-Nuc_GCP-SHH___11q___loss	652	0.220909	0.108156	0.0153091	MBEN-Nuc_GCP-SHH	11q	loss	FALSE
465	GCP_progenitor___14q___loss	178	0.224344	0.197948	0.01237	GCP_progenitor	14q	loss	FALSE
22	MBEN-Nuc_GN-Premigratory___1q___gain	1002	0.225499	-0.119226	0.00932208	MBEN-Nuc_GN-Premigratory	1q	gain	FALSE
407	MBEN-Nuc_GN-Migrating___12p___loss	716	0.226134	-0.210008	-0.045444	MBEN-Nuc_GN-Migrating	12p	loss	FALSE
136	MBEN-Nuc_GCP-SHH___4q___loss	579	0.226747	-0.0846605	0.0326674	MBEN-Nuc_GCP-SHH	4q	loss	FALSE
339	GCP_progenitor___10p___loss	582	0.227089	-0.125677	0.0553368	GCP_progenitor	10p	loss	FALSE
281	MBEN-Nuc_GN-Migrating___8q___loss	262	0.227974	-0.353809	-0.043743	MBEN-Nuc_GN-Migrating	8q	loss	FALSE
205	GCP_diff___6q___gain	551	0.228864	-0.242681	0.00018137	GCP_diff	6q	gain	FALSE
524	MBEN-Nuc_GN-Migrating___17q___loss	545	0.228864	-0.180977	-0.0479085	MBEN-Nuc_GN-Migrating	17q	loss	FALSE
193	MBEN-Nuc_GN-Premigratory___6p___loss	746	0.231197	-0.153248	0.00744902	MBEN-Nuc_GN-Premigratory	6p	loss	FALSE
176	MBEN-Nuc_GCP-Cycling___5q___loss	451	0.23166	0.164395	0.0109799	MBEN-Nuc_GCP-Cycling	5q	loss	FALSE
618	GCP_progenitor___20p___loss	517	0.232983	0.180951	0.0273152	GCP_progenitor	20p	loss	FALSE
330	GCP_progenitor___10p___gain	840	0.233017	0.3472	0.0347544	GCP_progenitor	10p	gain	FALSE
69	GCP_progenitor___2q___loss	3126	0.233869	0.402607	0.0365958	GCP_progenitor	2q	loss	FALSE
427	MBEN-Nuc_GN-Premigratory___12q___loss	340	0.235912	-0.161152	0.00770515	MBEN-Nuc_GN-Premigratory	12q	loss	FALSE
3	MBEN-Nuc_GN-Postmigratory___1p___gain	465	0.23827	0.12762	-0.0603295	MBEN-Nuc_GN-Postmigratory	1p	gain	FALSE
426	MBEN-Nuc_GN-Postmigratory___12q___loss	340	0.238293	0.0615407	-0.0616686	MBEN-Nuc_GN-Postmigratory	12q	loss	FALSE
401	MBEN-Nuc_GCP-Cycling___12p___gain	716	0.240021	0.250245	0.0125295	MBEN-Nuc_GCP-Cycling	12p	gain	FALSE
404	GN-Late___12p___gain	716	0.240021	0.245783	-0.118044	GN-Late	12p	gain	FALSE
530	GN-Late___17q___loss	545	0.243104	-0.369012	-0.101489	GN-Late	17q	loss	FALSE
487	MBEN-Nuc_GCP-SHH___16p___loss	893	0.247095	0.138186	0.0177399	MBEN-Nuc_GCP-SHH	16p	loss	FALSE
470	MBEN-Nuc_GN-Migrating___15q___gain	834	0.247692	-0.266413	-0.0420232	MBEN-Nuc_GN-Migrating	15q	gain	FALSE
546	GCP_progenitor___18p___loss	589	0.248846	-0.184303	0.0583979	GCP_progenitor	18p	loss	FALSE
229	MBEN-Nuc_GN-Premigratory___7p___loss	1447	0.249171	-0.132029	0.00805846	MBEN-Nuc_GN-Premigratory	7p	loss	FALSE
207	MBEN-Nuc_Ribosomal___6q___loss	767	0.2539	-0.101841	0.00911638	MBEN-Nuc_Ribosomal	6q	loss	FALSE
112	MBEN-Nuc_GN-Premigratory___4p___gain	471	0.256637	-0.144056	0.00645433	MBEN-Nuc_GN-Premigratory	4p	gain	FALSE
370	MBEN-Nuc_GCP-SHH___11p___loss	652	0.257513	-0.0697194	0.0331431	MBEN-Nuc_GCP-SHH	11p	loss	FALSE
436	MBEN-Nuc_GN-Premigratory___13q___gain	1022	0.262696	-0.107629	0.00866254	MBEN-Nuc_GN-Premigratory	13q	gain	FALSE
93	MBEN-Nuc_GN-Postmigratory___3q___gain	2970	0.264558	-0.170062	-0.0361893	MBEN-Nuc_GN-Postmigratory	3q	gain	FALSE
410	MBEN-Nuc_GCP-Cycling___12p___loss	716	0.264659	-0.152145	0.0250092	MBEN-Nuc_GCP-Cycling	12p	loss	FALSE
620	GN-Late___20p___loss	517	0.265185	-0.0057731	-0.12186	GN-Late	20p	loss	FALSE
261	MBEN-Nuc_Ribosomal___8p___loss	62	0.271496	0.107072	-0.0001882	MBEN-Nuc_Ribosomal	8p	loss	FALSE
347	MBEN-Nuc_GCP-Cycling___10q___gain	114	0.271805	-0.31201	0.0208447	MBEN-Nuc_GCP-Cycling	10q	gain	FALSE
184	MBEN-Nuc_GN-Premigratory___6p___gain	825	0.273229	0.169232	-0.002208	MBEN-Nuc_GN-Premigratory	6p	gain	FALSE
498	MBEN-Nuc_GN-Postmigratory___16q___loss	893	0.274497	-0.154085	-0.0477913	MBEN-Nuc_GN-Postmigratory	16q	loss	FALSE
614	MBEN-Nuc_GN-Migrating___20p___loss	517	0.275567	0.00059989	-0.0581444	MBEN-Nuc_GN-Migrating	20p	loss	FALSE
374	MBEN-Nuc_GCP-Cycling___11p___loss	652	0.277765	0.131378	0.00849146	MBEN-Nuc_GCP-Cycling	11p	loss	FALSE
280	MBEN-Nuc_GCP-SHH___8q___loss	262	0.278911	-0.102422	0.0288331	MBEN-Nuc_GCP-SHH	8q	loss	FALSE
238	MBEN-Nuc_GN-Premigratory___7q___gain	2028	0.2795	0.0982888	-0.0055081	MBEN-Nuc_GN-Premigratory	7q	gain	FALSE
536	MBEN-Nuc_GCP-Cycling___18p___gain	1056	0.280942	0.175773	0.0119836	MBEN-Nuc_GCP-Cycling	18p	gain	FALSE
480	MBEN-Nuc_GN-Postmigratory___15q___loss	893	0.281882	-0.265463	-0.0530381	MBEN-Nuc_GN-Postmigratory	15q	loss	FALSE
518	MBEN-Nuc_GCP-Cycling___17q___gain	702	0.281882	0.229258	0.0130109	MBEN-Nuc_GCP-Cycling	17q	gain	FALSE
197	GN-Late___6p___loss	746	0.283938	0.202504	-0.12001	GN-Late	6p	loss	FALSE
285	GCP_progenitor___8q___loss	262	0.284669	0.316687	0.0355981	GCP_progenitor	8q	loss	FALSE
544	MBEN-Nuc_GN-Premigratory___18p___loss	589	0.287646	-0.0861938	0.00833954	MBEN-Nuc_GN-Premigratory	18p	loss	FALSE
415	MBEN-Nuc_GCP-SHH___12q___gain	452	0.28822	0.260708	0.0220915	MBEN-Nuc_GCP-SHH	12q	gain	FALSE
574	GCP_diff___19p___gain	1605	0.288717	0.116598	-0.0151208	GCP_diff	19p	gain	FALSE
587	MBEN-Nuc_GN-Migrating___19q___gain	1216	0.291543	-0.167563	-0.0443503	MBEN-Nuc_GN-Migrating	19q	gain	FALSE
15	GCP_progenitor___1p___loss	417	0.29206	-0.148641	0.0493768	GCP_progenitor	1p	loss	FALSE
170	GN-Late___5q___gain	451	0.292327	0.371232	-0.116447	GN-Late	5q	gain	FALSE
615	MBEN-Nuc_GN-Postmigratory___20p___loss	517	0.295576	-0.006373	-0.0637153	MBEN-Nuc_GN-Postmigratory	20p	loss	FALSE
274	MBEN-Nuc_GN-Premigratory___8q___gain	210	0.296474	-0.192445	0.00506175	MBEN-Nuc_GN-Premigratory	8q	gain	FALSE
141	GCP_progenitor___4q___loss	579	0.297455	-0.100084	0.0527564	GCP_progenitor	4q	loss	FALSE
211	MBEN-Nuc_GN-Premigratory___6q___loss	767	0.300383	-0.109263	0.00764735	MBEN-Nuc_GN-Premigratory	6q	loss	FALSE
214	GCP_diff___6q___loss	767	0.300383	0.171016	-0.0158204	GCP_diff	6q	loss	FALSE
169	GCP_diff___5q___gain	448	0.304884	0.234113	-0.010736	GCP_diff	5q	gain	FALSE
189	MBEN-Nuc_Ribosomal___6p___loss	746	0.305926	-0.121464	0.00821122	MBEN-Nuc_Ribosomal	6p	loss	FALSE
525	MBEN-Nuc_GN-Postmigratory___17q___loss	545	0.305926	-0.188035	-0.0535805	MBEN-Nuc_GN-Postmigratory	17q	loss	FALSE
510	GCP_progenitor___17p___loss	893	0.306897	0.160468	0.0118347	GCP_progenitor	17p	loss	FALSE
420	GCP_progenitor___12q___gain	447	0.309149	0.411627	0.0381365	GCP_progenitor	12q	gain	FALSE
338	MBEN-Nuc_GCP-Cycling___10p___loss	582	0.310995	0.129181	0.00983147	MBEN-Nuc_GCP-Cycling	10p	loss	FALSE
540	MBEN-Nuc_Ribosomal___18p___loss	589	0.313611	-0.0860801	0.0101842	MBEN-Nuc_Ribosomal	18p	loss	FALSE
636	GCP_progenitor___20q___loss	1626	0.313901	0.684476	0.0402722	GCP_progenitor	20q	loss	FALSE
398	MBEN-Nuc_GN-Migrating___12p___gain	692	0.314458	0.08929	-0.0553281	MBEN-Nuc_GN-Migrating	12p	gain	FALSE
474	GCP_progenitor___15q___gain	1266	0.314646	0.263441	0.0328193	GCP_progenitor	15q	gain	FALSE
432	MBEN-Nuc_Ribosomal___13q___gain	1485	0.314874	0.0890332	-0.0006873	MBEN-Nuc_Ribosomal	13q	gain	FALSE
102	MBEN-Nuc_GN-Postmigratory___3q___loss	3160	0.320636	0.162834	-0.0618309	MBEN-Nuc_GN-Postmigratory	3q	loss	FALSE
194	MBEN-Nuc_GCP-Cycling___6p___loss	746	0.323106	-0.164591	0.0237722	MBEN-Nuc_GCP-Cycling	6p	loss	FALSE
234	MBEN-Nuc_Ribosomal___7q___gain	2003	0.325281	0.0740139	-0.0016255	MBEN-Nuc_Ribosomal	7q	gain	FALSE
429	GCP_progenitor___12q___loss	340	0.326026	-0.106464	0.04801	GCP_progenitor	12q	loss	FALSE
107	GN-Late___3q___loss	3160	0.328307	0.303751	-0.117442	GN-Late	3q	loss	FALSE
360	MBEN-Nuc_Ribosomal___11p___gain	309	0.328307	-0.145255	0.00686938	MBEN-Nuc_Ribosomal	11p	gain	FALSE
378	MBEN-Nuc_Ribosomal___11q___gain	309	0.328307	-0.145255	0.00686938	MBEN-Nuc_Ribosomal	11q	gain	FALSE
578	MBEN-Nuc_GN-Migrating___19p___loss	1258	0.328681	-0.185785	-0.0438089	MBEN-Nuc_GN-Migrating	19p	loss	FALSE
394	GCP_diff___11q___loss	652	0.328927	0.0612942	-0.0157319	GCP_diff	11q	loss	FALSE
1	MBEN-Nuc_GCP-SHH___1p___gain	218	0.331068	-0.209958	0.0285097	MBEN-Nuc_GCP-SHH	1p	gain	FALSE
577	MBEN-Nuc_GCP-SHH___19p___loss	1258	0.335305	0.101019	0.0206143	MBEN-Nuc_GCP-SHH	19p	loss	FALSE
445	MBEN-Nuc_GN-Premigratory___13q___loss	1155	0.341373	-0.239271	0.00459183	MBEN-Nuc_GN-Premigratory	13q	loss	FALSE
619	GCP_diff___20p___loss	517	0.341902	0.0441893	-0.0133797	GCP_diff	20p	loss	FALSE
354	MBEN-Nuc_GN-Postmigratory___10q___loss	204	0.341928	-0.072869	-0.0538851	MBEN-Nuc_GN-Postmigratory	10q	loss	FALSE
156	MBEN-Nuc_GN-Postmigratory___5p___loss	496	0.343137	-0.205524	-0.0537165	MBEN-Nuc_GN-Postmigratory	5p	loss	FALSE
309	MBEN-Nuc_GN-Postmigratory___9q___gain	563	0.343969	0.142771	-0.0614645	MBEN-Nuc_GN-Postmigratory	9q	gain	FALSE
46	MBEN-Nuc_GCP-SHH___2p___loss	2803	0.347952	-0.11854	0.0279288	MBEN-Nuc_GCP-SHH	2p	loss	FALSE
101	MBEN-Nuc_GN-Migrating___3q___loss	3160	0.347952	0.140916	-0.0556107	MBEN-Nuc_GN-Migrating	3q	loss	FALSE
413	GN-Late___12p___loss	716	0.351927	-0.378326	-0.0985971	GN-Late	12p	loss	FALSE
455	MBEN-Nuc_GCP-Cycling___14q___gain	130	0.351957	-0.258248	0.0203582	MBEN-Nuc_GCP-Cycling	14q	gain	FALSE
331	GCP_diff___10p___gain	798	0.356311	0.172424	-0.0124153	GCP_diff	10p	gain	FALSE
222	GCP_progenitor___7p___gain	883	0.362699	-0.154248	0.052429	GCP_progenitor	7p	gain	FALSE
580	MBEN-Nuc_GN-Premigratory___19p___loss	1258	0.372068	-0.0845126	0.00778531	MBEN-Nuc_GN-Premigratory	19p	loss	FALSE
287	GN-Late___8q___loss	262	0.373197	-0.604341	-0.096215	GN-Late	8q	loss	FALSE
472	MBEN-Nuc_GN-Premigratory___15q___gain	887	0.373372	-0.0976375	0.00710153	MBEN-Nuc_GN-Premigratory	15q	gain	FALSE
148	MBEN-Nuc_GN-Premigratory___5p___gain	415	0.374941	-0.149736	0.00589418	MBEN-Nuc_GN-Premigratory	5p	gain	FALSE
249	GCP_progenitor___7q___loss	2100	0.376562	0.337032	0.0377935	GCP_progenitor	7q	loss	FALSE
33	GCP_progenitor___1q___loss	1231	0.378165	-0.0366094	0.0457462	GCP_progenitor	1q	loss	FALSE
65	MBEN-Nuc_GN-Migrating___2q___loss	3126	0.384971	-0.338526	-0.0468538	MBEN-Nuc_GN-Migrating	2q	loss	FALSE
597	MBEN-Nuc_GN-Postmigratory___19q___loss	1167	0.386274	-0.237607	-0.053677	MBEN-Nuc_GN-Postmigratory	19q	loss	FALSE
159	GCP_progenitor___5p___loss	496	0.387038	-0.200687	0.0499034	GCP_progenitor	5p	loss	FALSE
584	GN-Late___19p___loss	1258	0.388909	-0.340606	-0.0956039	GN-Late	19p	loss	FALSE
476	GN-Late___15q___gain	893	0.389743	-0.455096	-0.0936796	GN-Late	15q	gain	FALSE
484	GCP_diff___15q___loss	893	0.390095	-0.264333	-0.0015501	GCP_diff	15q	loss	FALSE
191	MBEN-Nuc_GN-Migrating___6p___loss	746	0.391109	0.0730034	-0.0561394	MBEN-Nuc_GN-Migrating	6p	loss	FALSE
263	MBEN-Nuc_GN-Migrating___8p___loss	62	0.394354	-0.247576	-0.043864	MBEN-Nuc_GN-Migrating	8p	loss	FALSE
121	MBEN-Nuc_GN-Premigratory___4p___loss	566	0.397611	-0.12832	0.00601923	MBEN-Nuc_GN-Premigratory	4p	loss	FALSE
187	GCP_diff___6p___gain	516	0.397611	-0.203587	-0.0020188	GCP_diff	6p	gain	FALSE
501	GCP_progenitor___16q___loss	893	0.398667	0.154714	0.0315639	GCP_progenitor	16q	loss	FALSE
632	MBEN-Nuc_GN-Migrating___20q___loss	1626	0.403587	0.545539	-0.0547776	MBEN-Nuc_GN-Migrating	20q	loss	FALSE
14	MBEN-Nuc_GCP-Cycling___1p___loss	417	0.404307	-0.127526	0.022571	MBEN-Nuc_GCP-Cycling	1p	loss	FALSE
616	MBEN-Nuc_GN-Premigratory___20p___loss	517	0.405989	0.0569341	-0.0038662	MBEN-Nuc_GN-Premigratory	20p	loss	FALSE
444	MBEN-Nuc_GN-Postmigratory___13q___loss	1155	0.407304	0.0798348	-0.0590466	MBEN-Nuc_GN-Postmigratory	13q	loss	FALSE
103	MBEN-Nuc_GN-Premigratory___3q___loss	3160	0.410816	0.148723	-0.0002678	MBEN-Nuc_GN-Premigratory	3q	loss	FALSE
28	MBEN-Nuc_GCP-SHH___1q___loss	1231	0.411	-0.0770806	0.0286195	MBEN-Nuc_GCP-SHH	1q	loss	FALSE
59	MBEN-Nuc_GCP-Cycling___2q___gain	2632	0.414776	0.075615	0.010894	MBEN-Nuc_GCP-Cycling	2q	gain	FALSE
202	MBEN-Nuc_GN-Premigratory___6q___gain	893	0.424574	0.114253	-0.00122	MBEN-Nuc_GN-Premigratory	6q	gain	FALSE
145	MBEN-Nuc_GCP-SHH___5p___gain	661	0.429482	0.137907	0.0227189	MBEN-Nuc_GCP-SHH	5p	gain	FALSE
117	MBEN-Nuc_Ribosomal___4p___loss	566	0.430302	0.101488	0.00144906	MBEN-Nuc_Ribosomal	4p	loss	FALSE
227	MBEN-Nuc_GN-Migrating___7p___loss	1447	0.436621	-0.208334	-0.0455144	MBEN-Nuc_GN-Migrating	7p	loss	FALSE
186	GCP_progenitor___6p___gain	775	0.437763	0.228765	0.0380291	GCP_progenitor	6p	gain	FALSE
336	MBEN-Nuc_GN-Postmigratory___10p___loss	582	0.442096	-0.0171508	-0.0607325	MBEN-Nuc_GN-Postmigratory	10p	loss	FALSE
204	GCP_progenitor___6q___gain	887	0.445397	0.218499	0.0374788	GCP_progenitor	6q	gain	FALSE
250	GCP_diff___7q___loss	2100	0.446686	-0.24668	-0.0030725	GCP_diff	7q	loss	FALSE
507	MBEN-Nuc_GN-Postmigratory___17p___loss	893	0.447472	-0.161726	-0.0300484	MBEN-Nuc_GN-Postmigratory	17p	loss	FALSE
561	MBEN-Nuc_GN-Postmigratory___18q___loss	582	0.447553	-0.0224661	-0.060168	MBEN-Nuc_GN-Postmigratory	18q	loss	FALSE
478	MBEN-Nuc_GCP-SHH___15q___loss	893	0.454122	0.15201	0.0223954	MBEN-Nuc_GCP-SHH	15q	loss	FALSE
8	GN-Late___1p___gain	417	0.454962	0.0387381	-0.111913	GN-Late	1p	gain	FALSE
164	MBEN-Nuc_GN-Migrating___5q___gain	417	0.454962	0.176387	-0.0552011	MBEN-Nuc_GN-Migrating	5q	gain	FALSE
272	MBEN-Nuc_GN-Migrating___8q___gain	243	0.454962	-0.138464	-0.0509077	MBEN-Nuc_GN-Migrating	8q	gain	FALSE
582	GCP_progenitor___19p___loss	1258	0.455412	0.178715	0.0347696	GCP_progenitor	19p	loss	FALSE
51	GCP_progenitor___2p___loss	2803	0.455899	-0.0942267	0.0456704	GCP_progenitor	2p	loss	FALSE
303	GCP_progenitor___9p___loss	2777	0.45633	0.15144	0.0336536	GCP_progenitor	9p	loss	FALSE
110	MBEN-Nuc_GN-Migrating___4p___gain	533	0.460561	-0.121621	-0.0501629	MBEN-Nuc_GN-Migrating	4p	gain	FALSE
83	MBEN-Nuc_GN-Migrating___3p___loss	1459	0.463347	-0.217233	-0.0384568	MBEN-Nuc_GN-Migrating	3p	loss	FALSE
570	MBEN-Nuc_GN-Postmigratory___19p___gain	1199	0.463477	-0.163556	-0.0512543	MBEN-Nuc_GN-Postmigratory	19p	gain	FALSE
243	MBEN-Nuc_Ribosomal___7q___loss	2100	0.46521	0.109005	0.00222537	MBEN-Nuc_Ribosomal	7q	loss	FALSE
469	MBEN-Nuc_GCP-SHH___15q___gain	919	0.465578	-0.0307416	0.0279327	MBEN-Nuc_GCP-SHH	15q	gain	FALSE
430	GCP_diff___12q___loss	340	0.466765	0.136047	-0.0120922	GCP_diff	12q	loss	FALSE
89	GN-Late___3p___loss	1459	0.470532	-0.404744	-0.0855537	GN-Late	3p	loss	FALSE
210	MBEN-Nuc_GN-Postmigratory___6q___loss	767	0.474827	-0.0986767	-0.055882	MBEN-Nuc_GN-Postmigratory	6q	loss	FALSE
276	GCP_progenitor___8q___gain	247	0.476768	-0.210661	0.0466222	GCP_progenitor	8q	gain	FALSE
579	MBEN-Nuc_GN-Postmigratory___19p___loss	1258	0.477094	-0.154821	-0.051795	MBEN-Nuc_GN-Postmigratory	19p	loss	FALSE
612	MBEN-Nuc_Ribosomal___20p___loss	517	0.478872	0.0418058	-0.0001908	MBEN-Nuc_Ribosomal	20p	loss	FALSE
166	MBEN-Nuc_GN-Premigratory___5q___gain	412	0.482296	0.151375	0.0003733	MBEN-Nuc_GN-Premigratory	5q	gain	FALSE
182	MBEN-Nuc_GN-Migrating___6p___gain	763	0.483975	0.0595253	-0.0551716	MBEN-Nuc_GN-Migrating	6p	gain	FALSE
638	GN-Late___20q___loss	1626	0.484305	0.830079	-0.114121	GN-Late	20q	loss	FALSE
359	GN-Late___10q___loss	204	0.486166	-0.178669	-0.0920109	GN-Late	10q	loss	FALSE
517	MBEN-Nuc_GN-Premigratory___17q___gain	443	0.488114	-0.106819	0.00490985	MBEN-Nuc_GN-Premigratory	17q	gain	FALSE
316	MBEN-Nuc_GCP-SHH___9q___loss	519	0.489999	0.0522736	0.00931098	MBEN-Nuc_GCP-SHH	9q	loss	FALSE
213	GCP_progenitor___6q___loss	767	0.490463	-0.117935	0.0507242	GCP_progenitor	6q	loss	FALSE
446	MBEN-Nuc_GCP-Cycling___13q___loss	1155	0.491577	0.287771	0.0154168	MBEN-Nuc_GCP-Cycling	13q	loss	FALSE
457	GCP_diff___14q___gain	154	0.491577	-0.258674	-0.0051685	GCP_diff	14q	gain	FALSE
408	MBEN-Nuc_GN-Postmigratory___12p___loss	716	0.494619	-0.168318	-0.0531531	MBEN-Nuc_GN-Postmigratory	12p	loss	FALSE
492	GCP_progenitor___16p___loss	893	0.494935	0.204719	0.032339	GCP_progenitor	16p	loss	FALSE
651	MBEN-Nuc_GN-Postmigratory___21q___loss	1200	0.498543	0.0333521	-0.0594659	MBEN-Nuc_GN-Postmigratory	21q	loss	FALSE
464	MBEN-Nuc_GCP-Cycling___14q___loss	178	0.498671	0.0525275	0.0109631	MBEN-Nuc_GCP-Cycling	14q	loss	FALSE
297	MBEN-Nuc_Ribosomal___9p___loss	2777	0.498838	-0.0443426	0.00839777	MBEN-Nuc_Ribosomal	9p	loss	FALSE
396	MBEN-Nuc_Ribosomal___12p___gain	644	0.501186	0.102237	0.00189077	MBEN-Nuc_Ribosomal	12p	gain	FALSE
633	MBEN-Nuc_GN-Postmigratory___20q___loss	1626	0.502242	0.28454	-0.0593431	MBEN-Nuc_GN-Postmigratory	20q	loss	FALSE
94	MBEN-Nuc_GN-Premigratory___3q___gain	3604	0.502874	0.0340316	-0.0036839	MBEN-Nuc_GN-Premigratory	3q	gain	FALSE
71	GN-Late___2q___loss	3126	0.503398	-0.618091	-0.100604	GN-Late	2q	loss	FALSE
271	MBEN-Nuc_GCP-SHH___8q___gain	252	0.504701	-0.162546	0.0278631	MBEN-Nuc_GCP-SHH	8q	gain	FALSE
63	MBEN-Nuc_Ribosomal___2q___loss	3126	0.508275	0.112939	0.00215351	MBEN-Nuc_Ribosomal	2q	loss	FALSE
167	MBEN-Nuc_GCP-Cycling___5q___gain	407	0.510374	0.171288	0.0157673	MBEN-Nuc_GCP-Cycling	5q	gain	FALSE
177	GCP_progenitor___5q___loss	451	0.516047	0.122	0.0394597	GCP_progenitor	5q	loss	FALSE
84	MBEN-Nuc_GN-Postmigratory___3p___loss	1459	0.517437	-0.18751	-0.0470969	MBEN-Nuc_GN-Postmigratory	3p	loss	FALSE
635	MBEN-Nuc_GCP-Cycling___20q___loss	1626	0.520179	0.395801	0.016157	MBEN-Nuc_GCP-Cycling	20q	loss	FALSE
431	GN-Late___12q___loss	340	0.522483	-0.0406557	-0.11213	GN-Late	12q	loss	FALSE
66	MBEN-Nuc_GN-Postmigratory___2q___loss	3126	0.523043	-0.279565	-0.0537505	MBEN-Nuc_GN-Postmigratory	2q	loss	FALSE
146	MBEN-Nuc_GN-Migrating___5p___gain	451	0.523355	-0.223794	-0.0481473	MBEN-Nuc_GN-Migrating	5p	gain	FALSE
341	GN-Late___10p___loss	582	0.530153	-0.0778999	-0.112193	GN-Late	10p	loss	FALSE
482	MBEN-Nuc_GCP-Cycling___15q___loss	893	0.532353	-0.112323	0.0208453	MBEN-Nuc_GCP-Cycling	15q	loss	FALSE
357	GCP_progenitor___10q___loss	204	0.533921	0.112235	0.0252096	GCP_progenitor	10q	loss	FALSE
231	GCP_progenitor___7p___loss	1447	0.542429	-0.0408355	0.0466936	GCP_progenitor	7p	loss	FALSE
314	GN-Late___9q___gain	519	0.543045	0.211381	-0.115754	GN-Late	9q	gain	FALSE
42	GCP_progenitor___2p___gain	2386	0.543606	0.127923	0.0338835	GCP_progenitor	2p	gain	FALSE
568	MBEN-Nuc_GCP-SHH___19p___gain	1502	0.545399	0.0976143	0.0208251	MBEN-Nuc_GCP-SHH	19p	gain	FALSE
327	MBEN-Nuc_GN-Postmigratory___10p___gain	555	0.54928	-0.167626	-0.0547644	MBEN-Nuc_GN-Postmigratory	10p	gain	FALSE
188	GN-Late___6p___gain	746	0.553494	0.0396068	-0.11402	GN-Late	6p	gain	FALSE
519	GCP_progenitor___17q___gain	458	0.555167	-0.0828174	0.0460504	GCP_progenitor	17q	gain	FALSE
233	GN-Late___7p___loss	1447	0.5565	-0.363156	-0.0992351	GN-Late	7p	loss	FALSE
563	MBEN-Nuc_GCP-Cycling___18q___loss	582	0.559176	0.064871	0.0147104	MBEN-Nuc_GCP-Cycling	18q	loss	FALSE
298	MBEN-Nuc_GCP-SHH___9p___loss	2777	0.561198	0.0724278	0.0211636	MBEN-Nuc_GCP-SHH	9p	loss	FALSE
137	MBEN-Nuc_GN-Migrating___4q___loss	579	0.562058	-0.0726121	-0.0507106	MBEN-Nuc_GN-Migrating	4q	loss	FALSE
98	GN-Late___3q___gain	3160	0.562114	-0.314034	-0.0705854	GN-Late	3q	gain	FALSE
278	GN-Late___8q___gain	262	0.562647	-0.182741	-0.108893	GN-Late	8q	gain	FALSE
257	MBEN-Nuc_GCP-Cycling___8p___gain	277	0.563326	0.220366	0.0160268	MBEN-Nuc_GCP-Cycling	8p	gain	FALSE
449	GN-Late___13q___loss	1155	0.563326	-0.161102	-0.109423	GN-Late	13q	loss	FALSE
599	MBEN-Nuc_GCP-Cycling___19q___loss	1167	0.564417	0.124925	0.0154038	MBEN-Nuc_GCP-Cycling	19q	loss	FALSE
20	MBEN-Nuc_GN-Migrating___1q___gain	1142	0.569988	-0.207387	-0.0432532	MBEN-Nuc_GN-Migrating	1q	gain	FALSE
171	MBEN-Nuc_Ribosomal___5q___loss	451	0.576039	0.0476537	0.00209783	MBEN-Nuc_Ribosomal	5q	loss	FALSE
387	MBEN-Nuc_Ribosomal___11q___loss	652	0.577095	0.0410015	-0.0003048	MBEN-Nuc_Ribosomal	11q	loss	FALSE
397	MBEN-Nuc_GCP-SHH___12p___gain	463	0.57842	-0.0382848	0.02676	MBEN-Nuc_GCP-SHH	12p	gain	FALSE
581	MBEN-Nuc_GCP-Cycling___19p___loss	1258	0.581283	0.0776956	0.0141553	MBEN-Nuc_GCP-Cycling	19p	loss	FALSE
312	GCP_progenitor___9q___gain	365	0.58407	-0.244575	0.0484165	GCP_progenitor	9q	gain	FALSE
656	GN-Late___21q___loss	1200	0.589291	-0.0100857	-0.111709	GN-Late	21q	loss	FALSE
27	MBEN-Nuc_Ribosomal___1q___loss	1231	0.589346	0.0627765	0.00224047	MBEN-Nuc_Ribosomal	1q	loss	FALSE
466	GCP_diff___14q___loss	178	0.591211	-0.0928935	0.00955629	GCP_diff	14q	loss	FALSE
414	MBEN-Nuc_Ribosomal___12q___gain	393	0.592568	0.0979749	0.00286114	MBEN-Nuc_Ribosomal	12q	gain	FALSE
116	GN-Late___4p___gain	566	0.59644	-0.189535	-0.107684	GN-Late	4p	gain	FALSE
153	MBEN-Nuc_Ribosomal___5p___loss	496	0.59644	0.0531692	0.00278507	MBEN-Nuc_Ribosomal	5p	loss	FALSE
172	MBEN-Nuc_GCP-SHH___5q___loss	451	0.596743	-0.0423951	0.0284798	MBEN-Nuc_GCP-SHH	5q	loss	FALSE
269	GN-Late___8p___loss	62	0.599749	-0.428	-0.096508	GN-Late	8p	loss	FALSE
16	GCP_diff___1p___loss	417	0.601526	-0.106411	-0.0042348	GCP_diff	1p	loss	FALSE
434	MBEN-Nuc_GN-Migrating___13q___gain	1152	0.60162	-0.127114	-0.0478185	MBEN-Nuc_GN-Migrating	13q	gain	FALSE
128	MBEN-Nuc_GN-Migrating___4q___gain	568	0.605198	-0.157626	-0.0491674	MBEN-Nuc_GN-Migrating	4q	gain	FALSE
302	MBEN-Nuc_GCP-Cycling___9p___loss	2777	0.608316	0.0790124	0.0124899	MBEN-Nuc_GCP-Cycling	9p	loss	FALSE
406	MBEN-Nuc_GCP-SHH___12p___loss	716	0.610795	-0.0329284	0.0277505	MBEN-Nuc_GCP-SHH	12p	loss	FALSE
440	GN-Late___13q___gain	1155	0.611262	-0.263621	-0.101143	GN-Late	13q	gain	FALSE
10	MBEN-Nuc_GCP-SHH___1p___loss	417	0.613813	-0.0211148	0.0268058	MBEN-Nuc_GCP-SHH	1p	loss	FALSE
491	MBEN-Nuc_GCP-Cycling___16p___loss	893	0.615128	0.0665332	0.014599	MBEN-Nuc_GCP-Cycling	16p	loss	FALSE
87	GCP_progenitor___3p___loss	1459	0.615254	-0.0233672	0.0486512	GCP_progenitor	3p	loss	FALSE
225	MBEN-Nuc_Ribosomal___7p___loss	1447	0.618208	-0.0431472	0.00612944	MBEN-Nuc_Ribosomal	7p	loss	FALSE
504	MBEN-Nuc_Ribosomal___17p___loss	893	0.622417	0.0256207	-0.0015954	MBEN-Nuc_Ribosomal	17p	loss	FALSE
419	MBEN-Nuc_GCP-Cycling___12q___gain	388	0.62306	0.150918	0.016045	MBEN-Nuc_GCP-Cycling	12q	gain	FALSE
452	MBEN-Nuc_GN-Migrating___14q___gain	174	0.625702	-0.0455374	-0.0521448	MBEN-Nuc_GN-Migrating	14q	gain	FALSE
613	MBEN-Nuc_GCP-SHH___20p___loss	517	0.626756	0.0683809	0.0203474	MBEN-Nuc_GCP-SHH	20p	loss	FALSE
115	GCP_diff___4p___gain	729	0.627331	0.0973732	-0.0103402	GCP_diff	4p	gain	FALSE
435	MBEN-Nuc_GN-Postmigratory___13q___gain	1160	0.627482	-0.136507	-0.0533249	MBEN-Nuc_GN-Postmigratory	13q	gain	FALSE
631	MBEN-Nuc_GCP-SHH___20q___loss	1626	0.627803	0.288676	0.0241152	MBEN-Nuc_GCP-SHH	20q	loss	FALSE
60	GCP_progenitor___2q___gain	2244	0.630799	-0.0075768	0.0492802	GCP_progenitor	2q	gain	FALSE
650	MBEN-Nuc_GN-Migrating___21q___loss	1200	0.631759	-0.0434378	-0.0522435	MBEN-Nuc_GN-Migrating	21q	loss	FALSE
305	GN-Late___9p___loss	2777	0.635232	-0.0678997	-0.113573	GN-Late	9p	loss	FALSE
325	MBEN-Nuc_GCP-SHH___10p___gain	727	0.636275	0.0873884	0.0235849	MBEN-Nuc_GCP-SHH	10p	gain	FALSE
575	GN-Late___19p___gain	1258	0.637087	-0.240171	-0.101821	GN-Late	19p	gain	FALSE
24	GCP_progenitor___1q___gain	1367	0.643884	0.101033	0.0398697	GCP_progenitor	1q	gain	FALSE
120	MBEN-Nuc_GN-Postmigratory___4p___loss	566	0.64527	-0.215241	-0.0534478	MBEN-Nuc_GN-Postmigratory	4p	loss	FALSE
226	MBEN-Nuc_GCP-SHH___7p___loss	1447	0.648247	-0.0082775	0.0267138	MBEN-Nuc_GCP-SHH	7p	loss	FALSE
621	MBEN-Nuc_Ribosomal___20q___gain	1905	0.651093	-0.0307617	0.00757936	MBEN-Nuc_Ribosomal	20q	gain	FALSE
412	GCP_diff___12p___loss	716	0.652043	-0.119216	-0.0027413	GCP_diff	12p	loss	FALSE
640	MBEN-Nuc_GCP-SHH___21q___gain	1072	0.654052	-0.0119739	0.0272357	MBEN-Nuc_GCP-SHH	21q	gain	FALSE
134	GN-Late___4q___gain	579	0.654315	-0.28431	-0.105064	GN-Late	4q	gain	FALSE
456	GCP_progenitor___14q___gain	178	0.654466	-0.257823	0.0458849	GCP_progenitor	14q	gain	FALSE
458	GN-Late___14q___gain	178	0.654466	-0.0985014	-0.10999	GN-Late	14q	gain	FALSE
594	MBEN-Nuc_Ribosomal___19q___loss	1167	0.655556	0.0699697	0.00263086	MBEN-Nuc_Ribosomal	19q	loss	FALSE
168	GCP_progenitor___5q___gain	382	0.660341	0.108462	0.0422705	GCP_progenitor	5q	gain	FALSE
270	MBEN-Nuc_Ribosomal___8q___gain	278	0.660341	-0.0784542	0.00526699	MBEN-Nuc_Ribosomal	8q	gain	FALSE
324	MBEN-Nuc_Ribosomal___10p___gain	581	0.663408	-0.0530939	0.00572322	MBEN-Nuc_Ribosomal	10p	gain	FALSE
106	GCP_diff___3q___loss	3160	0.664386	-0.110036	-0.0055682	GCP_diff	3q	loss	FALSE
289	MBEN-Nuc_GCP-SHH___9p___gain	3285	0.664397	0.0196893	0.026418	MBEN-Nuc_GCP-SHH	9p	gain	FALSE
163	MBEN-Nuc_GCP-SHH___5q___gain	279	0.666622	-0.0628252	0.0265033	MBEN-Nuc_GCP-SHH	5q	gain	FALSE
332	GN-Late___10p___gain	582	0.667973	-0.314903	-0.104218	GN-Late	10p	gain	FALSE
348	GCP_progenitor___10q___gain	180	0.669091	-0.241643	0.0457384	GCP_progenitor	10q	gain	FALSE
335	MBEN-Nuc_GN-Migrating___10p___loss	582	0.671033	-0.0607491	-0.0514608	MBEN-Nuc_GN-Migrating	10p	loss	FALSE
405	MBEN-Nuc_Ribosomal___12p___loss	716	0.67501	0.0424365	0.00253013	MBEN-Nuc_Ribosomal	12p	loss	FALSE
453	MBEN-Nuc_GN-Postmigratory___14q___gain	181	0.676443	-0.052964	-0.0578448	MBEN-Nuc_GN-Postmigratory	14q	gain	FALSE
123	GCP_progenitor___4p___loss	566	0.677137	0.217002	0.0383544	GCP_progenitor	4p	loss	FALSE
125	GN-Late___4p___loss	566	0.677137	-0.499459	-0.099115	GN-Late	4p	loss	FALSE
273	MBEN-Nuc_GN-Postmigratory___8q___gain	281	0.67924	-0.044277	-0.0579854	MBEN-Nuc_GN-Postmigratory	8q	gain	FALSE
299	MBEN-Nuc_GN-Migrating___9p___loss	2777	0.679305	-0.0099124	-0.0557886	MBEN-Nuc_GN-Migrating	9p	loss	FALSE
402	GCP_progenitor___12p___gain	606	0.680435	0.21196	0.0392895	GCP_progenitor	12p	gain	FALSE
228	MBEN-Nuc_GN-Postmigratory___7p___loss	1447	0.682735	-0.154822	-0.0537207	MBEN-Nuc_GN-Postmigratory	7p	loss	FALSE
471	MBEN-Nuc_GN-Postmigratory___15q___gain	983	0.682739	-0.188683	-0.0516563	MBEN-Nuc_GN-Postmigratory	15q	gain	FALSE
576	MBEN-Nuc_Ribosomal___19p___loss	1258	0.685237	0.0380468	0.00204175	MBEN-Nuc_Ribosomal	19p	loss	FALSE
595	MBEN-Nuc_GCP-SHH___19q___loss	1167	0.685451	0.078737	0.024076	MBEN-Nuc_GCP-SHH	19q	loss	FALSE
6	GCP_progenitor___1p___gain	378	0.685576	0.184822	0.0412293	GCP_progenitor	1p	gain	FALSE
215	GN-Late___6q___loss	767	0.690116	-0.178906	-0.106646	GN-Late	6q	loss	FALSE
126	MBEN-Nuc_Ribosomal___4q___gain	715	0.690968	0.0598044	0.00260161	MBEN-Nuc_Ribosomal	4q	gain	FALSE
369	MBEN-Nuc_Ribosomal___11p___loss	652	0.697156	0.0339998	0.0016766	MBEN-Nuc_Ribosomal	11p	loss	FALSE
135	MBEN-Nuc_Ribosomal___4q___loss	579	0.69858	-0.03229	0.00658103	MBEN-Nuc_Ribosomal	4q	loss	FALSE
300	MBEN-Nuc_GN-Postmigratory___9p___loss	2777	0.698948	-0.0579874	-0.0577847	MBEN-Nuc_GN-Postmigratory	9p	loss	FALSE
417	MBEN-Nuc_GN-Postmigratory___12q___gain	375	0.704686	-0.0613756	-0.0577523	MBEN-Nuc_GN-Postmigratory	12q	gain	FALSE
586	MBEN-Nuc_GCP-SHH___19q___gain	1551	0.708106	0.0767033	0.0218584	MBEN-Nuc_GCP-SHH	19q	gain	FALSE
311	MBEN-Nuc_GCP-Cycling___9q___gain	388	0.708835	-0.0753507	0.0195619	MBEN-Nuc_GCP-Cycling	9q	gain	FALSE
483	GCP_progenitor___15q___loss	893	0.710723	0.0396864	0.0432407	GCP_progenitor	15q	loss	FALSE
527	MBEN-Nuc_GCP-Cycling___17q___loss	545	0.711274	0.0743363	0.0160292	MBEN-Nuc_GCP-Cycling	17q	loss	FALSE
346	MBEN-Nuc_GN-Premigratory___10q___gain	186	0.713934	-0.065006	0.00301477	MBEN-Nuc_GN-Premigratory	10q	gain	FALSE
119	MBEN-Nuc_GN-Migrating___4p___loss	566	0.714237	-0.284218	-0.0456672	MBEN-Nuc_GN-Migrating	4p	loss	FALSE
245	MBEN-Nuc_GN-Migrating___7q___loss	2100	0.714461	-0.0705838	-0.0517477	MBEN-Nuc_GN-Migrating	7q	loss	FALSE
493	GCP_diff___16p___loss	893	0.717677	-0.0716525	-0.0031409	GCP_diff	16p	loss	FALSE
34	GCP_diff___1q___loss	1231	0.719995	0.117552	-0.0114928	GCP_diff	1q	loss	FALSE
52	GCP_diff___2p___loss	2803	0.725759	0.142853	-0.0101872	GCP_diff	2p	loss	FALSE
648	MBEN-Nuc_Ribosomal___21q___loss	1200	0.725759	-0.0758854	0.00560236	MBEN-Nuc_Ribosomal	21q	loss	FALSE
333	MBEN-Nuc_Ribosomal___10p___loss	582	0.726231	-0.0243306	0.00619392	MBEN-Nuc_Ribosomal	10p	loss	FALSE
326	MBEN-Nuc_GN-Migrating___10p___gain	595	0.728323	-0.147277	-0.0494535	MBEN-Nuc_GN-Migrating	10p	gain	FALSE
259	GCP_diff___8p___gain	254	0.729205	0.284016	-0.0100797	GCP_diff	8p	gain	FALSE
569	MBEN-Nuc_GN-Migrating___19p___gain	1287	0.731365	-0.0766151	-0.0505671	MBEN-Nuc_GN-Migrating	19p	gain	FALSE
313	GCP_diff___9q___gain	484	0.73143	0.0938733	-0.0092926	GCP_diff	9q	gain	FALSE
73	MBEN-Nuc_GCP-SHH___3p___gain	1238	0.731828	0.0638628	0.0233007	MBEN-Nuc_GCP-SHH	3p	gain	FALSE
142	GCP_diff___4q___loss	579	0.733728	0.0692369	-0.0125785	GCP_diff	4q	loss	FALSE
183	MBEN-Nuc_GN-Postmigratory___6p___gain	705	0.737763	-0.0199186	-0.0588485	MBEN-Nuc_GN-Postmigratory	6p	gain	FALSE
609	GCP_progenitor___20p___gain	799	0.740286	-0.0092068	0.0451096	GCP_progenitor	20p	gain	FALSE
152	GN-Late___5p___gain	496	0.741443	-0.380074	-0.10369	GN-Late	5p	gain	FALSE
515	MBEN-Nuc_GN-Migrating___17q___gain	496	0.741443	-0.160944	-0.0495888	MBEN-Nuc_GN-Migrating	17q	gain	FALSE
643	MBEN-Nuc_GN-Premigratory___21q___gain	1235	0.742672	0.0353641	0.00069456	MBEN-Nuc_GN-Premigratory	21q	gain	FALSE
418	MBEN-Nuc_GN-Premigratory___12q___gain	369	0.743335	0.0724677	0.00144931	MBEN-Nuc_GN-Premigratory	12q	gain	FALSE
566	GN-Late___18q___loss	582	0.749896	-0.151278	-0.107114	GN-Late	18q	loss	FALSE
109	MBEN-Nuc_GCP-SHH___4p___gain	600	0.751992	-0.027348	0.0267573	MBEN-Nuc_GCP-SHH	4p	gain	FALSE
64	MBEN-Nuc_GCP-SHH___2q___loss	3126	0.754253	-0.0274673	0.0262654	MBEN-Nuc_GCP-SHH	2q	loss	FALSE
111	MBEN-Nuc_GN-Postmigratory___4p___gain	601	0.756754	-0.0679145	-0.0575214	MBEN-Nuc_GN-Postmigratory	4p	gain	FALSE
343	MBEN-Nuc_GCP-SHH___10q___gain	250	0.760231	0.0703678	0.0248937	MBEN-Nuc_GCP-SHH	10q	gain	FALSE
513	MBEN-Nuc_Ribosomal___17q___gain	590	0.762142	0.0499053	0.00309105	MBEN-Nuc_Ribosomal	17q	gain	FALSE
600	GCP_progenitor___19q___loss	1167	0.762142	0.203662	0.0394798	GCP_progenitor	19q	loss	FALSE
528	GCP_progenitor___17q___loss	545	0.764104	0.0649432	0.0424551	GCP_progenitor	17q	loss	FALSE
230	MBEN-Nuc_GCP-Cycling___7p___loss	1447	0.765719	-0.032558	0.0199798	MBEN-Nuc_GCP-Cycling	7p	loss	FALSE
646	GCP_diff___21q___gain	1228	0.768173	0.024819	-0.009116	GCP_diff	21q	gain	FALSE
421	GCP_diff___12q___gain	295	0.769388	-0.10979	-0.0060465	GCP_diff	12q	gain	FALSE
400	MBEN-Nuc_GN-Premigratory___12p___gain	588	0.772552	0.0564271	0.00116567	MBEN-Nuc_GN-Premigratory	12p	gain	FALSE
353	MBEN-Nuc_GN-Migrating___10q___loss	204	0.772909	-0.1058	-0.0381259	MBEN-Nuc_GN-Migrating	10q	loss	FALSE
344	MBEN-Nuc_GN-Migrating___10q___gain	194	0.775987	0.0164037	-0.0527054	MBEN-Nuc_GN-Migrating	10q	gain	FALSE
564	GCP_progenitor___18q___loss	582	0.775993	-0.0631752	0.050284	GCP_progenitor	18q	loss	FALSE
247	MBEN-Nuc_GN-Premigratory___7q___loss	2100	0.777285	-0.0277177	0.00295489	MBEN-Nuc_GN-Premigratory	7q	loss	FALSE
132	GCP_progenitor___4q___gain	696	0.78069	0.0880968	0.0419186	GCP_progenitor	4q	gain	FALSE
21	MBEN-Nuc_GN-Postmigratory___1q___gain	1327	0.780793	-0.129386	-0.0537299	MBEN-Nuc_GN-Postmigratory	1q	gain	FALSE
32	MBEN-Nuc_GCP-Cycling___1q___loss	1231	0.781964	0.0404712	0.0171267	MBEN-Nuc_GCP-Cycling	1q	loss	FALSE
275	MBEN-Nuc_GCP-Cycling___8q___gain	297	0.782491	-0.0481147	0.0187591	MBEN-Nuc_GCP-Cycling	8q	gain	FALSE
351	MBEN-Nuc_Ribosomal___10q___loss	204	0.782743	-0.0061369	0.00681171	MBEN-Nuc_Ribosomal	10q	loss	FALSE
127	MBEN-Nuc_GCP-SHH___4q___gain	695	0.785502	0.0499247	0.0246207	MBEN-Nuc_GCP-SHH	4q	gain	FALSE
282	MBEN-Nuc_GN-Postmigratory___8q___loss	262	0.785502	-0.250532	-0.0524721	MBEN-Nuc_GN-Postmigratory	8q	loss	FALSE
140	MBEN-Nuc_GCP-Cycling___4q___loss	579	0.785846	-0.0154236	0.020089	MBEN-Nuc_GCP-Cycling	4q	loss	FALSE
486	MBEN-Nuc_Ribosomal___16p___loss	893	0.785846	0.0315822	0.00230252	MBEN-Nuc_Ribosomal	16p	loss	FALSE
304	GCP_diff___9p___loss	2777	0.78822	0.00658469	-0.0086737	GCP_diff	9p	loss	FALSE
306	MBEN-Nuc_Ribosomal___9q___gain	474	0.788875	0.038822	0.00350725	MBEN-Nuc_Ribosomal	9q	gain	FALSE
0	MBEN-Nuc_Ribosomal___1p___gain	362	0.789061	0.0530446	0.00347383	MBEN-Nuc_Ribosomal	1p	gain	FALSE
97	GCP_diff___3q___gain	3461	0.789793	0.00621953	-0.0100722	GCP_diff	3q	gain	FALSE
523	MBEN-Nuc_GCP-SHH___17q___loss	545	0.790936	-0.0093931	0.0264259	MBEN-Nuc_GCP-SHH	17q	loss	FALSE
252	MBEN-Nuc_Ribosomal___8p___gain	246	0.791904	0.0657779	0.0035829	MBEN-Nuc_Ribosomal	8p	gain	FALSE
447	GCP_progenitor___13q___loss	1155	0.791904	-0.0529211	0.0440305	GCP_progenitor	13q	loss	FALSE
113	MBEN-Nuc_GCP-Cycling___4p___gain	692	0.799984	0.0700252	0.0164171	MBEN-Nuc_GCP-Cycling	4p	gain	FALSE
264	MBEN-Nuc_GN-Postmigratory___8p___loss	62	0.80219	-0.180424	-0.052644	MBEN-Nuc_GN-Postmigratory	8p	loss	FALSE
454	MBEN-Nuc_GN-Premigratory___14q___gain	198	0.807983	-0.0380496	0.00277082	MBEN-Nuc_GN-Premigratory	14q	gain	FALSE
622	MBEN-Nuc_GCP-SHH___20q___gain	2095	0.814756	0.028854	0.0249516	MBEN-Nuc_GCP-SHH	20q	gain	FALSE
240	GCP_progenitor___7q___gain	1692	0.819021	0.00231327	0.046532	GCP_progenitor	7q	gain	FALSE
433	MBEN-Nuc_GCP-SHH___13q___gain	1216	0.819889	0.0322518	0.0249063	MBEN-Nuc_GCP-SHH	13q	gain	FALSE
203	MBEN-Nuc_GCP-Cycling___6q___gain	717	0.82254	-0.012091	0.0188301	MBEN-Nuc_GCP-Cycling	6q	gain	FALSE
558	MBEN-Nuc_Ribosomal___18q___loss	582	0.825589	-0.0223443	0.00591481	MBEN-Nuc_Ribosomal	18q	loss	FALSE
92	MBEN-Nuc_GN-Migrating___3q___gain	3289	0.829142	-0.143972	-0.0343961	MBEN-Nuc_GN-Migrating	3q	gain	FALSE
637	GCP_diff___20q___loss	1626	0.834081	0.107125	-0.0079582	GCP_diff	20q	loss	FALSE
143	GN-Late___4q___loss	579	0.8356	-0.0880793	-0.111347	GN-Late	4q	loss	FALSE
129	MBEN-Nuc_GN-Postmigratory___4q___gain	618	0.838912	-0.126684	-0.0558964	MBEN-Nuc_GN-Postmigratory	4q	gain	FALSE
138	MBEN-Nuc_GN-Postmigratory___4q___loss	579	0.838942	-0.0154672	-0.0606368	MBEN-Nuc_GN-Postmigratory	4q	loss	FALSE
200	MBEN-Nuc_GN-Migrating___6q___gain	791	0.840728	-0.0186258	-0.0531699	MBEN-Nuc_GN-Migrating	6q	gain	FALSE
529	GCP_diff___17q___loss	545	0.845288	0.0837293	-0.0103967	GCP_diff	17q	loss	FALSE
45	MBEN-Nuc_Ribosomal___2p___loss	2803	0.847467	-0.0138616	0.00446951	MBEN-Nuc_Ribosomal	2p	loss	FALSE
308	MBEN-Nuc_GN-Migrating___9q___gain	464	0.847467	0.0686091	-0.05429	MBEN-Nuc_GN-Migrating	9q	gain	FALSE
162	MBEN-Nuc_Ribosomal___5q___gain	307	0.848663	-0.0414925	0.00476297	MBEN-Nuc_Ribosomal	5q	gain	FALSE
201	MBEN-Nuc_GN-Postmigratory___6q___gain	723	0.849852	-0.0854775	-0.0569041	MBEN-Nuc_GN-Postmigratory	6q	gain	FALSE
212	MBEN-Nuc_GCP-Cycling___6q___loss	767	0.854759	0.0265405	0.0174519	MBEN-Nuc_GCP-Cycling	6q	loss	FALSE
516	MBEN-Nuc_GN-Postmigratory___17q___gain	572	0.857064	-0.127891	-0.0561935	MBEN-Nuc_GN-Postmigratory	17q	gain	FALSE
350	GN-Late___10q___gain	204	0.857189	0.120409	-0.111971	GN-Late	10q	gain	FALSE
375	GCP_progenitor___11p___loss	652	0.858755	0.0616582	0.0416345	GCP_progenitor	11p	loss	FALSE
545	MBEN-Nuc_GCP-Cycling___18p___loss	589	0.86242	-0.0170159	0.0201956	MBEN-Nuc_GCP-Cycling	18p	loss	FALSE
131	MBEN-Nuc_GCP-Cycling___4q___gain	679	0.863441	0.0381721	0.0172978	MBEN-Nuc_GCP-Cycling	4q	gain	FALSE
251	GN-Late___7q___loss	2100	0.865225	-0.144913	-0.109247	GN-Late	7q	loss	FALSE
209	MBEN-Nuc_GN-Migrating___6q___loss	767	0.86658	-0.0802292	-0.0507643	MBEN-Nuc_GN-Migrating	6q	loss	FALSE
603	MBEN-Nuc_Ribosomal___20p___gain	829	0.867352	-0.0116997	0.00473011	MBEN-Nuc_Ribosomal	20p	gain	FALSE
9	MBEN-Nuc_Ribosomal___1p___loss	417	0.868159	0.00155481	0.0042245	MBEN-Nuc_Ribosomal	1p	loss	FALSE
647	GN-Late___21q___gain	1200	0.872437	-0.0642157	-0.112256	GN-Late	21q	gain	FALSE
26	GN-Late___1q___gain	1231	0.873912	-0.336773	-0.0969831	GN-Late	1q	gain	FALSE
583	GCP_diff___19p___loss	1258	0.875041	-0.0233239	-0.0064589	GCP_diff	19p	loss	FALSE
2	MBEN-Nuc_GN-Migrating___1p___gain	347	0.888784	-0.0888815	-0.0515838	MBEN-Nuc_GN-Migrating	1p	gain	FALSE
560	MBEN-Nuc_GN-Migrating___18q___loss	582	0.892782	-0.128812	-0.046946	MBEN-Nuc_GN-Migrating	18q	loss	FALSE
310	MBEN-Nuc_GN-Premigratory___9q___gain	421	0.90094	0.00251518	0.0024027	MBEN-Nuc_GN-Premigratory	9q	gain	FALSE
550	MBEN-Nuc_GCP-SHH___18q___gain	883	0.901946	0.0501021	0.0243788	MBEN-Nuc_GCP-SHH	18q	gain	FALSE
248	MBEN-Nuc_GCP-Cycling___7q___loss	2100	0.906914	0.045176	0.0173605	MBEN-Nuc_GCP-Cycling	7q	loss	FALSE
451	MBEN-Nuc_GCP-SHH___14q___gain	232	0.90785	0.00042562	0.0255267	MBEN-Nuc_GCP-SHH	14q	gain	FALSE
277	GCP_diff___8q___gain	316	0.908931	0.114431	-0.009104	GCP_diff	8q	gain	FALSE
555	GCP_progenitor___18q___gain	839	0.910625	0.0789428	0.0418296	GCP_progenitor	18q	gain	FALSE
232	GCP_diff___7p___loss	1447	0.913903	-0.0242805	-0.0067339	GCP_diff	7p	loss	FALSE
641	MBEN-Nuc_GN-Migrating___21q___gain	1188	0.917925	-0.026485	-0.0534139	MBEN-Nuc_GN-Migrating	21q	gain	FALSE
441	MBEN-Nuc_Ribosomal___13q___loss	1155	0.92506	0.0326211	0.00388296	MBEN-Nuc_Ribosomal	13q	loss	FALSE
301	MBEN-Nuc_GN-Premigratory___9p___loss	2777	0.925625	0.0102781	0.00171339	MBEN-Nuc_GN-Premigratory	9p	loss	FALSE
147	MBEN-Nuc_GN-Postmigratory___5p___gain	531	0.926914	-0.15628	-0.0555423	MBEN-Nuc_GN-Postmigratory	5p	gain	FALSE
328	MBEN-Nuc_GN-Premigratory___10p___gain	665	0.932722	0.0276957	0.00170543	MBEN-Nuc_GN-Premigratory	10p	gain	FALSE
645	GCP_progenitor___21q___gain	1148	0.933155	0.00087113	0.0453553	GCP_progenitor	21q	gain	FALSE
345	MBEN-Nuc_GN-Postmigratory___10q___gain	213	0.933705	0.104005	-0.0592653	MBEN-Nuc_GN-Postmigratory	10q	gain	FALSE
422	GN-Late___12q___gain	340	0.935861	-0.137147	-0.109515	GN-Late	12q	gain	FALSE
367	GCP_diff___11p___gain	427	0.936861	-0.0163394	-0.0072796	GCP_diff	11p	gain	FALSE
385	GCP_diff___11q___gain	427	0.936861	-0.0163394	-0.0072796	GCP_diff	11q	gain	FALSE
185	MBEN-Nuc_GCP-Cycling___6p___gain	638	0.937696	0.0125891	0.0180052	MBEN-Nuc_GCP-Cycling	6p	gain	FALSE
601	GCP_diff___19q___loss	1167	0.937719	0.0461876	-0.0086721	GCP_diff	19q	loss	FALSE
258	GCP_progenitor___8p___gain	228	0.942431	0.156715	0.0421334	GCP_progenitor	8p	gain	FALSE
450	MBEN-Nuc_Ribosomal___14q___gain	228	0.942431	0.00405624	0.00414146	MBEN-Nuc_Ribosomal	14q	gain	FALSE
495	MBEN-Nuc_Ribosomal___16q___loss	893	0.944753	-0.0033651	0.004921	MBEN-Nuc_Ribosomal	16q	loss	FALSE
496	MBEN-Nuc_GCP-SHH___16q___loss	893	0.944753	0.0246268	0.0253717	MBEN-Nuc_GCP-SHH	16q	loss	FALSE
428	MBEN-Nuc_GCP-Cycling___12q___loss	340	0.946605	0.0147914	0.0179589	MBEN-Nuc_GCP-Cycling	12q	loss	FALSE
630	MBEN-Nuc_Ribosomal___20q___loss	1626	0.950673	-0.0330514	0.00430823	MBEN-Nuc_Ribosomal	20q	loss	FALSE
342	MBEN-Nuc_Ribosomal___10q___gain	227	0.951157	0.00173192	0.0041625	MBEN-Nuc_Ribosomal	10q	gain	FALSE
443	MBEN-Nuc_GN-Migrating___13q___loss	1155	0.951157	-0.240937	-0.0503765	MBEN-Nuc_GN-Migrating	13q	loss	FALSE
206	GN-Late___6q___gain	767	0.951243	-0.104103	-0.110074	GN-Late	6q	gain	FALSE
221	MBEN-Nuc_GCP-Cycling___7p___gain	1077	0.954009	0.0165962	0.0179188	MBEN-Nuc_GCP-Cycling	7p	gain	FALSE
133	GCP_diff___4q___gain	660	0.957611	-0.0117526	-0.0073229	GCP_diff	4q	gain	FALSE
571	MBEN-Nuc_GN-Premigratory___19p___gain	1377	0.959371	0.0129795	0.00175009	MBEN-Nuc_GN-Premigratory	19p	gain	FALSE
253	MBEN-Nuc_GCP-SHH___8p___gain	216	0.959964	-0.0636505	0.0261066	MBEN-Nuc_GCP-SHH	8p	gain	FALSE
416	MBEN-Nuc_GN-Migrating___12q___gain	324	0.962847	-0.0757711	-0.0517626	MBEN-Nuc_GN-Migrating	12q	gain	FALSE
144	MBEN-Nuc_Ribosomal___5p___gain	552	0.964775	0.0184931	0.00381152	MBEN-Nuc_Ribosomal	5p	gain	FALSE
642	MBEN-Nuc_GN-Postmigratory___21q___gain	1174	0.971325	-0.0377308	-0.0588424	MBEN-Nuc_GN-Postmigratory	21q	gain	FALSE
114	GCP_progenitor___4p___gain	645	0.972565	0.0426772	0.0431744	GCP_progenitor	4p	gain	FALSE
246	MBEN-Nuc_GN-Postmigratory___7q___loss	2100	0.972916	-0.0743294	-0.0574991	MBEN-Nuc_GN-Postmigratory	7q	loss	FALSE
554	MBEN-Nuc_GCP-Cycling___18q___gain	866	0.975976	0.0288407	0.0174509	MBEN-Nuc_GCP-Cycling	18q	gain	FALSE
644	MBEN-Nuc_GCP-Cycling___21q___gain	1160	0.978969	0.0128451	0.0181196	MBEN-Nuc_GCP-Cycling	21q	gain	FALSE
267	GCP_progenitor___8p___loss	62	0.981066	0.0554861	0.0426427	GCP_progenitor	8p	loss	FALSE
158	MBEN-Nuc_GCP-Cycling___5p___loss	496	0.982539	0.00903274	0.0181035	MBEN-Nuc_GCP-Cycling	5p	loss	FALSE
50	MBEN-Nuc_GCP-Cycling___2p___loss	2803	0.984951	0.024313	0.0177416	MBEN-Nuc_GCP-Cycling	2p	loss	FALSE
425	MBEN-Nuc_GN-Migrating___12q___loss	340	0.988385	-0.102196	-0.0504616	MBEN-Nuc_GN-Migrating	12q	loss	FALSE
654	GCP_progenitor___21q___loss	1200	0.990971	-0.0401607	0.0446829	GCP_progenitor	21q	loss	FALSE
538	GCP_diff___18p___gain	859	0.997816	-0.0265177	-0.0067323	GCP_diff	18p	gain	FALSE
556	GCP_diff___18q___gain	861	0.997816	-0.0212613	-0.0069279	GCP_diff	18q	gain	FALSE
521	GN-Late___17q___gain	545	1	-0.288836	-0.105782	GN-Late	17q	gain	FALSE

## Sheet: 150 gene sig
	cat	U	p	mean_score_cat	mean_score_other	cell_type	chromosome	gain/loss	Significant
358	GCP_diff___10q___loss	203	1.54202e-10	0.399086	-0.110024	GCP_diff	10q	loss	TRUE
317	MBEN-Nuc_GN-Migrating___9q___loss	527	4.19757e-07	-0.268293	0.0790993	MBEN-Nuc_GN-Migrating	9q	loss	TRUE
323	GN-Late___9q___loss	527	1.82357e-06	-0.523659	0.137247	GN-Late	9q	loss	TRUE
318	MBEN-Nuc_GN-Postmigratory___9q___loss	527	1.14549e-05	-0.255366	0.0581481	MBEN-Nuc_GN-Postmigratory	9q	loss	TRUE
315	MBEN-Nuc_Ribosomal___9q___loss	527	1.17989e-05	0.116062	-0.0607022	MBEN-Nuc_Ribosomal	9q	loss	TRUE
356	MBEN-Nuc_GCP-Cycling___10q___loss	203	2.0981e-05	0.245657	-0.0396931	MBEN-Nuc_GCP-Cycling	10q	loss	FALSE
352	MBEN-Nuc_GCP-SHH___10q___loss	203	2.95075e-05	-0.15343	0.0703305	MBEN-Nuc_GCP-SHH	10q	loss	FALSE
320	MBEN-Nuc_GCP-Cycling___9q___loss	527	9.95362e-05	0.167043	-0.0685005	MBEN-Nuc_GCP-Cycling	9q	loss	FALSE
157	MBEN-Nuc_GN-Premigratory___5p___loss	488	0.000105567	-0.431947	0.012859	MBEN-Nuc_GN-Premigratory	5p	loss	FALSE
175	MBEN-Nuc_GN-Premigratory___5q___loss	450	0.000121021	-0.381298	0.0188343	MBEN-Nuc_GN-Premigratory	5q	loss	FALSE
319	MBEN-Nuc_GN-Premigratory___9q___loss	527	0.000125108	-0.110739	0.0670722	MBEN-Nuc_GN-Premigratory	9q	loss	FALSE
463	MBEN-Nuc_GN-Premigratory___14q___loss	176	0.000183992	-0.181576	0.0371884	MBEN-Nuc_GN-Premigratory	14q	loss	FALSE
371	MBEN-Nuc_GN-Migrating___11p___loss	650	0.000198047	-0.412019	-0.0203404	MBEN-Nuc_GN-Migrating	11p	loss	FALSE
511	GCP_diff___17p___loss	887	0.000344483	0.214309	-0.0635724	GCP_diff	17p	loss	FALSE
389	MBEN-Nuc_GN-Migrating___11q___loss	650	0.00037302	-0.33805	-0.0154836	MBEN-Nuc_GN-Migrating	11q	loss	FALSE
124	GCP_diff___4p___loss	557	0.000468304	0.605136	-0.0218757	GCP_diff	4p	loss	FALSE
373	MBEN-Nuc_GN-Premigratory___11p___loss	650	0.0005736	-0.252117	0.0217704	MBEN-Nuc_GN-Premigratory	11p	loss	FALSE
293	MBEN-Nuc_GCP-Cycling___9p___gain	4671	0.000602814	0.229222	-0.0226166	MBEN-Nuc_GCP-Cycling	9p	gain	FALSE
190	MBEN-Nuc_GCP-SHH___6p___loss	753	0.000737424	-0.387699	0.0375215	MBEN-Nuc_GCP-SHH	6p	loss	FALSE
96	GCP_progenitor___3q___gain	4545	0.000885826	0.351697	-0.0160204	GCP_progenitor	3q	gain	FALSE
321	GCP_progenitor___9q___loss	527	0.00116394	0.227464	-0.0658162	GCP_progenitor	9q	loss	FALSE
461	MBEN-Nuc_GN-Migrating___14q___loss	176	0.00121624	-0.290132	-0.00247059	MBEN-Nuc_GN-Migrating	14q	loss	FALSE
377	GN-Late___11p___loss	650	0.00163013	-0.735408	-0.0570249	GN-Late	11p	loss	FALSE
490	MBEN-Nuc_GN-Premigratory___16p___loss	887	0.00174809	-0.271176	0.0191158	MBEN-Nuc_GN-Premigratory	16p	loss	FALSE
91	MBEN-Nuc_GCP-SHH___3q___gain	4467	0.00190633	0.177001	-0.00524749	MBEN-Nuc_GCP-SHH	3q	gain	FALSE
499	MBEN-Nuc_GN-Premigratory___16q___loss	887	0.00197811	-0.208948	0.0227062	MBEN-Nuc_GN-Premigratory	16q	loss	FALSE
334	MBEN-Nuc_GCP-SHH___10p___loss	594	0.00215196	-0.234768	0.0428474	MBEN-Nuc_GCP-SHH	10p	loss	FALSE
509	MBEN-Nuc_GCP-Cycling___17p___loss	887	0.00234729	0.180883	-0.0240169	MBEN-Nuc_GCP-Cycling	17p	loss	FALSE
288	MBEN-Nuc_Ribosomal___9p___gain	4527	0.00245706	0.135636	-0.0208798	MBEN-Nuc_Ribosomal	9p	gain	FALSE
508	MBEN-Nuc_GN-Premigratory___17p___loss	887	0.00266289	-0.127648	0.0352169	MBEN-Nuc_GN-Premigratory	17p	loss	FALSE
88	GCP_diff___3p___loss	1446	0.00297271	0.323025	-0.0320759	GCP_diff	3p	loss	FALSE
31	MBEN-Nuc_GN-Premigratory___1q___loss	1193	0.003349	-0.323739	0.0114116	MBEN-Nuc_GN-Premigratory	1q	loss	FALSE
340	GCP_diff___10p___loss	594	0.00350882	0.346098	-0.0303254	GCP_diff	10p	loss	FALSE
395	GN-Late___11q___loss	650	0.00399453	-0.607819	-0.0485498	GN-Late	11q	loss	FALSE
279	MBEN-Nuc_Ribosomal___8q___loss	254	0.0044961	0.320055	-0.00361959	MBEN-Nuc_Ribosomal	8q	loss	FALSE
173	MBEN-Nuc_GN-Migrating___5q___loss	450	0.00456795	-0.35155	-0.0360513	MBEN-Nuc_GN-Migrating	5q	loss	FALSE
53	GN-Late___2p___loss	2765	0.00534449	-0.95798	-0.093229	GN-Late	2p	loss	FALSE
295	GCP_diff___9p___gain	4426	0.00601822	0.192307	-0.0442557	GCP_diff	9p	gain	FALSE
48	MBEN-Nuc_GN-Postmigratory___2p___loss	2765	0.00637017	-0.475655	-0.0509224	MBEN-Nuc_GN-Postmigratory	2p	loss	FALSE
391	MBEN-Nuc_GN-Premigratory___11q___loss	650	0.00643926	-0.162959	0.020652	MBEN-Nuc_GN-Premigratory	11q	loss	FALSE
467	GN-Late___14q___loss	176	0.00660566	-0.52116	-0.0266998	GN-Late	14q	loss	FALSE
47	MBEN-Nuc_GN-Migrating___2p___loss	2765	0.00804589	-0.482325	-0.0423065	MBEN-Nuc_GN-Migrating	2p	loss	FALSE
488	MBEN-Nuc_GN-Migrating___16p___loss	887	0.00888283	-0.299438	-0.0335038	MBEN-Nuc_GN-Migrating	16p	loss	FALSE
294	GCP_progenitor___9p___gain	4374	0.00927615	0.266137	-0.000977507	GCP_progenitor	9p	gain	FALSE
372	MBEN-Nuc_GN-Postmigratory___11p___loss	650	0.00967454	-0.32339	-0.0366845	MBEN-Nuc_GN-Postmigratory	11p	loss	FALSE
322	GCP_diff___9q___loss	527	0.00982425	0.106623	-0.0711849	GCP_diff	9q	loss	FALSE
460	MBEN-Nuc_GCP-SHH___14q___loss	176	0.00997787	0.148132	-0.000484705	MBEN-Nuc_GCP-SHH	14q	loss	FALSE
57	MBEN-Nuc_GN-Postmigratory___2q___gain	3151	0.0106577	0.106825	-0.0784846	MBEN-Nuc_GN-Postmigratory	2q	gain	FALSE
77	MBEN-Nuc_GCP-Cycling___3p___gain	1695	0.0113068	0.331974	0.00293781	MBEN-Nuc_GCP-Cycling	3p	gain	FALSE
179	GN-Late___5q___loss	450	0.0117331	-0.636228	-0.0839755	GN-Late	5q	loss	FALSE
520	GCP_diff___17q___gain	891	0.0120036	0.46993	-0.0158984	GCP_diff	17q	gain	FALSE
105	GCP_progenitor___3q___loss	3197	0.0123652	-0.755926	0.0579405	GCP_progenitor	3q	loss	FALSE
122	MBEN-Nuc_GCP-Cycling___4p___loss	557	0.0129251	0.425787	0.00792539	MBEN-Nuc_GCP-Cycling	4p	loss	FALSE
82	MBEN-Nuc_GCP-SHH___3p___loss	1446	0.0142714	-0.170673	0.0402533	MBEN-Nuc_GCP-SHH	3p	loss	FALSE
286	GCP_diff___8q___loss	254	0.0165403	0.468225	-0.0180901	GCP_diff	8q	loss	FALSE
268	GCP_diff___8p___loss	55	0.0182697	0.355674	-0.0201742	GCP_diff	8p	loss	FALSE
36	MBEN-Nuc_Ribosomal___2p___gain	2888	0.0185405	0.144777	-0.0102001	MBEN-Nuc_Ribosomal	2p	gain	FALSE
290	MBEN-Nuc_GN-Migrating___9p___gain	2599	0.018884	-0.253087	-0.00983977	MBEN-Nuc_GN-Migrating	9p	gain	FALSE
62	GN-Late___2q___gain	3083	0.0200194	0.237315	-0.150475	GN-Late	2q	gain	FALSE
49	MBEN-Nuc_GN-Premigratory___2p___loss	2765	0.0202297	-0.359317	0.0074703	MBEN-Nuc_GN-Premigratory	2p	loss	FALSE
149	MBEN-Nuc_GCP-Cycling___5p___gain	868	0.0203324	0.429196	0.00976399	MBEN-Nuc_GCP-Cycling	5p	gain	FALSE
468	MBEN-Nuc_Ribosomal___15q___gain	1528	0.0203696	0.213553	-0.00469789	MBEN-Nuc_Ribosomal	15q	gain	FALSE
195	GCP_progenitor___6p___loss	753	0.020433	-0.577641	0.0634665	GCP_progenitor	6p	loss	FALSE
567	MBEN-Nuc_Ribosomal___19p___gain	1887	0.02088	0.185086	-0.0060535	MBEN-Nuc_Ribosomal	19p	gain	FALSE
95	MBEN-Nuc_GCP-Cycling___3q___gain	4179	0.0219046	0.174696	-0.0107729	MBEN-Nuc_GCP-Cycling	3q	gain	FALSE
254	MBEN-Nuc_GN-Migrating___8p___gain	31	0.0219771	-0.523764	-0.0459136	MBEN-Nuc_GN-Migrating	8p	gain	FALSE
364	MBEN-Nuc_GN-Premigratory___11p___gain	722	0.0223937	0.384988	-0.00612431	MBEN-Nuc_GN-Premigratory	11p	gain	FALSE
382	MBEN-Nuc_GN-Premigratory___11q___gain	722	0.0223937	0.384988	-0.00612431	MBEN-Nuc_GN-Premigratory	11q	gain	FALSE
284	MBEN-Nuc_GCP-Cycling___8q___loss	254	0.0230456	0.389667	0.00892409	MBEN-Nuc_GCP-Cycling	8q	loss	FALSE
13	MBEN-Nuc_GN-Premigratory___1p___loss	409	0.0247166	-0.26903	0.0096386	MBEN-Nuc_GN-Premigratory	1p	loss	FALSE
81	MBEN-Nuc_Ribosomal___3p___loss	1446	0.0248926	-0.143494	0.0173509	MBEN-Nuc_Ribosomal	3p	loss	FALSE
390	MBEN-Nuc_GN-Postmigratory___11q___loss	650	0.0262725	-0.269769	-0.0330662	MBEN-Nuc_GN-Postmigratory	11q	loss	FALSE
29	MBEN-Nuc_GN-Migrating___1q___loss	1193	0.0273473	-0.407936	-0.0386059	MBEN-Nuc_GN-Migrating	1q	loss	FALSE
85	MBEN-Nuc_GN-Premigratory___3p___loss	1446	0.0275276	-0.171896	0.0151503	MBEN-Nuc_GN-Premigratory	3p	loss	FALSE
514	MBEN-Nuc_GCP-SHH___17q___gain	237	0.0278873	-0.295225	0.0314994	MBEN-Nuc_GCP-SHH	17q	gain	FALSE
104	MBEN-Nuc_GCP-Cycling___3q___loss	3197	0.0285622	-0.45134	0.0277621	MBEN-Nuc_GCP-Cycling	3q	loss	FALSE
292	MBEN-Nuc_GN-Premigratory___9p___gain	2657	0.0288163	-0.110037	0.0229575	MBEN-Nuc_GN-Premigratory	9p	gain	FALSE
494	GN-Late___16p___loss	887	0.0289354	-0.51743	-0.0813639	GN-Late	16p	loss	FALSE
70	GCP_diff___2q___loss	3083	0.030639	0.458217	-0.0134661	GCP_diff	2q	loss	FALSE
39	MBEN-Nuc_GN-Postmigratory___2p___gain	2832	0.0307937	0.0319656	-0.0684471	MBEN-Nuc_GN-Postmigratory	2p	gain	FALSE
506	MBEN-Nuc_GN-Migrating___17p___loss	887	0.0308268	-0.215474	-0.00606334	MBEN-Nuc_GN-Migrating	17p	loss	FALSE
628	GCP_diff___20q___gain	1439	0.0319543	-0.189049	0.013127	GCP_diff	20q	gain	FALSE
150	GCP_progenitor___5p___gain	845	0.0327453	0.579248	0.0310506	GCP_progenitor	5p	gain	FALSE
68	MBEN-Nuc_GCP-Cycling___2q___loss	3083	0.0328274	0.43551	0.0115639	MBEN-Nuc_GCP-Cycling	2q	loss	FALSE
56	MBEN-Nuc_GN-Migrating___2q___gain	3025	0.0330288	0.13049	-0.0719909	MBEN-Nuc_GN-Migrating	2q	gain	FALSE
43	GCP_diff___2p___gain	2817	0.0350727	0.196597	-0.0270713	GCP_diff	2p	gain	FALSE
78	GCP_progenitor___3p___gain	1602	0.0368586	0.384932	0.025618	GCP_progenitor	3p	gain	FALSE
590	MBEN-Nuc_GCP-Cycling___19q___gain	1950	0.0373724	0.251941	0.00357586	MBEN-Nuc_GCP-Cycling	19q	gain	FALSE
376	GCP_diff___11p___loss	650	0.0376361	0.197881	-0.0217485	GCP_diff	11p	loss	FALSE
477	MBEN-Nuc_Ribosomal___15q___loss	887	0.0382522	0.269153	-0.000967366	MBEN-Nuc_Ribosomal	15q	loss	FALSE
437	MBEN-Nuc_GCP-Cycling___13q___gain	1713	0.0399959	0.263532	0.00527083	MBEN-Nuc_GCP-Cycling	13q	gain	FALSE
35	GN-Late___1q___loss	1193	0.040253	-0.769802	-0.0873169	GN-Late	1q	loss	FALSE
462	MBEN-Nuc_GN-Postmigratory___14q___loss	176	0.0404348	-0.231027	-0.0242292	MBEN-Nuc_GN-Postmigratory	14q	loss	FALSE
296	GN-Late___9p___gain	2709	0.0412599	-0.47582	-0.0357191	GN-Late	9p	gain	FALSE
18	MBEN-Nuc_Ribosomal___1q___gain	1710	0.0413512	0.174507	-0.00454599	MBEN-Nuc_Ribosomal	1q	gain	FALSE
549	MBEN-Nuc_Ribosomal___18q___gain	1223	0.0415178	0.210789	-0.00256479	MBEN-Nuc_Ribosomal	18q	gain	FALSE
473	MBEN-Nuc_GCP-Cycling___15q___gain	1469	0.0430134	0.268104	0.00748119	MBEN-Nuc_GCP-Cycling	15q	gain	FALSE
459	MBEN-Nuc_Ribosomal___14q___loss	176	0.04353	0.0981067	-0.0134144	MBEN-Nuc_Ribosomal	14q	loss	FALSE
174	MBEN-Nuc_GN-Postmigratory___5q___loss	450	0.0435325	-0.284678	-0.0479242	MBEN-Nuc_GN-Postmigratory	5q	loss	FALSE
655	GCP_diff___21q___loss	1191	0.0446268	0.531003	-0.0147955	GCP_diff	21q	loss	FALSE
610	GCP_diff___20p___gain	506	0.0471572	-0.319222	0.00668637	GCP_diff	20p	gain	FALSE
217	MBEN-Nuc_GCP-SHH___7p___gain	669	0.0473161	-0.167256	0.033161	MBEN-Nuc_GCP-SHH	7p	gain	FALSE
625	MBEN-Nuc_GN-Premigratory___20q___gain	1484	0.047533	-0.137595	0.0145351	MBEN-Nuc_GN-Premigratory	20q	gain	FALSE
79	GCP_diff___3p___gain	1578	0.0485758	0.279016	-0.0197424	GCP_diff	3p	gain	FALSE
220	MBEN-Nuc_GN-Premigratory___7p___gain	1458	0.0490204	0.217626	-0.00928419	MBEN-Nuc_GN-Premigratory	7p	gain	FALSE
76	MBEN-Nuc_GN-Premigratory___3p___gain	1575	0.0502397	0.201931	-0.00954015	MBEN-Nuc_GN-Premigratory	3p	gain	FALSE
58	MBEN-Nuc_GN-Premigratory___2q___gain	2967	0.0526864	0.132386	-0.0149676	MBEN-Nuc_GN-Premigratory	2q	gain	FALSE
44	GN-Late___2p___gain	2765	0.0540387	0.0896847	-0.130458	GN-Late	2p	gain	FALSE
100	MBEN-Nuc_GCP-SHH___3q___loss	3197	0.0548212	-0.304586	0.0301785	MBEN-Nuc_GCP-SHH	3q	loss	FALSE
355	MBEN-Nuc_GN-Premigratory___10q___loss	203	0.0558419	-0.0831447	0.022731	MBEN-Nuc_GN-Premigratory	10q	loss	FALSE
606	MBEN-Nuc_GN-Postmigratory___20p___gain	519	0.056375	-0.294371	-0.0497659	MBEN-Nuc_GN-Postmigratory	20p	gain	FALSE
541	MBEN-Nuc_GCP-SHH___18p___loss	581	0.0566193	-0.160476	0.0365426	MBEN-Nuc_GCP-SHH	18p	loss	FALSE
626	MBEN-Nuc_GCP-Cycling___20q___gain	1506	0.0572228	-0.16622	0.0374331	MBEN-Nuc_GCP-Cycling	20q	gain	FALSE
649	MBEN-Nuc_GCP-SHH___21q___loss	1191	0.0593528	-0.302317	0.030137	MBEN-Nuc_GCP-SHH	21q	loss	FALSE
40	MBEN-Nuc_GN-Premigratory___2p___gain	2752	0.0599341	0.135894	-0.0138853	MBEN-Nuc_GN-Premigratory	2p	gain	FALSE
439	GCP_diff___13q___gain	1671	0.0628005	0.233615	-0.0185763	GCP_diff	13q	gain	FALSE
7	GCP_diff___1p___gain	536	0.0631334	0.492717	-0.0117925	GCP_diff	1p	gain	FALSE
139	MBEN-Nuc_GN-Premigratory___4q___loss	577	0.0654671	-0.158958	0.0115988	MBEN-Nuc_GN-Premigratory	4q	loss	FALSE
256	MBEN-Nuc_GN-Premigratory___8p___gain	55	0.0656082	-0.401621	0.0045338	MBEN-Nuc_GN-Premigratory	8p	gain	FALSE
260	GN-Late___8p___gain	55	0.0656082	-0.983727	-0.100822	GN-Late	8p	gain	FALSE
224	GN-Late___7p___gain	1432	0.0660591	0.335042	-0.129575	GN-Late	7p	gain	FALSE
218	MBEN-Nuc_GN-Migrating___7p___gain	1431	0.0668015	0.199926	-0.0619422	MBEN-Nuc_GN-Migrating	7p	gain	FALSE
475	GCP_diff___15q___gain	1428	0.0690699	0.293308	-0.0190108	GCP_diff	15q	gain	FALSE
219	MBEN-Nuc_GN-Postmigratory___7p___gain	1426	0.0706171	0.135116	-0.0676328	MBEN-Nuc_GN-Postmigratory	7p	gain	FALSE
55	MBEN-Nuc_GCP-SHH___2q___gain	1850	0.0718342	-0.0775427	0.036441	MBEN-Nuc_GCP-SHH	2q	gain	FALSE
611	GN-Late___20p___gain	538	0.0723699	-0.592095	-0.0907549	GN-Late	20p	gain	FALSE
72	MBEN-Nuc_Ribosomal___3p___gain	1541	0.0726605	0.159019	-0.00289779	MBEN-Nuc_Ribosomal	3p	gain	FALSE
30	MBEN-Nuc_GN-Postmigratory___1q___loss	1193	0.0752771	-0.361866	-0.048711	MBEN-Nuc_GN-Postmigratory	1q	loss	FALSE
362	MBEN-Nuc_GN-Migrating___11p___gain	664	0.0774535	0.357394	-0.0576439	MBEN-Nuc_GN-Migrating	11p	gain	FALSE
380	MBEN-Nuc_GN-Migrating___11q___gain	664	0.0774535	0.357394	-0.0576439	MBEN-Nuc_GN-Migrating	11q	gain	FALSE
605	MBEN-Nuc_GN-Migrating___20p___gain	544	0.0780997	-0.297724	-0.040989	MBEN-Nuc_GN-Migrating	20p	gain	FALSE
596	MBEN-Nuc_GN-Migrating___19q___loss	1127	0.0788371	-0.380877	-0.0426149	MBEN-Nuc_GN-Migrating	19q	loss	FALSE
585	MBEN-Nuc_Ribosomal___19q___gain	1874	0.0790069	0.13846	-0.00384479	MBEN-Nuc_Ribosomal	19q	gain	FALSE
235	MBEN-Nuc_GCP-SHH___7q___gain	1306	0.0821188	-0.104964	0.0348308	MBEN-Nuc_GCP-SHH	7q	gain	FALSE
38	MBEN-Nuc_GN-Migrating___2p___gain	2709	0.0833429	0.0577191	-0.0620112	MBEN-Nuc_GN-Migrating	2p	gain	FALSE
591	GCP_progenitor___19q___gain	1868	0.0834867	0.300663	0.0261052	GCP_progenitor	19q	gain	FALSE
592	GCP_diff___19q___gain	1868	0.0834867	0.203219	-0.0189535	GCP_diff	19q	gain	FALSE
283	MBEN-Nuc_GN-Premigratory___8q___loss	254	0.0851809	-0.220774	0.00702015	MBEN-Nuc_GN-Premigratory	8q	loss	FALSE
337	MBEN-Nuc_GN-Premigratory___10p___loss	594	0.0866346	-0.141002	0.0111239	MBEN-Nuc_GN-Premigratory	10p	loss	FALSE
241	GCP_diff___7q___gain	2189	0.0870545	0.20442	-0.0222881	GCP_diff	7q	gain	FALSE
41	MBEN-Nuc_GCP-Cycling___2p___gain	2701	0.0884248	0.152893	0.00453177	MBEN-Nuc_GCP-Cycling	2p	gain	FALSE
155	MBEN-Nuc_GN-Migrating___5p___loss	488	0.0901946	-0.276188	-0.0439507	MBEN-Nuc_GN-Migrating	5p	loss	FALSE
497	MBEN-Nuc_GN-Migrating___16q___loss	887	0.0903908	-0.20559	-0.0340447	MBEN-Nuc_GN-Migrating	16q	loss	FALSE
291	MBEN-Nuc_GN-Postmigratory___9p___gain	2837	0.0922233	-0.222732	-0.0258793	MBEN-Nuc_GN-Postmigratory	9p	gain	FALSE
481	MBEN-Nuc_GN-Premigratory___15q___loss	887	0.0924489	-0.242285	0.00646859	MBEN-Nuc_GN-Premigratory	15q	loss	FALSE
262	MBEN-Nuc_GCP-SHH___8p___loss	55	0.0961243	-0.159363	0.0318926	MBEN-Nuc_GCP-SHH	8p	loss	FALSE
255	MBEN-Nuc_GN-Postmigratory___8p___gain	67	0.09615	-0.459963	-0.0549082	MBEN-Nuc_GN-Postmigratory	8p	gain	FALSE
409	MBEN-Nuc_GN-Premigratory___12p___loss	709	0.097183	-0.17669	0.00835951	MBEN-Nuc_GN-Premigratory	12p	loss	FALSE
634	MBEN-Nuc_GN-Premigratory___20q___loss	1670	0.0986547	0.535788	-0.00151829	MBEN-Nuc_GN-Premigratory	20q	loss	FALSE
448	GCP_diff___13q___loss	1147	0.0989779	0.565501	-0.0101684	GCP_diff	13q	loss	FALSE
368	GN-Late___11p___gain	650	0.0994075	0.571636	-0.121167	GN-Late	11p	gain	FALSE
386	GN-Late___11q___gain	650	0.0994075	0.571636	-0.121167	GN-Late	11q	gain	FALSE
130	MBEN-Nuc_GN-Premigratory___4q___gain	393	0.0995028	-0.218251	0.0069504	MBEN-Nuc_GN-Premigratory	4q	gain	FALSE
25	GCP_diff___1q___gain	1623	0.101044	0.213803	-0.0174495	GCP_diff	1q	gain	FALSE
366	GCP_progenitor___11p___gain	227	0.101136	-0.551821	0.0542126	GCP_progenitor	11p	gain	FALSE
384	GCP_progenitor___11q___gain	227	0.101136	-0.551821	0.0542126	GCP_progenitor	11q	gain	FALSE
361	MBEN-Nuc_GCP-SHH___11p___gain	229	0.10466	-0.251553	0.0292098	MBEN-Nuc_GCP-SHH	11p	gain	FALSE
379	MBEN-Nuc_GCP-SHH___11q___gain	229	0.10466	-0.251553	0.0292098	MBEN-Nuc_GCP-SHH	11q	gain	FALSE
265	MBEN-Nuc_GN-Premigratory___8p___loss	55	0.104857	-0.165913	0.00790627	MBEN-Nuc_GN-Premigratory	8p	loss	FALSE
154	MBEN-Nuc_GCP-SHH___5p___loss	488	0.106581	-0.207182	0.0305707	MBEN-Nuc_GCP-SHH	5p	loss	FALSE
639	MBEN-Nuc_Ribosomal___21q___gain	1503	0.106782	0.136759	-0.0017428	MBEN-Nuc_Ribosomal	21q	gain	FALSE
208	MBEN-Nuc_GCP-SHH___6q___loss	779	0.107982	-0.141338	0.0319442	MBEN-Nuc_GCP-SHH	6q	loss	FALSE
411	GCP_progenitor___12p___loss	709	0.10829	-0.175013	0.0525252	GCP_progenitor	12p	loss	FALSE
489	MBEN-Nuc_GN-Postmigratory___16p___loss	887	0.109059	-0.217992	-0.04786	MBEN-Nuc_GN-Postmigratory	16p	loss	FALSE
118	MBEN-Nuc_GCP-SHH___4p___loss	557	0.109516	-0.179349	0.0298011	MBEN-Nuc_GCP-SHH	4p	loss	FALSE
533	MBEN-Nuc_GN-Migrating___18p___gain	573	0.110927	-0.281531	-0.0415916	MBEN-Nuc_GN-Migrating	18p	gain	FALSE
479	MBEN-Nuc_GN-Migrating___15q___loss	887	0.111012	-0.375626	-0.0427353	MBEN-Nuc_GN-Migrating	15q	loss	FALSE
551	MBEN-Nuc_GN-Migrating___18q___gain	574	0.112221	-0.288349	-0.0413378	MBEN-Nuc_GN-Migrating	18q	gain	FALSE
559	MBEN-Nuc_GCP-SHH___18q___loss	583	0.112893	-0.129289	0.0344535	MBEN-Nuc_GCP-SHH	18q	loss	FALSE
199	MBEN-Nuc_GCP-SHH___6q___gain	1023	0.114057	0.218171	0.0178868	MBEN-Nuc_GCP-SHH	6q	gain	FALSE
627	GCP_progenitor___20q___gain	1596	0.11533	-0.143391	0.0617393	GCP_progenitor	20q	gain	FALSE
86	MBEN-Nuc_GCP-Cycling___3p___loss	1446	0.115429	0.152352	0.00817741	MBEN-Nuc_GCP-Cycling	3p	loss	FALSE
588	MBEN-Nuc_GN-Postmigratory___19q___gain	1096	0.116833	-0.229619	-0.0470812	MBEN-Nuc_GN-Postmigratory	19q	gain	FALSE
392	MBEN-Nuc_GCP-Cycling___11q___loss	650	0.118199	0.146272	0.00383915	MBEN-Nuc_GCP-Cycling	11q	loss	FALSE
99	MBEN-Nuc_Ribosomal___3q___loss	3197	0.119669	-0.23344	0.00944584	MBEN-Nuc_Ribosomal	3q	loss	FALSE
393	GCP_progenitor___11q___loss	650	0.121386	0.239235	0.0197167	GCP_progenitor	11q	loss	FALSE
539	GN-Late___18p___gain	581	0.121601	-0.538937	-0.0927329	GN-Late	18p	gain	FALSE
67	MBEN-Nuc_GN-Premigratory___2q___loss	3083	0.123656	-0.262256	0.00569749	MBEN-Nuc_GN-Premigratory	2q	loss	FALSE
557	GN-Late___18q___gain	583	0.124386	-0.561712	-0.0918854	GN-Late	18q	gain	FALSE
365	MBEN-Nuc_GCP-Cycling___11p___gain	240	0.125685	-0.300267	0.0250027	MBEN-Nuc_GCP-Cycling	11p	gain	FALSE
383	MBEN-Nuc_GCP-Cycling___11q___gain	240	0.125685	-0.300267	0.0250027	MBEN-Nuc_GCP-Cycling	11q	gain	FALSE
543	MBEN-Nuc_GN-Postmigratory___18p___loss	581	0.126092	0.0871024	-0.068297	MBEN-Nuc_GN-Postmigratory	18p	loss	FALSE
237	MBEN-Nuc_GN-Postmigratory___7q___gain	2142	0.126682	0.0138281	-0.0645132	MBEN-Nuc_GN-Postmigratory	7q	gain	FALSE
423	MBEN-Nuc_Ribosomal___12q___loss	351	0.13351	0.166229	-0.000132966	MBEN-Nuc_Ribosomal	12q	loss	FALSE
573	GCP_progenitor___19p___gain	1701	0.137226	0.273873	0.029071	GCP_progenitor	19p	gain	FALSE
607	MBEN-Nuc_GN-Premigratory___20p___gain	592	0.137513	-0.173281	0.00737197	MBEN-Nuc_GN-Premigratory	20p	gain	FALSE
503	GN-Late___16q___loss	887	0.140748	-0.360643	-0.0825522	GN-Late	16q	loss	FALSE
90	MBEN-Nuc_Ribosomal___3q___gain	3888	0.141258	0.0742553	-0.00822627	MBEN-Nuc_Ribosomal	3q	gain	FALSE
178	GCP_diff___5q___loss	450	0.142401	0.216536	-0.0154064	GCP_diff	5q	loss	FALSE
205	GCP_diff___6q___gain	508	0.143271	-0.248665	0.00289095	GCP_diff	6q	gain	FALSE
565	GCP_diff___18q___loss	583	0.143951	0.175791	-0.0171162	GCP_diff	18q	loss	FALSE
652	MBEN-Nuc_GN-Premigratory___21q___loss	1191	0.147321	-0.232247	0.00514939	MBEN-Nuc_GN-Premigratory	21q	loss	FALSE
534	MBEN-Nuc_GN-Postmigratory___18p___gain	599	0.14841	-0.257406	-0.0511413	MBEN-Nuc_GN-Postmigratory	18p	gain	FALSE
608	MBEN-Nuc_GCP-Cycling___20p___gain	599	0.14841	-0.179825	0.0265727	MBEN-Nuc_GCP-Cycling	20p	gain	FALSE
363	MBEN-Nuc_GN-Postmigratory___11p___gain	625	0.149622	0.214242	-0.0635233	MBEN-Nuc_GN-Postmigratory	11p	gain	FALSE
381	MBEN-Nuc_GN-Postmigratory___11q___gain	625	0.149622	0.214242	-0.0635233	MBEN-Nuc_GN-Postmigratory	11q	gain	FALSE
552	MBEN-Nuc_GN-Postmigratory___18q___gain	600	0.150017	-0.273362	-0.0505476	MBEN-Nuc_GN-Postmigratory	18q	gain	FALSE
593	GN-Late___19q___gain	1127	0.151127	-0.407556	-0.0887239	GN-Late	19q	gain	FALSE
244	MBEN-Nuc_GCP-SHH___7q___loss	2084	0.151947	0.269237	0.0196977	MBEN-Nuc_GCP-SHH	7q	loss	FALSE
524	MBEN-Nuc_GN-Migrating___17q___loss	531	0.153544	-0.193651	-0.0455503	MBEN-Nuc_GN-Migrating	17q	loss	FALSE
500	MBEN-Nuc_GCP-Cycling___16q___loss	887	0.153634	0.130073	0.00763855	MBEN-Nuc_GCP-Cycling	16q	loss	FALSE
512	GN-Late___17p___loss	887	0.154493	-0.381669	-0.0358557	GN-Late	17p	loss	FALSE
572	MBEN-Nuc_GCP-Cycling___19p___gain	1686	0.155679	0.200313	0.00795455	MBEN-Nuc_GCP-Cycling	19p	gain	FALSE
587	MBEN-Nuc_GN-Migrating___19q___gain	1132	0.157313	-0.177936	-0.0416427	MBEN-Nuc_GN-Migrating	19q	gain	FALSE
161	GN-Late___5p___loss	488	0.159103	-0.476712	-0.0985659	GN-Late	5p	loss	FALSE
61	GCP_diff___2q___gain	2807	0.161029	0.12888	-0.0211524	GCP_diff	2q	gain	FALSE
4	MBEN-Nuc_GN-Premigratory___1p___gain	172	0.164667	-0.282147	0.00475077	MBEN-Nuc_GN-Premigratory	1p	gain	FALSE
181	MBEN-Nuc_GCP-SHH___6p___gain	870	0.165024	0.208412	0.0190796	MBEN-Nuc_GCP-SHH	6p	gain	FALSE
180	MBEN-Nuc_Ribosomal___6p___gain	869	0.167032	0.168677	0.000565972	MBEN-Nuc_Ribosomal	6p	gain	FALSE
17	GN-Late___1p___loss	409	0.168059	-0.491158	-0.096347	GN-Late	1p	loss	FALSE
553	MBEN-Nuc_GN-Premigratory___18q___gain	611	0.168543	-0.153062	0.00661964	MBEN-Nuc_GN-Premigratory	18q	gain	FALSE
623	MBEN-Nuc_GN-Migrating___20q___gain	1652	0.170293	-0.1505	-0.0403174	MBEN-Nuc_GN-Migrating	20q	gain	FALSE
108	MBEN-Nuc_Ribosomal___4p___gain	435	0.1711	-0.164695	0.00978362	MBEN-Nuc_Ribosomal	4p	gain	FALSE
198	MBEN-Nuc_Ribosomal___6q___gain	988	0.171836	0.156089	0.000195628	MBEN-Nuc_Ribosomal	6q	gain	FALSE
537	GCP_progenitor___18p___gain	1107	0.172081	0.3407	0.0322775	GCP_progenitor	18p	gain	FALSE
184	MBEN-Nuc_GN-Premigratory___6p___gain	866	0.173161	0.186797	-0.00424911	MBEN-Nuc_GN-Premigratory	6p	gain	FALSE
329	MBEN-Nuc_GCP-Cycling___10p___gain	866	0.173161	0.244688	0.0129327	MBEN-Nuc_GCP-Cycling	10p	gain	FALSE
438	GCP_progenitor___13q___gain	1561	0.175536	0.293449	0.0291179	GCP_progenitor	13q	gain	FALSE
548	GN-Late___18p___loss	581	0.177021	0.140057	-0.125406	GN-Late	18p	loss	FALSE
74	MBEN-Nuc_GN-Migrating___3p___gain	1447	0.178812	0.033385	-0.0545362	MBEN-Nuc_GN-Migrating	3p	gain	FALSE
80	GN-Late___3p___gain	1446	0.180366	0.0103224	-0.114918	GN-Late	3p	gain	FALSE
604	MBEN-Nuc_GCP-SHH___20p___gain	1102	0.181159	0.139397	0.0198863	MBEN-Nuc_GCP-SHH	20p	gain	FALSE
281	MBEN-Nuc_GN-Migrating___8q___loss	254	0.183726	-0.35721	-0.0417105	MBEN-Nuc_GN-Migrating	8q	loss	FALSE
399	MBEN-Nuc_GN-Postmigratory___12p___gain	737	0.185291	0.130097	-0.0628675	MBEN-Nuc_GN-Postmigratory	12p	gain	FALSE
189	MBEN-Nuc_Ribosomal___6p___loss	753	0.187552	-0.150865	0.0101432	MBEN-Nuc_Ribosomal	6p	loss	FALSE
531	MBEN-Nuc_Ribosomal___18p___gain	1097	0.190574	0.132468	0.000349467	MBEN-Nuc_Ribosomal	18p	gain	FALSE
505	MBEN-Nuc_GCP-SHH___17p___loss	887	0.191288	-0.0334263	0.0395556	MBEN-Nuc_GCP-SHH	17p	loss	FALSE
176	MBEN-Nuc_GCP-Cycling___5q___loss	450	0.191408	0.169981	0.0120879	MBEN-Nuc_GCP-Cycling	5q	loss	FALSE
629	GN-Late___20q___gain	1670	0.191594	-0.278197	-0.092045	GN-Late	20q	gain	FALSE
12	MBEN-Nuc_GN-Postmigratory___1p___loss	409	0.191634	-0.232356	-0.0529081	MBEN-Nuc_GN-Postmigratory	1p	loss	FALSE
617	MBEN-Nuc_GCP-Cycling___20p___loss	538	0.191782	0.0983144	0.0100665	MBEN-Nuc_GCP-Cycling	20p	loss	FALSE
602	GN-Late___19q___loss	1127	0.192529	-0.647882	-0.0963746	GN-Late	19q	loss	FALSE
75	MBEN-Nuc_GN-Postmigratory___3p___gain	1438	0.193161	-0.0230626	-0.0603818	MBEN-Nuc_GN-Postmigratory	3p	gain	FALSE
242	GN-Late___7q___gain	2084	0.19344	0.0384007	-0.120883	GN-Late	7q	gain	FALSE
266	MBEN-Nuc_GCP-Cycling___8p___loss	55	0.197228	0.196311	0.0117184	MBEN-Nuc_GCP-Cycling	8p	loss	FALSE
485	GN-Late___15q___loss	887	0.19746	-0.649407	-0.0963396	GN-Late	15q	loss	FALSE
11	MBEN-Nuc_GN-Migrating___1p___loss	409	0.197874	-0.258802	-0.043439	MBEN-Nuc_GN-Migrating	1p	loss	FALSE
426	MBEN-Nuc_GN-Postmigratory___12q___loss	351	0.197874	0.0519007	-0.0621201	MBEN-Nuc_GN-Postmigratory	12q	loss	FALSE
23	MBEN-Nuc_GCP-Cycling___1q___gain	1545	0.200182	0.156164	0.0113771	MBEN-Nuc_GCP-Cycling	1q	gain	FALSE
546	GCP_progenitor___18p___loss	581	0.203031	-0.202588	0.0598158	GCP_progenitor	18p	loss	FALSE
160	GCP_diff___5p___loss	488	0.203866	0.214764	-0.011082	GCP_diff	5p	loss	FALSE
192	MBEN-Nuc_GN-Postmigratory___6p___loss	753	0.204254	0.123284	-0.0644334	MBEN-Nuc_GN-Postmigratory	6p	loss	FALSE
37	MBEN-Nuc_GCP-SHH___2p___gain	1848	0.207047	-0.0437036	0.0316031	MBEN-Nuc_GCP-SHH	2p	gain	FALSE
165	MBEN-Nuc_GN-Postmigratory___5q___gain	474	0.207306	0.16281	-0.0615594	MBEN-Nuc_GN-Postmigratory	5q	gain	FALSE
598	MBEN-Nuc_GN-Premigratory___19q___loss	1127	0.20758	-0.192219	0.00532029	MBEN-Nuc_GN-Premigratory	19q	loss	FALSE
403	GCP_diff___12p___gain	727	0.210163	0.281127	-0.0115681	GCP_diff	12p	gain	FALSE
465	GCP_progenitor___14q___loss	176	0.210814	0.193579	0.0134563	GCP_progenitor	14q	loss	FALSE
562	MBEN-Nuc_GN-Premigratory___18q___loss	583	0.217033	-0.104515	0.00795183	MBEN-Nuc_GN-Premigratory	18q	loss	FALSE
530	GN-Late___17q___loss	531	0.219692	-0.366996	-0.100371	GN-Late	17q	loss	FALSE
214	GCP_diff___6q___loss	779	0.220129	0.188008	-0.0140671	GCP_diff	6q	loss	FALSE
653	MBEN-Nuc_GCP-Cycling___21q___loss	1191	0.221559	0.228687	0.0153415	MBEN-Nuc_GCP-Cycling	21q	loss	FALSE
261	MBEN-Nuc_Ribosomal___8p___loss	55	0.222114	0.119756	0.000266698	MBEN-Nuc_Ribosomal	8p	loss	FALSE
589	MBEN-Nuc_GN-Premigratory___19q___gain	1178	0.223475	-0.0948993	0.00730775	MBEN-Nuc_GN-Premigratory	19q	gain	FALSE
522	MBEN-Nuc_Ribosomal___17q___loss	531	0.226547	0.142432	0.000638219	MBEN-Nuc_Ribosomal	17q	loss	FALSE
22	MBEN-Nuc_GN-Premigratory___1q___gain	1003	0.227264	-0.103798	0.00684502	MBEN-Nuc_GN-Premigratory	1q	gain	FALSE
69	GCP_progenitor___2q___loss	3083	0.22766	0.412804	0.0365939	GCP_progenitor	2q	loss	FALSE
624	MBEN-Nuc_GN-Postmigratory___20q___gain	1699	0.229931	-0.127696	-0.0517276	MBEN-Nuc_GN-Postmigratory	20q	gain	FALSE
436	MBEN-Nuc_GN-Premigratory___13q___gain	1005	0.230825	-0.112167	0.00732099	MBEN-Nuc_GN-Premigratory	13q	gain	FALSE
540	MBEN-Nuc_Ribosomal___18p___loss	581	0.235075	-0.0938898	0.0117193	MBEN-Nuc_Ribosomal	18p	loss	FALSE
349	GCP_diff___10q___gain	106	0.235608	-0.338196	-0.00199012	GCP_diff	10q	gain	FALSE
424	MBEN-Nuc_GCP-SHH___12q___loss	351	0.235912	-0.102034	0.0282638	MBEN-Nuc_GCP-SHH	12q	loss	FALSE
526	MBEN-Nuc_GN-Premigratory___17q___loss	531	0.240691	-0.139982	0.0054565	MBEN-Nuc_GN-Premigratory	17q	loss	FALSE
542	MBEN-Nuc_GN-Migrating___18p___loss	581	0.241892	0.0529549	-0.0571091	MBEN-Nuc_GN-Migrating	18p	loss	FALSE
202	MBEN-Nuc_GN-Premigratory___6q___gain	955	0.243104	0.142357	-0.00369337	MBEN-Nuc_GN-Premigratory	6q	gain	FALSE
442	MBEN-Nuc_GCP-SHH___13q___loss	1147	0.244415	-0.317881	0.0272692	MBEN-Nuc_GCP-SHH	13q	loss	FALSE
535	MBEN-Nuc_GN-Premigratory___18p___gain	650	0.247396	-0.137174	0.00602847	MBEN-Nuc_GN-Premigratory	18p	gain	FALSE
487	MBEN-Nuc_GCP-SHH___16p___loss	887	0.250606	0.128388	0.0171929	MBEN-Nuc_GCP-SHH	16p	loss	FALSE
502	GCP_diff___16q___loss	887	0.251766	0.104923	-0.0164336	GCP_diff	16q	loss	FALSE
410	MBEN-Nuc_GCP-Cycling___12p___loss	709	0.25353	-0.160576	0.0267277	MBEN-Nuc_GCP-Cycling	12p	loss	FALSE
187	GCP_diff___6p___gain	470	0.253937	-0.220097	0.000941824	GCP_diff	6p	gain	FALSE
370	MBEN-Nuc_GCP-SHH___11p___loss	650	0.25424	-0.069444	0.0318995	MBEN-Nuc_GCP-SHH	11p	loss	FALSE
94	MBEN-Nuc_GN-Premigratory___3q___gain	3770	0.255016	0.053762	-0.00928719	MBEN-Nuc_GN-Premigratory	3q	gain	FALSE
339	GCP_progenitor___10p___loss	594	0.255351	-0.123437	0.0553694	GCP_progenitor	10p	loss	FALSE
404	GN-Late___12p___gain	709	0.260407	0.213288	-0.116126	GN-Late	12p	gain	FALSE
5	MBEN-Nuc_GCP-Cycling___1p___gain	459	0.260537	0.324718	0.0150017	MBEN-Nuc_GCP-Cycling	1p	gain	FALSE
316	MBEN-Nuc_GCP-SHH___9q___loss	527	0.26191	0.0604209	0.00268433	MBEN-Nuc_GCP-SHH	9q	loss	FALSE
407	MBEN-Nuc_GN-Migrating___12p___loss	709	0.262407	-0.200975	-0.0438582	MBEN-Nuc_GN-Migrating	12p	loss	FALSE
194	MBEN-Nuc_GCP-Cycling___6p___loss	753	0.262999	-0.189942	0.025945	MBEN-Nuc_GCP-Cycling	6p	loss	FALSE
83	MBEN-Nuc_GN-Migrating___3p___loss	1446	0.265823	-0.228988	-0.0354449	MBEN-Nuc_GN-Migrating	3p	loss	FALSE
238	MBEN-Nuc_GN-Premigratory___7q___gain	2036	0.265823	0.0904038	-0.0064958	MBEN-Nuc_GN-Premigratory	7q	gain	FALSE
193	MBEN-Nuc_GN-Premigratory___6p___loss	753	0.268135	-0.133292	0.00523969	MBEN-Nuc_GN-Premigratory	6p	loss	FALSE
3	MBEN-Nuc_GN-Postmigratory___1p___gain	457	0.268257	0.101633	-0.0607251	MBEN-Nuc_GN-Postmigratory	1p	gain	FALSE
211	MBEN-Nuc_GN-Premigratory___6q___loss	779	0.268803	-0.120058	0.0065695	MBEN-Nuc_GN-Premigratory	6q	loss	FALSE
374	MBEN-Nuc_GCP-Cycling___11p___loss	650	0.269198	0.128437	0.010151	MBEN-Nuc_GCP-Cycling	11p	loss	FALSE
401	MBEN-Nuc_GCP-Cycling___12p___gain	705	0.272545	0.224105	0.0144679	MBEN-Nuc_GCP-Cycling	12p	gain	FALSE
307	MBEN-Nuc_GCP-SHH___9q___gain	295	0.276873	-0.148195	0.027322	MBEN-Nuc_GCP-SHH	9q	gain	FALSE
614	MBEN-Nuc_GN-Migrating___20p___loss	538	0.278584	-0.0127404	-0.054507	MBEN-Nuc_GN-Migrating	20p	loss	FALSE
330	GCP_progenitor___10p___gain	823	0.278911	0.32396	0.035583	GCP_progenitor	10p	gain	FALSE
498	MBEN-Nuc_GN-Postmigratory___16q___loss	887	0.280789	-0.155053	-0.0485075	MBEN-Nuc_GN-Postmigratory	16q	loss	FALSE
574	GCP_diff___19p___gain	1608	0.28272	0.126754	-0.0131619	GCP_diff	19p	gain	FALSE
388	MBEN-Nuc_GCP-SHH___11q___loss	650	0.283091	0.0929626	0.0158776	MBEN-Nuc_GCP-SHH	11q	loss	FALSE
532	MBEN-Nuc_GCP-SHH___18p___gain	1055	0.283447	0.16912	0.0187804	MBEN-Nuc_GCP-SHH	18p	gain	FALSE
536	MBEN-Nuc_GCP-Cycling___18p___gain	1055	0.283447	0.17158	0.0134971	MBEN-Nuc_GCP-Cycling	18p	gain	FALSE
360	MBEN-Nuc_Ribosomal___11p___gain	297	0.283896	-0.163253	0.00816388	MBEN-Nuc_Ribosomal	11p	gain	FALSE
378	MBEN-Nuc_Ribosomal___11q___gain	297	0.283896	-0.163253	0.00816388	MBEN-Nuc_Ribosomal	11q	gain	FALSE
620	GN-Late___20p___loss	538	0.286223	-0.0270649	-0.118133	GN-Late	20p	loss	FALSE
309	MBEN-Nuc_GN-Postmigratory___9q___gain	578	0.287449	0.134958	-0.0620752	MBEN-Nuc_GN-Postmigratory	9q	gain	FALSE
19	MBEN-Nuc_GCP-SHH___1q___gain	1035	0.289034	-0.0576383	0.0288265	MBEN-Nuc_GCP-SHH	1q	gain	FALSE
429	GCP_progenitor___12q___loss	351	0.289336	-0.125742	0.0488216	GCP_progenitor	12q	loss	FALSE
141	GCP_progenitor___4q___loss	577	0.28959	-0.100172	0.0529554	GCP_progenitor	4q	loss	FALSE
285	GCP_progenitor___8q___loss	254	0.290502	0.311109	0.0359383	GCP_progenitor	8q	loss	FALSE
103	MBEN-Nuc_GN-Premigratory___3q___loss	3197	0.291028	0.171192	-0.00221936	MBEN-Nuc_GN-Premigratory	3q	loss	FALSE
263	MBEN-Nuc_GN-Migrating___8p___loss	55	0.292727	-0.261365	-0.0413184	MBEN-Nuc_GN-Migrating	8p	loss	FALSE
287	GN-Late___8q___loss	254	0.293447	-0.633065	-0.0942428	GN-Late	8q	loss	FALSE
170	GN-Late___5q___gain	450	0.296474	0.337321	-0.114823	GN-Late	5q	gain	FALSE
615	MBEN-Nuc_GN-Postmigratory___20p___loss	538	0.298739	-0.0143246	-0.0636258	MBEN-Nuc_GN-Postmigratory	20p	loss	FALSE
222	GCP_progenitor___7p___gain	858	0.300383	-0.175327	0.0536082	GCP_progenitor	7p	gain	FALSE
236	MBEN-Nuc_GN-Migrating___7q___gain	2013	0.306414	0.0245726	-0.0563697	MBEN-Nuc_GN-Migrating	7q	gain	FALSE
547	GCP_diff___18p___loss	581	0.307486	0.118365	-0.0132695	GCP_diff	18p	loss	FALSE
151	GCP_diff___5p___gain	694	0.307765	0.279144	-0.0115226	GCP_diff	5p	gain	FALSE
239	MBEN-Nuc_GCP-Cycling___7q___gain	2012	0.308267	0.0994554	0.0125427	MBEN-Nuc_GCP-Cycling	7q	gain	FALSE
618	GCP_progenitor___20p___loss	538	0.308361	0.158154	0.0301386	GCP_progenitor	20p	loss	FALSE
196	GCP_diff___6p___loss	753	0.308748	0.197758	-0.0115764	GCP_diff	6p	loss	FALSE
65	MBEN-Nuc_GN-Migrating___2q___loss	3083	0.309331	-0.35041	-0.0447159	MBEN-Nuc_GN-Migrating	2q	loss	FALSE
347	MBEN-Nuc_GCP-Cycling___10q___gain	122	0.310589	-0.27235	0.0218065	MBEN-Nuc_GCP-Cycling	10q	gain	FALSE
112	MBEN-Nuc_GN-Premigratory___4p___gain	490	0.311515	-0.131466	0.00455081	MBEN-Nuc_GN-Premigratory	4p	gain	FALSE
101	MBEN-Nuc_GN-Migrating___3q___loss	3197	0.313073	0.13817	-0.0536398	MBEN-Nuc_GN-Migrating	3q	loss	FALSE
398	MBEN-Nuc_GN-Migrating___12p___gain	692	0.314458	0.0831908	-0.0532587	MBEN-Nuc_GN-Migrating	12p	gain	FALSE
470	MBEN-Nuc_GN-Migrating___15q___gain	864	0.314646	-0.25481	-0.0405931	MBEN-Nuc_GN-Migrating	15q	gain	FALSE
243	MBEN-Nuc_Ribosomal___7q___loss	2084	0.320636	0.139688	0.00263072	MBEN-Nuc_Ribosomal	7q	loss	FALSE
216	MBEN-Nuc_Ribosomal___7p___gain	1262	0.324398	0.0887498	0.00116141	MBEN-Nuc_Ribosomal	7p	gain	FALSE
107	GN-Late___3q___loss	3197	0.324459	0.287968	-0.115986	GN-Late	3q	loss	FALSE
415	MBEN-Nuc_GCP-SHH___12q___gain	443	0.326603	0.228099	0.0213929	MBEN-Nuc_GCP-SHH	12q	gain	FALSE
156	MBEN-Nuc_GN-Postmigratory___5p___loss	488	0.330262	-0.200524	-0.0546152	MBEN-Nuc_GN-Postmigratory	5p	loss	FALSE
578	MBEN-Nuc_GN-Migrating___19p___loss	1245	0.33088	-0.179143	-0.042217	MBEN-Nuc_GN-Migrating	19p	loss	FALSE
455	MBEN-Nuc_GCP-Cycling___14q___gain	126	0.33095	-0.25255	0.0216273	MBEN-Nuc_GCP-Cycling	14q	gain	FALSE
274	MBEN-Nuc_GN-Premigratory___8q___gain	219	0.335572	-0.169288	0.00321179	MBEN-Nuc_GN-Premigratory	8q	gain	FALSE
223	GCP_diff___7p___gain	1257	0.336861	0.159185	-0.0127139	GCP_diff	7p	gain	FALSE
89	GN-Late___3p___loss	1446	0.336956	-0.427736	-0.0824153	GN-Late	3p	loss	FALSE
484	GCP_diff___15q___loss	887	0.342125	-0.268181	0.00103072	GCP_diff	15q	loss	FALSE
197	GN-Late___6p___loss	753	0.343893	0.174817	-0.11793	GN-Late	6p	loss	FALSE
102	MBEN-Nuc_GN-Postmigratory___3q___loss	3197	0.343969	0.149798	-0.0623462	MBEN-Nuc_GN-Postmigratory	3q	loss	FALSE
580	MBEN-Nuc_GN-Premigratory___19p___loss	1245	0.344269	-0.0894765	0.00648535	MBEN-Nuc_GN-Premigratory	19p	loss	FALSE
474	GCP_progenitor___15q___gain	1253	0.347051	0.242899	0.0339732	GCP_progenitor	15q	gain	FALSE
272	MBEN-Nuc_GN-Migrating___8q___gain	222	0.349327	-0.140683	-0.0489654	MBEN-Nuc_GN-Migrating	8q	gain	FALSE
93	MBEN-Nuc_GN-Postmigratory___3q___gain	3034	0.349715	-0.17689	-0.0357572	MBEN-Nuc_GN-Postmigratory	3q	gain	FALSE
136	MBEN-Nuc_GCP-SHH___4q___loss	577	0.352032	-0.0651924	0.03016	MBEN-Nuc_GCP-SHH	4q	loss	FALSE
207	MBEN-Nuc_Ribosomal___6q___loss	779	0.352218	-0.083029	0.00922614	MBEN-Nuc_Ribosomal	6q	loss	FALSE
145	MBEN-Nuc_GCP-SHH___5p___gain	681	0.352865	0.150052	0.0212866	MBEN-Nuc_GCP-SHH	5p	gain	FALSE
544	MBEN-Nuc_GN-Premigratory___18p___loss	581	0.354251	-0.0745659	0.0059457	MBEN-Nuc_GN-Premigratory	18p	loss	FALSE
501	GCP_progenitor___16q___loss	887	0.358288	0.155224	0.0317108	GCP_progenitor	16q	loss	FALSE
427	MBEN-Nuc_GN-Premigratory___12q___loss	351	0.359229	-0.113019	0.00458269	MBEN-Nuc_GN-Premigratory	12q	loss	FALSE
510	GCP_progenitor___17p___loss	887	0.361597	0.147457	0.0155387	GCP_progenitor	17p	loss	FALSE
354	MBEN-Nuc_GN-Postmigratory___10q___loss	203	0.361829	-0.0824313	-0.0523322	MBEN-Nuc_GN-Postmigratory	10q	loss	FALSE
597	MBEN-Nuc_GN-Postmigratory___19q___loss	1127	0.363805	-0.267005	-0.0537597	MBEN-Nuc_GN-Postmigratory	19q	loss	FALSE
579	MBEN-Nuc_GN-Postmigratory___19p___loss	1245	0.364991	-0.168079	-0.05176	MBEN-Nuc_GN-Postmigratory	19p	loss	FALSE
148	MBEN-Nuc_GN-Premigratory___5p___gain	413	0.367495	-0.142609	0.00418244	MBEN-Nuc_GN-Premigratory	5p	gain	FALSE
480	MBEN-Nuc_GN-Postmigratory___15q___loss	887	0.367495	-0.273781	-0.0536043	MBEN-Nuc_GN-Postmigratory	15q	loss	FALSE
159	GCP_progenitor___5p___loss	488	0.369783	-0.1996	0.0500593	GCP_progenitor	5p	loss	FALSE
476	GN-Late___15q___gain	887	0.373372	-0.464862	-0.0920209	GN-Late	15q	gain	FALSE
525	MBEN-Nuc_GN-Postmigratory___17q___loss	531	0.374969	-0.173345	-0.0548204	MBEN-Nuc_GN-Postmigratory	17q	loss	FALSE
280	MBEN-Nuc_GCP-SHH___8q___loss	254	0.37663	-0.0785579	0.0270142	MBEN-Nuc_GCP-SHH	8q	loss	FALSE
636	GCP_progenitor___20q___loss	1670	0.376682	0.623978	0.0407265	GCP_progenitor	20q	loss	FALSE
584	GN-Late___19p___loss	1245	0.376833	-0.347222	-0.093977	GN-Late	19p	loss	FALSE
54	MBEN-Nuc_Ribosomal___2q___gain	2652	0.377506	0.0539059	-0.000798311	MBEN-Nuc_Ribosomal	2q	gain	FALSE
466	GCP_diff___14q___loss	176	0.378721	-0.102686	0.0144257	GCP_diff	14q	loss	FALSE
331	GCP_diff___10p___gain	790	0.38355	0.165416	-0.00971753	GCP_diff	10p	gain	FALSE
15	GCP_progenitor___1p___loss	409	0.384605	-0.108756	0.0482711	GCP_progenitor	1p	loss	FALSE
577	MBEN-Nuc_GCP-SHH___19p___loss	1245	0.386475	0.0845579	0.0204357	MBEN-Nuc_GCP-SHH	19p	loss	FALSE
394	GCP_diff___11q___loss	650	0.386625	0.0533098	-0.0120384	GCP_diff	11q	loss	FALSE
227	MBEN-Nuc_GN-Migrating___7p___loss	1432	0.391433	-0.208658	-0.0435351	MBEN-Nuc_GN-Migrating	7p	loss	FALSE
420	GCP_progenitor___12q___gain	429	0.392674	0.3694	0.0388958	GCP_progenitor	12q	gain	FALSE
71	GN-Late___2q___loss	3083	0.393484	-0.640803	-0.0990222	GN-Late	2q	loss	FALSE
210	MBEN-Nuc_GN-Postmigratory___6q___loss	779	0.400895	-0.104981	-0.0563607	MBEN-Nuc_GN-Postmigratory	6q	loss	FALSE
413	GN-Late___12p___loss	709	0.409157	-0.360924	-0.0981344	GN-Late	12p	loss	FALSE
162	MBEN-Nuc_Ribosomal___5q___gain	235	0.412892	-0.13254	0.0069659	MBEN-Nuc_Ribosomal	5q	gain	FALSE
478	MBEN-Nuc_GCP-SHH___15q___loss	887	0.413472	0.148469	0.0213229	MBEN-Nuc_GCP-SHH	15q	loss	FALSE
324	MBEN-Nuc_Ribosomal___10p___gain	521	0.415594	-0.089688	0.00770971	MBEN-Nuc_Ribosomal	10p	gain	FALSE
1	MBEN-Nuc_GCP-SHH___1p___gain	236	0.418034	-0.167999	0.0267943	MBEN-Nuc_GCP-SHH	1p	gain	FALSE
164	MBEN-Nuc_GN-Migrating___5q___gain	424	0.418034	0.174511	-0.0532635	MBEN-Nuc_GN-Migrating	5q	gain	FALSE
46	MBEN-Nuc_GCP-SHH___2p___loss	2765	0.419634	-0.0915314	0.0262871	MBEN-Nuc_GCP-SHH	2p	loss	FALSE
229	MBEN-Nuc_GN-Premigratory___7p___loss	1432	0.421234	-0.0903103	0.00472673	MBEN-Nuc_GN-Premigratory	7p	loss	FALSE
387	MBEN-Nuc_Ribosomal___11q___loss	650	0.426368	0.0551791	-0.000951858	MBEN-Nuc_Ribosomal	11q	loss	FALSE
269	GN-Late___8p___loss	55	0.430428	-0.47014	-0.0935411	GN-Late	8p	loss	FALSE
632	MBEN-Nuc_GN-Migrating___20q___loss	1670	0.430493	0.483167	-0.0526018	MBEN-Nuc_GN-Migrating	20q	loss	FALSE
581	MBEN-Nuc_GCP-Cycling___19p___loss	1245	0.434296	0.0989464	0.0142297	MBEN-Nuc_GCP-Cycling	19p	loss	FALSE
338	MBEN-Nuc_GCP-Cycling___10p___loss	594	0.437191	0.111331	0.012522	MBEN-Nuc_GCP-Cycling	10p	loss	FALSE
249	GCP_progenitor___7q___loss	2084	0.437569	0.299154	0.0386696	GCP_progenitor	7q	loss	FALSE
166	MBEN-Nuc_GN-Premigratory___5q___gain	419	0.444247	0.145663	-0.001083	MBEN-Nuc_GN-Premigratory	5q	gain	FALSE
33	GCP_progenitor___1q___loss	1193	0.445397	-0.000657085	0.0447679	GCP_progenitor	1q	loss	FALSE
146	MBEN-Nuc_GN-Migrating___5p___gain	433	0.445826	-0.209822	-0.0465382	MBEN-Nuc_GN-Migrating	5p	gain	FALSE
519	GCP_progenitor___17q___gain	433	0.445826	-0.120521	0.0471003	GCP_progenitor	17q	gain	FALSE
110	MBEN-Nuc_GN-Migrating___4p___gain	530	0.449084	-0.118157	-0.0483202	MBEN-Nuc_GN-Migrating	4p	gain	FALSE
412	GCP_diff___12p___loss	709	0.44916	-0.14614	0.000930127	GCP_diff	12p	loss	FALSE
582	GCP_progenitor___19p___loss	1245	0.452741	0.183504	0.0346653	GCP_progenitor	19p	loss	FALSE
469	MBEN-Nuc_GCP-SHH___15q___gain	915	0.453404	-0.0252048	0.026492	MBEN-Nuc_GCP-SHH	15q	gain	FALSE
432	MBEN-Nuc_Ribosomal___13q___gain	1429	0.454786	0.0722434	0.00126994	MBEN-Nuc_Ribosomal	13q	gain	FALSE
472	MBEN-Nuc_GN-Premigratory___15q___gain	916	0.45643	-0.0780939	0.00459938	MBEN-Nuc_GN-Premigratory	15q	gain	FALSE
635	MBEN-Nuc_GCP-Cycling___20q___loss	1670	0.457399	0.414385	0.017388	MBEN-Nuc_GCP-Cycling	20q	loss	FALSE
169	GCP_diff___5q___gain	416	0.460367	0.18029	-0.00753218	GCP_diff	5q	gain	FALSE
120	MBEN-Nuc_GN-Postmigratory___4p___loss	557	0.460561	-0.258033	-0.0530251	MBEN-Nuc_GN-Postmigratory	4p	loss	FALSE
298	MBEN-Nuc_GCP-SHH___9p___loss	2709	0.46095	0.0814408	0.0191454	MBEN-Nuc_GCP-SHH	9p	loss	FALSE
599	MBEN-Nuc_GCP-Cycling___19q___loss	1127	0.4625	0.14629	0.0162527	MBEN-Nuc_GCP-Cycling	19q	loss	FALSE
431	GN-Late___12q___loss	351	0.463166	-0.0355629	-0.111112	GN-Late	12q	loss	FALSE
84	MBEN-Nuc_GN-Postmigratory___3p___loss	1446	0.463347	-0.198748	-0.0469705	MBEN-Nuc_GN-Postmigratory	3p	loss	FALSE
250	GCP_diff___7q___loss	2084	0.46521	-0.239321	-0.000725694	GCP_diff	7q	loss	FALSE
137	MBEN-Nuc_GN-Migrating___4q___loss	577	0.465667	-0.0741319	-0.0485961	MBEN-Nuc_GN-Migrating	4q	loss	FALSE
445	MBEN-Nuc_GN-Premigratory___13q___loss	1147	0.466691	-0.172171	0.00245733	MBEN-Nuc_GN-Premigratory	13q	loss	FALSE
518	MBEN-Nuc_GCP-Cycling___17q___gain	652	0.466719	0.174705	0.0156009	MBEN-Nuc_GCP-Cycling	17q	gain	FALSE
51	GCP_progenitor___2p___loss	2765	0.469901	-0.0429175	0.0449175	GCP_progenitor	2p	loss	FALSE
651	MBEN-Nuc_GN-Postmigratory___21q___loss	1191	0.469901	0.0311917	-0.0601799	MBEN-Nuc_GN-Postmigratory	21q	loss	FALSE
336	MBEN-Nuc_GN-Postmigratory___10p___loss	594	0.472182	-0.0253978	-0.0609311	MBEN-Nuc_GN-Postmigratory	10p	loss	FALSE
271	MBEN-Nuc_GCP-SHH___8q___gain	247	0.476768	-0.163749	0.0267363	MBEN-Nuc_GCP-SHH	8q	gain	FALSE
182	MBEN-Nuc_GN-Migrating___6p___gain	764	0.48003	0.0490914	-0.0529446	MBEN-Nuc_GN-Migrating	6p	gain	FALSE
28	MBEN-Nuc_GCP-SHH___1q___loss	1193	0.481307	-0.0732647	0.0273314	MBEN-Nuc_GCP-SHH	1q	loss	FALSE
444	MBEN-Nuc_GN-Postmigratory___13q___loss	1147	0.485275	-0.00362931	-0.0590379	MBEN-Nuc_GN-Postmigratory	13q	loss	FALSE
276	GCP_progenitor___8q___gain	249	0.487853	-0.180023	0.0463879	GCP_progenitor	8q	gain	FALSE
125	GN-Late___4p___loss	557	0.491913	-0.539627	-0.0968263	GN-Late	4p	loss	FALSE
507	MBEN-Nuc_GN-Postmigratory___17p___loss	887	0.492817	-0.166195	-0.0297924	MBEN-Nuc_GN-Postmigratory	17p	loss	FALSE
60	GCP_progenitor___2q___gain	2184	0.495522	-0.0262059	0.0517297	GCP_progenitor	2q	gain	FALSE
619	GCP_diff___20p___loss	538	0.495987	0.0384746	-0.0100056	GCP_diff	20p	loss	FALSE
434	MBEN-Nuc_GN-Migrating___13q___gain	1118	0.497478	-0.129715	-0.045677	MBEN-Nuc_GN-Migrating	13q	gain	FALSE
492	GCP_progenitor___16p___loss	887	0.497644	0.197679	0.0330037	GCP_progenitor	16p	loss	FALSE
457	GCP_diff___14q___gain	155	0.497879	-0.236022	-0.00291477	GCP_diff	14q	gain	FALSE
8	GN-Late___1p___gain	409	0.499056	0.00524196	-0.110295	GN-Late	1p	gain	FALSE
369	MBEN-Nuc_Ribosomal___11p___loss	650	0.499879	0.05263	0.00116587	MBEN-Nuc_Ribosomal	11p	loss	FALSE
486	MBEN-Nuc_Ribosomal___16p___loss	887	0.500361	0.0610648	0.00133958	MBEN-Nuc_Ribosomal	16p	loss	FALSE
177	GCP_progenitor___5q___loss	450	0.503169	0.123426	0.0395822	GCP_progenitor	5q	loss	FALSE
314	GN-Late___9q___gain	527	0.503398	0.200979	-0.114397	GN-Late	9q	gain	FALSE
570	MBEN-Nuc_GN-Postmigratory___19p___gain	1214	0.504972	-0.159457	-0.0522938	MBEN-Nuc_GN-Postmigratory	19p	gain	FALSE
257	MBEN-Nuc_GCP-Cycling___8p___gain	285	0.510645	0.249946	0.0170798	MBEN-Nuc_GCP-Cycling	8p	gain	FALSE
471	MBEN-Nuc_GN-Postmigratory___15q___gain	934	0.512811	-0.210052	-0.0514278	MBEN-Nuc_GN-Postmigratory	15q	gain	FALSE
612	MBEN-Nuc_Ribosomal___20p___loss	538	0.513423	0.0400687	0.0010665	MBEN-Nuc_Ribosomal	20p	loss	FALSE
504	MBEN-Nuc_Ribosomal___17p___loss	887	0.513916	0.0318004	-0.00204397	MBEN-Nuc_Ribosomal	17p	loss	FALSE
278	GN-Late___8q___gain	254	0.516075	-0.203212	-0.107452	GN-Late	8q	gain	FALSE
117	MBEN-Nuc_Ribosomal___4p___loss	557	0.516119	0.0793676	0.00303536	MBEN-Nuc_Ribosomal	4p	loss	FALSE
303	GCP_progenitor___9p___loss	2709	0.518385	0.132465	0.0355165	GCP_progenitor	9p	loss	FALSE
482	MBEN-Nuc_GCP-Cycling___15q___loss	887	0.518883	-0.119712	0.0223536	MBEN-Nuc_GCP-Cycling	15q	loss	FALSE
638	GN-Late___20q___loss	1670	0.520179	0.705607	-0.112408	GN-Late	20q	loss	FALSE
186	GCP_progenitor___6p___gain	754	0.52021	0.196726	0.039101	GCP_progenitor	6p	gain	FALSE
188	GN-Late___6p___gain	753	0.524316	0.0282536	-0.112528	GN-Late	6p	gain	FALSE
20	MBEN-Nuc_GN-Migrating___1q___gain	1128	0.527082	-0.218396	-0.0406336	MBEN-Nuc_GN-Migrating	1q	gain	FALSE
297	MBEN-Nuc_Ribosomal___9p___loss	2709	0.530799	-0.0447948	0.00946919	MBEN-Nuc_Ribosomal	9p	loss	FALSE
397	MBEN-Nuc_GCP-SHH___12p___gain	453	0.532353	-0.057022	0.026036	MBEN-Nuc_GCP-SHH	12p	gain	FALSE
191	MBEN-Nuc_GN-Migrating___6p___loss	753	0.534005	0.051533	-0.0534961	MBEN-Nuc_GN-Migrating	6p	loss	FALSE
204	GCP_progenitor___6q___gain	863	0.534005	0.187677	0.0386645	GCP_progenitor	6q	gain	FALSE
121	MBEN-Nuc_GN-Premigratory___4p___loss	557	0.536729	-0.0842337	0.00324484	MBEN-Nuc_GN-Premigratory	4p	loss	FALSE
66	MBEN-Nuc_GN-Postmigratory___2q___loss	3083	0.538012	-0.290392	-0.0543062	MBEN-Nuc_GN-Postmigratory	2q	loss	FALSE
633	MBEN-Nuc_GN-Postmigratory___20q___loss	1670	0.538117	0.22244	-0.0598066	MBEN-Nuc_GN-Postmigratory	20q	loss	FALSE
464	MBEN-Nuc_GCP-Cycling___14q___loss	176	0.540265	0.0454462	0.013941	MBEN-Nuc_GCP-Cycling	14q	loss	FALSE
270	MBEN-Nuc_Ribosomal___8q___gain	259	0.544987	-0.110399	0.00666398	MBEN-Nuc_Ribosomal	8q	gain	FALSE
14	MBEN-Nuc_GCP-Cycling___1p___loss	409	0.54565	-0.084885	0.0225404	MBEN-Nuc_GCP-Cycling	1p	loss	FALSE
396	MBEN-Nuc_Ribosomal___12p___gain	634	0.545988	0.0923864	0.00308691	MBEN-Nuc_Ribosomal	12p	gain	FALSE
446	MBEN-Nuc_GCP-Cycling___13q___loss	1147	0.549913	0.24762	0.0171009	MBEN-Nuc_GCP-Cycling	13q	loss	FALSE
106	GCP_diff___3q___loss	3197	0.553175	-0.146754	-0.0024164	GCP_diff	3q	loss	FALSE
116	GN-Late___4p___gain	557	0.557723	-0.20072	-0.106197	GN-Late	4p	gain	FALSE
63	MBEN-Nuc_Ribosomal___2q___loss	3083	0.563391	0.0997058	0.00336099	MBEN-Nuc_Ribosomal	2q	loss	FALSE
215	GN-Late___6q___loss	779	0.565815	-0.187298	-0.105052	GN-Late	6q	loss	FALSE
282	MBEN-Nuc_GN-Postmigratory___8q___loss	254	0.566226	-0.275854	-0.0525323	MBEN-Nuc_GN-Postmigratory	8q	loss	FALSE
171	MBEN-Nuc_Ribosomal___5q___loss	450	0.572621	0.0503322	0.00296506	MBEN-Nuc_Ribosomal	5q	loss	FALSE
561	MBEN-Nuc_GN-Postmigratory___18q___loss	583	0.579501	-0.0479509	-0.0592503	MBEN-Nuc_GN-Postmigratory	18q	loss	FALSE
167	MBEN-Nuc_GCP-Cycling___5q___gain	395	0.580528	0.145548	0.0174449	MBEN-Nuc_GCP-Cycling	5q	gain	FALSE
119	MBEN-Nuc_GN-Migrating___4p___loss	557	0.583405	-0.281594	-0.0438012	MBEN-Nuc_GN-Migrating	4p	loss	FALSE
128	MBEN-Nuc_GN-Migrating___4q___gain	563	0.583405	-0.165256	-0.047018	MBEN-Nuc_GN-Migrating	4q	gain	FALSE
408	MBEN-Nuc_GN-Postmigratory___12p___loss	709	0.585164	-0.159949	-0.0542761	MBEN-Nuc_GN-Postmigratory	12p	loss	FALSE
491	MBEN-Nuc_GCP-Cycling___16p___loss	887	0.585371	0.0692914	0.0158108	MBEN-Nuc_GCP-Cycling	16p	loss	FALSE
440	GN-Late___13q___gain	1147	0.585705	-0.267382	-0.0997179	GN-Late	13q	gain	FALSE
300	MBEN-Nuc_GN-Postmigratory___9p___loss	2709	0.587157	-0.052443	-0.0590764	MBEN-Nuc_GN-Postmigratory	9p	loss	FALSE
123	GCP_progenitor___4p___loss	557	0.592081	0.246438	0.0377265	GCP_progenitor	4p	loss	FALSE
569	MBEN-Nuc_GN-Migrating___19p___gain	1244	0.593485	-0.0853756	-0.0480217	MBEN-Nuc_GN-Migrating	19p	gain	FALSE
312	GCP_progenitor___9q___gain	367	0.594532	-0.21862	0.0481267	GCP_progenitor	9q	gain	FALSE
575	GN-Late___19p___gain	1245	0.596554	-0.244832	-0.100315	GN-Late	19p	gain	FALSE
233	GN-Late___7p___loss	1432	0.599749	-0.34879	-0.0986446	GN-Late	7p	loss	FALSE
333	MBEN-Nuc_Ribosomal___10p___loss	594	0.600154	-0.0388974	0.00826125	MBEN-Nuc_Ribosomal	10p	loss	FALSE
515	MBEN-Nuc_GN-Migrating___17q___gain	468	0.602094	-0.181177	-0.0471952	MBEN-Nuc_GN-Migrating	17q	gain	FALSE
621	MBEN-Nuc_Ribosomal___20q___gain	1886	0.602185	-0.0330538	0.00884706	MBEN-Nuc_Ribosomal	20q	gain	FALSE
452	MBEN-Nuc_GN-Migrating___14q___gain	171	0.604533	-0.0565352	-0.0501419	MBEN-Nuc_GN-Migrating	14q	gain	FALSE
34	GCP_diff___1q___loss	1193	0.605609	0.145872	-0.00989498	GCP_diff	1q	loss	FALSE
513	MBEN-Nuc_Ribosomal___17q___gain	621	0.606877	0.0780248	0.00341631	MBEN-Nuc_Ribosomal	17q	gain	FALSE
59	MBEN-Nuc_GCP-Cycling___2q___gain	2542	0.607186	0.0513368	0.0152887	MBEN-Nuc_GCP-Cycling	2q	gain	FALSE
326	MBEN-Nuc_GN-Migrating___10p___gain	569	0.609598	-0.17797	-0.0466664	MBEN-Nuc_GN-Migrating	10p	gain	FALSE
213	GCP_progenitor___6q___loss	779	0.610732	-0.0946679	0.0498214	GCP_progenitor	6q	loss	FALSE
264	MBEN-Nuc_GN-Postmigratory___8p___loss	55	0.614497	-0.208775	-0.0522227	MBEN-Nuc_GN-Postmigratory	8p	loss	FALSE
656	GN-Late___21q___loss	1191	0.61569	-0.0230764	-0.110305	GN-Late	21q	loss	FALSE
144	MBEN-Nuc_Ribosomal___5p___gain	471	0.616492	-0.0506762	0.00636816	MBEN-Nuc_Ribosomal	5p	gain	FALSE
616	MBEN-Nuc_GN-Premigratory___20p___loss	538	0.617111	0.0333439	-0.00284091	MBEN-Nuc_GN-Premigratory	20p	loss	FALSE
168	GCP_progenitor___5q___gain	388	0.62306	0.110806	0.0424221	GCP_progenitor	5q	gain	FALSE
273	MBEN-Nuc_GN-Postmigratory___8q___gain	272	0.62306	-0.062529	-0.0584866	MBEN-Nuc_GN-Postmigratory	8q	gain	FALSE
172	MBEN-Nuc_GCP-SHH___5q___loss	450	0.624864	-0.0465551	0.0274943	MBEN-Nuc_GCP-SHH	5q	loss	FALSE
594	MBEN-Nuc_Ribosomal___19q___loss	1127	0.626168	0.0689849	0.00362364	MBEN-Nuc_Ribosomal	19q	loss	FALSE
10	MBEN-Nuc_GCP-SHH___1p___loss	409	0.626204	-0.0238714	0.0257307	MBEN-Nuc_GCP-SHH	1p	loss	FALSE
419	MBEN-Nuc_GCP-Cycling___12q___gain	387	0.629223	0.141301	0.0175029	MBEN-Nuc_GCP-Cycling	12q	gain	FALSE
231	GCP_progenitor___7p___loss	1432	0.629402	-0.0232311	0.0461418	GCP_progenitor	7p	loss	FALSE
648	MBEN-Nuc_Ribosomal___21q___loss	1191	0.631759	-0.0969456	0.00695279	MBEN-Nuc_Ribosomal	21q	loss	FALSE
183	MBEN-Nuc_GN-Postmigratory___6p___gain	728	0.631797	-0.0208378	-0.0595834	MBEN-Nuc_GN-Postmigratory	6p	gain	FALSE
98	GN-Late___3q___gain	3197	0.634552	-0.317567	-0.0685383	GN-Late	3q	gain	FALSE
595	MBEN-Nuc_GCP-SHH___19q___loss	1127	0.635905	0.073534	0.0230416	MBEN-Nuc_GCP-SHH	19q	loss	FALSE
32	MBEN-Nuc_GCP-Cycling___1q___loss	1193	0.638698	0.0726076	0.0174365	MBEN-Nuc_GCP-Cycling	1q	loss	FALSE
609	GCP_progenitor___20p___gain	774	0.639237	-0.0404274	0.046459	GCP_progenitor	20p	gain	FALSE
563	MBEN-Nuc_GCP-Cycling___18q___loss	583	0.639401	0.0465013	0.0173374	MBEN-Nuc_GCP-Cycling	18q	loss	FALSE
456	GCP_progenitor___14q___gain	176	0.640003	-0.269077	0.0461693	GCP_progenitor	14q	gain	FALSE
458	GN-Late___14q___gain	176	0.640003	-0.139061	-0.108466	GN-Late	14q	gain	FALSE
357	GCP_progenitor___10q___loss	203	0.643366	0.092227	0.0306374	GCP_progenitor	10q	loss	FALSE
24	GCP_progenitor___1q___gain	1367	0.643884	0.0985261	0.0402036	GCP_progenitor	1q	gain	FALSE
134	GN-Late___4q___gain	577	0.64527	-0.306162	-0.103282	GN-Late	4q	gain	FALSE
400	MBEN-Nuc_GN-Premigratory___12p___gain	613	0.645702	0.0794872	-0.000911502	MBEN-Nuc_GN-Premigratory	12p	gain	FALSE
528	GCP_progenitor___17q___loss	531	0.647082	0.0468961	0.0432268	GCP_progenitor	17q	loss	FALSE
453	MBEN-Nuc_GN-Postmigratory___14q___gain	177	0.647194	-0.0825261	-0.0583239	MBEN-Nuc_GN-Postmigratory	14q	gain	FALSE
418	MBEN-Nuc_GN-Premigratory___12q___gain	384	0.647835	0.0959584	-0.000405213	MBEN-Nuc_GN-Premigratory	12q	gain	FALSE
225	MBEN-Nuc_Ribosomal___7p___loss	1432	0.648247	-0.0343982	0.00674983	MBEN-Nuc_Ribosomal	7p	loss	FALSE
359	GN-Late___10q___loss	203	0.648892	-0.201389	-0.0846619	GN-Late	10q	loss	FALSE
52	GCP_diff___2p___loss	2765	0.65344	0.140145	-0.00765658	GCP_diff	2p	loss	FALSE
449	GN-Late___13q___loss	1147	0.654466	-0.231841	-0.107626	GN-Late	13q	loss	FALSE
435	MBEN-Nuc_GN-Postmigratory___13q___gain	1169	0.657132	-0.137668	-0.0540408	MBEN-Nuc_GN-Postmigratory	13q	gain	FALSE
483	GCP_progenitor___15q___loss	887	0.660504	0.028757	0.0436765	GCP_progenitor	15q	loss	FALSE
140	MBEN-Nuc_GCP-Cycling___4q___loss	577	0.660963	-0.0349798	0.0227954	MBEN-Nuc_GCP-Cycling	4q	loss	FALSE
259	GCP_diff___8p___gain	263	0.661738	0.334709	-0.00807976	GCP_diff	8p	gain	FALSE
341	GN-Late___10p___loss	594	0.665002	-0.0985422	-0.109476	GN-Late	10p	loss	FALSE
348	GCP_progenitor___10q___gain	180	0.669091	-0.206504	0.0456031	GCP_progenitor	10q	gain	FALSE
305	GN-Late___9p___loss	2709	0.670951	-0.0712893	-0.112029	GN-Late	9p	loss	FALSE
6	GCP_progenitor___1p___gain	380	0.672922	0.15672	0.041796	GCP_progenitor	1p	gain	FALSE
613	MBEN-Nuc_GCP-SHH___20p___loss	538	0.675914	0.0598398	0.0200721	MBEN-Nuc_GCP-SHH	20p	loss	FALSE
351	MBEN-Nuc_Ribosomal___10q___loss	203	0.676806	-0.00950868	0.00888293	MBEN-Nuc_Ribosomal	10q	loss	FALSE
430	GCP_diff___12q___loss	351	0.681041	0.0783255	-0.00770596	GCP_diff	12q	loss	FALSE
109	MBEN-Nuc_GCP-SHH___4p___gain	585	0.681736	-0.0367125	0.0258572	MBEN-Nuc_GCP-SHH	4p	gain	FALSE
568	MBEN-Nuc_GCP-SHH___19p___gain	1457	0.685237	0.0735598	0.0211165	MBEN-Nuc_GCP-SHH	19p	gain	FALSE
111	MBEN-Nuc_GN-Postmigratory___4p___gain	586	0.686346	-0.0825624	-0.0578768	MBEN-Nuc_GN-Postmigratory	4p	gain	FALSE
143	GN-Late___4q___loss	577	0.692256	-0.0981769	-0.109448	GN-Late	4q	loss	FALSE
42	GCP_progenitor___2p___gain	2325	0.692805	0.109189	0.0361349	GCP_progenitor	2p	gain	FALSE
203	MBEN-Nuc_GCP-Cycling___6q___gain	688	0.693941	-0.0304939	0.0207777	MBEN-Nuc_GCP-Cycling	6q	gain	FALSE
600	GCP_progenitor___19q___loss	1127	0.695522	0.219824	0.0392943	GCP_progenitor	19q	loss	FALSE
0	MBEN-Nuc_Ribosomal___1p___gain	376	0.698299	0.0767959	0.00411132	MBEN-Nuc_Ribosomal	1p	gain	FALSE
414	MBEN-Nuc_Ribosomal___12q___gain	376	0.698299	0.0847205	0.00400326	MBEN-Nuc_Ribosomal	12q	gain	FALSE
631	MBEN-Nuc_GCP-SHH___20q___loss	1670	0.699552	0.209593	0.0233385	MBEN-Nuc_GCP-SHH	20q	loss	FALSE
234	MBEN-Nuc_Ribosomal___7q___gain	1850	0.700051	0.0331647	0.00277223	MBEN-Nuc_Ribosomal	7q	gain	FALSE
115	GCP_diff___4p___gain	713	0.700244	0.0846285	-0.00748378	GCP_diff	4p	gain	FALSE
152	GN-Late___5p___gain	488	0.700577	-0.383261	-0.102444	GN-Late	5p	gain	FALSE
650	MBEN-Nuc_GN-Migrating___21q___loss	1191	0.703223	-0.0542682	-0.0501249	MBEN-Nuc_GN-Migrating	21q	loss	FALSE
564	GCP_progenitor___18q___loss	583	0.711291	-0.0827879	0.0517909	GCP_progenitor	18q	loss	FALSE
327	MBEN-Nuc_GN-Postmigratory___10p___gain	592	0.714237	-0.158158	-0.0557866	MBEN-Nuc_GN-Postmigratory	10p	gain	FALSE
576	MBEN-Nuc_Ribosomal___19p___loss	1245	0.721391	0.0323661	0.00340057	MBEN-Nuc_Ribosomal	19p	loss	FALSE
406	MBEN-Nuc_GCP-SHH___12p___loss	709	0.721845	-0.0144368	0.0257975	MBEN-Nuc_GCP-SHH	12p	loss	FALSE
153	MBEN-Nuc_Ribosomal___5p___loss	488	0.723618	0.0329441	0.00431896	MBEN-Nuc_Ribosomal	5p	loss	FALSE
332	GN-Late___10p___gain	594	0.723618	-0.336128	-0.102453	GN-Late	10p	gain	FALSE
517	MBEN-Nuc_GN-Premigratory___17q___gain	493	0.726032	-0.0513167	0.00208859	MBEN-Nuc_GN-Premigratory	17q	gain	FALSE
637	GCP_diff___20q___loss	1670	0.726457	0.204792	-0.00595046	GCP_diff	20q	loss	FALSE
299	MBEN-Nuc_GN-Migrating___9p___loss	2709	0.730224	-0.0188464	-0.0529522	MBEN-Nuc_GN-Migrating	9p	loss	FALSE
212	MBEN-Nuc_GCP-Cycling___6q___loss	779	0.731198	0.0466698	0.0178771	MBEN-Nuc_GCP-Cycling	6q	loss	FALSE
545	MBEN-Nuc_GCP-Cycling___18p___loss	581	0.736953	-0.0421113	0.0232732	MBEN-Nuc_GCP-Cycling	18p	loss	FALSE
311	MBEN-Nuc_GCP-Cycling___9q___gain	393	0.737115	-0.0704248	0.0208047	MBEN-Nuc_GCP-Cycling	9q	gain	FALSE
325	MBEN-Nuc_GCP-SHH___10p___gain	705	0.737763	0.0792722	0.0226503	MBEN-Nuc_GCP-SHH	10p	gain	FALSE
87	GCP_progenitor___3p___loss	1446	0.738073	-0.0183214	0.0484307	GCP_progenitor	3p	loss	FALSE
26	GN-Late___1q___gain	1193	0.73877	-0.373854	-0.0936626	GN-Late	1q	gain	FALSE
200	MBEN-Nuc_GN-Migrating___6q___gain	813	0.741948	-0.0189041	-0.0512134	MBEN-Nuc_GN-Migrating	6q	gain	FALSE
64	MBEN-Nuc_GCP-SHH___2q___loss	3083	0.742814	-0.0227065	0.02503	MBEN-Nuc_GCP-SHH	2q	loss	FALSE
163	MBEN-Nuc_GCP-SHH___5q___gain	291	0.743335	-0.0347421	0.0249771	MBEN-Nuc_GCP-SHH	5q	gain	FALSE
555	GCP_progenitor___18q___gain	800	0.744433	0.0328503	0.0437324	GCP_progenitor	18q	gain	FALSE
558	MBEN-Nuc_Ribosomal___18q___loss	583	0.746654	-0.0297034	0.00741974	MBEN-Nuc_Ribosomal	18q	loss	FALSE
230	MBEN-Nuc_GCP-Cycling___7p___loss	1432	0.757681	-0.0321589	0.0213269	MBEN-Nuc_GCP-Cycling	7p	loss	FALSE
129	MBEN-Nuc_GN-Postmigratory___4q___gain	602	0.761524	-0.140907	-0.0562636	MBEN-Nuc_GN-Postmigratory	4q	gain	FALSE
27	MBEN-Nuc_Ribosomal___1q___loss	1193	0.764104	0.0344312	0.00413824	MBEN-Nuc_Ribosomal	1q	loss	FALSE
344	MBEN-Nuc_GN-Migrating___10q___gain	193	0.768069	0.022643	-0.0508585	MBEN-Nuc_GN-Migrating	10q	gain	FALSE
601	GCP_diff___19q___loss	1127	0.777771	0.0727561	-0.00678894	GCP_diff	19q	loss	FALSE
527	MBEN-Nuc_GCP-Cycling___17q___loss	531	0.781964	0.0538465	0.0180445	MBEN-Nuc_GCP-Cycling	17q	loss	FALSE
493	GCP_diff___16p___loss	887	0.782558	-0.0590963	-0.00138211	GCP_diff	16p	loss	FALSE
247	MBEN-Nuc_GN-Premigratory___7q___loss	2084	0.783074	-0.0311401	0.0014762	MBEN-Nuc_GN-Premigratory	7q	loss	FALSE
185	MBEN-Nuc_GCP-Cycling___6p___gain	607	0.785502	-0.0116858	0.0200214	MBEN-Nuc_GCP-Cycling	6p	gain	FALSE
433	MBEN-Nuc_GCP-SHH___13q___gain	1207	0.787864	0.0299169	0.0238471	MBEN-Nuc_GCP-SHH	13q	gain	FALSE
343	MBEN-Nuc_GCP-SHH___10q___gain	246	0.791904	0.0658461	0.0237966	MBEN-Nuc_GCP-SHH	10q	gain	FALSE
516	MBEN-Nuc_GN-Postmigratory___17q___gain	584	0.793485	-0.133323	-0.0568258	MBEN-Nuc_GN-Postmigratory	17q	gain	FALSE
417	MBEN-Nuc_GN-Postmigratory___12q___gain	361	0.795642	-0.0804031	-0.0582428	MBEN-Nuc_GN-Postmigratory	12q	gain	FALSE
240	GCP_progenitor___7q___gain	1685	0.79781	-0.00550908	0.0473734	GCP_progenitor	7q	gain	FALSE
405	MBEN-Nuc_Ribosomal___12p___loss	709	0.798115	0.0252748	0.00424021	MBEN-Nuc_Ribosomal	12p	loss	FALSE
643	MBEN-Nuc_GN-Premigratory___21q___gain	1219	0.801327	0.0185289	-2.40073e-05	MBEN-Nuc_GN-Premigratory	21q	gain	FALSE
308	MBEN-Nuc_GN-Migrating___9q___gain	471	0.806344	0.0660208	-0.052322	MBEN-Nuc_GN-Migrating	9q	gain	FALSE
367	GCP_diff___11p___gain	405	0.806344	-0.0487138	-0.0042071	GCP_diff	11p	gain	FALSE
385	GCP_diff___11q___gain	405	0.806344	-0.0487138	-0.0042071	GCP_diff	11q	gain	FALSE
226	MBEN-Nuc_GCP-SHH___7p___loss	1432	0.810357	0.00892787	0.0248149	MBEN-Nuc_GCP-SHH	7p	loss	FALSE
523	MBEN-Nuc_GCP-SHH___17q___loss	531	0.81348	-0.00695038	0.0251824	MBEN-Nuc_GCP-SHH	17q	loss	FALSE
313	GCP_diff___9q___gain	469	0.818045	0.0777703	-0.00651731	GCP_diff	9q	gain	FALSE
566	GN-Late___18q___loss	583	0.818931	-0.172606	-0.104462	GN-Late	18q	loss	FALSE
646	GCP_diff___21q___gain	1118	0.819907	-0.0254614	-0.00394402	GCP_diff	21q	gain	FALSE
421	GCP_diff___12q___gain	303	0.822075	-0.0867978	-0.00389007	GCP_diff	12q	gain	FALSE
583	GCP_diff___19p___loss	1245	0.822986	0.0143886	-0.006206	GCP_diff	19p	loss	FALSE
209	MBEN-Nuc_GN-Migrating___6q___loss	779	0.823403	-0.0823166	-0.0486914	MBEN-Nuc_GN-Migrating	6q	loss	FALSE
346	MBEN-Nuc_GN-Premigratory___10q___gain	200	0.824223	-0.0410468	0.00127069	MBEN-Nuc_GN-Premigratory	10q	gain	FALSE
447	GCP_progenitor___13q___loss	1147	0.824223	-0.0702613	0.0443701	GCP_progenitor	13q	loss	FALSE
335	MBEN-Nuc_GN-Migrating___10p___loss	594	0.827784	-0.0731444	-0.0485445	MBEN-Nuc_GN-Migrating	10p	loss	FALSE
306	MBEN-Nuc_Ribosomal___9q___gain	467	0.829785	0.0292262	0.00464828	MBEN-Nuc_Ribosomal	9q	gain	FALSE
228	MBEN-Nuc_GN-Postmigratory___7p___loss	1432	0.830862	-0.140132	-0.0551095	MBEN-Nuc_GN-Postmigratory	7p	loss	FALSE
73	MBEN-Nuc_GCP-SHH___3p___gain	1211	0.831104	0.0529576	0.0226802	MBEN-Nuc_GCP-SHH	3p	gain	FALSE
441	MBEN-Nuc_Ribosomal___13q___loss	1147	0.832384	0.0495067	0.00468717	MBEN-Nuc_Ribosomal	13q	loss	FALSE
622	MBEN-Nuc_GCP-SHH___20q___gain	2088	0.834551	0.0228292	0.0243062	MBEN-Nuc_GCP-SHH	20q	gain	FALSE
302	MBEN-Nuc_GCP-Cycling___9p___loss	2709	0.841451	0.0510246	0.0163712	MBEN-Nuc_GCP-Cycling	9p	loss	FALSE
304	GCP_diff___9p___loss	2709	0.847415	-0.0304162	-0.00277423	GCP_diff	9p	loss	FALSE
350	GN-Late___10q___gain	203	0.848867	0.110118	-0.110721	GN-Late	10q	gain	FALSE
402	GCP_progenitor___12p___gain	573	0.851727	0.167083	0.0405039	GCP_progenitor	12p	gain	FALSE
133	GCP_diff___4q___gain	622	0.858525	-0.0320684	-0.00425714	GCP_diff	4q	gain	FALSE
16	GCP_diff___1p___loss	409	0.858997	-0.0610136	-0.00319034	GCP_diff	1p	loss	FALSE
428	MBEN-Nuc_GCP-Cycling___12q___loss	351	0.858997	-0.0237082	0.0205578	MBEN-Nuc_GCP-Cycling	12q	loss	FALSE
275	MBEN-Nuc_GCP-Cycling___8q___gain	309	0.862008	-0.0162743	0.0196516	MBEN-Nuc_GCP-Cycling	8q	gain	FALSE
422	GN-Late___12q___gain	351	0.862008	-0.149516	-0.108184	GN-Late	12q	gain	FALSE
245	MBEN-Nuc_GN-Migrating___7q___loss	2084	0.865225	-0.0468852	-0.0502598	MBEN-Nuc_GN-Migrating	7q	loss	FALSE
310	MBEN-Nuc_GN-Premigratory___9q___gain	415	0.865225	-0.00123061	0.000929912	MBEN-Nuc_GN-Premigratory	9q	gain	FALSE
114	GCP_progenitor___4p___gain	624	0.868363	0.0112035	0.0442306	GCP_progenitor	4p	gain	FALSE
127	MBEN-Nuc_GCP-SHH___4q___gain	678	0.868363	0.0385696	0.0237757	MBEN-Nuc_GCP-SHH	4q	gain	FALSE
425	MBEN-Nuc_GN-Migrating___12q___loss	351	0.872747	-0.0874636	-0.0489916	MBEN-Nuc_GN-Migrating	12q	loss	FALSE
253	MBEN-Nuc_GCP-SHH___8p___gain	206	0.873914	-0.0847626	0.0251596	MBEN-Nuc_GCP-SHH	8p	gain	FALSE
301	MBEN-Nuc_GN-Premigratory___9p___loss	2709	0.880366	0.0107456	2.58883e-05	MBEN-Nuc_GN-Premigratory	9p	loss	FALSE
454	MBEN-Nuc_GN-Premigratory___14q___gain	207	0.882317	-0.0214273	0.00109314	MBEN-Nuc_GN-Premigratory	14q	gain	FALSE
50	MBEN-Nuc_GCP-Cycling___2p___loss	2765	0.883052	0.0486139	0.0186305	MBEN-Nuc_GCP-Cycling	2p	loss	FALSE
496	MBEN-Nuc_GCP-SHH___16q___loss	887	0.88556	0.0251502	0.0240722	MBEN-Nuc_GCP-SHH	16q	loss	FALSE
644	MBEN-Nuc_GCP-Cycling___21q___gain	1136	0.88756	-0.00127808	0.0202292	MBEN-Nuc_GCP-Cycling	21q	gain	FALSE
345	MBEN-Nuc_GN-Postmigratory___10q___gain	208	0.890801	0.0874754	-0.0598624	MBEN-Nuc_GN-Postmigratory	10q	gain	FALSE
221	MBEN-Nuc_GCP-Cycling___7p___gain	1038	0.894273	-0.00807101	0.0204471	MBEN-Nuc_GCP-Cycling	7p	gain	FALSE
206	GN-Late___6q___gain	779	0.895743	-0.106503	-0.108813	GN-Late	6q	gain	FALSE
135	MBEN-Nuc_Ribosomal___4q___loss	577	0.899552	-0.0121786	0.00624583	MBEN-Nuc_Ribosomal	4q	loss	FALSE
586	MBEN-Nuc_GCP-SHH___19q___gain	1493	0.899552	0.0487219	0.0225293	MBEN-Nuc_GCP-SHH	19q	gain	FALSE
654	GCP_progenitor___21q___loss	1191	0.90094	-0.07363	0.0454785	GCP_progenitor	21q	loss	FALSE
113	MBEN-Nuc_GCP-Cycling___4p___gain	671	0.902941	0.047916	0.0183734	MBEN-Nuc_GCP-Cycling	4p	gain	FALSE
147	MBEN-Nuc_GN-Postmigratory___5p___gain	527	0.905342	-0.173439	-0.0559057	MBEN-Nuc_GN-Postmigratory	5p	gain	FALSE
647	GN-Late___21q___gain	1191	0.906522	-0.0804523	-0.110208	GN-Late	21q	gain	FALSE
92	MBEN-Nuc_GN-Migrating___3q___gain	3324	0.906805	-0.140677	-0.0327811	MBEN-Nuc_GN-Migrating	3q	gain	FALSE
142	GCP_diff___4q___loss	577	0.909721	0.0302126	-0.00736452	GCP_diff	4q	loss	FALSE
375	GCP_progenitor___11p___loss	650	0.911245	0.0589929	0.0420504	GCP_progenitor	11p	loss	FALSE
252	MBEN-Nuc_Ribosomal___8p___gain	231	0.916414	0.023401	0.00492342	MBEN-Nuc_Ribosomal	8p	gain	FALSE
645	GCP_progenitor___21q___gain	1188	0.917925	0.0229053	0.0444024	GCP_progenitor	21q	gain	FALSE
550	MBEN-Nuc_GCP-SHH___18q___gain	841	0.919314	0.0220952	0.0242511	MBEN-Nuc_GCP-SHH	18q	gain	FALSE
560	MBEN-Nuc_GN-Migrating___18q___loss	583	0.919905	-0.124655	-0.0452118	MBEN-Nuc_GN-Migrating	18q	loss	FALSE
2	MBEN-Nuc_GN-Migrating___1p___gain	342	0.922388	-0.0963906	-0.0495694	MBEN-Nuc_GN-Migrating	1p	gain	FALSE
132	GCP_progenitor___4q___gain	667	0.922783	0.0450708	0.0432942	GCP_progenitor	4q	gain	FALSE
232	GCP_diff___7p___loss	1432	0.926464	-0.0410868	-0.00348798	GCP_diff	7p	loss	FALSE
521	GN-Late___17q___gain	531	0.926914	-0.314499	-0.104021	GN-Late	17q	gain	FALSE
416	MBEN-Nuc_GN-Migrating___12q___gain	341	0.929123	-0.0691132	-0.0499413	MBEN-Nuc_GN-Migrating	12q	gain	FALSE
495	MBEN-Nuc_Ribosomal___16q___loss	887	0.930619	-0.00135581	0.00575916	MBEN-Nuc_Ribosomal	16q	loss	FALSE
158	MBEN-Nuc_GCP-Cycling___5p___loss	488	0.932722	0.00758224	0.0194886	MBEN-Nuc_GCP-Cycling	5p	loss	FALSE
642	MBEN-Nuc_GN-Postmigratory___21q___gain	1184	0.933155	-0.0468313	-0.0591485	MBEN-Nuc_GN-Postmigratory	21q	gain	FALSE
258	GCP_progenitor___8p___gain	229	0.933705	0.165184	0.0422394	GCP_progenitor	8p	gain	FALSE
246	MBEN-Nuc_GN-Postmigratory___7q___loss	2084	0.936861	-0.0553121	-0.0585999	MBEN-Nuc_GN-Postmigratory	7q	loss	FALSE
251	GN-Late___7q___loss	2084	0.936861	-0.102197	-0.10886	GN-Late	7q	loss	FALSE
201	MBEN-Nuc_GN-Postmigratory___6q___gain	742	0.937336	-0.0875992	-0.0575993	MBEN-Nuc_GN-Postmigratory	6q	gain	FALSE
641	MBEN-Nuc_GN-Migrating___21q___gain	1182	0.940779	-0.033621	-0.0510594	MBEN-Nuc_GN-Migrating	21q	gain	FALSE
443	MBEN-Nuc_GN-Migrating___13q___loss	1147	0.942431	-0.228212	-0.0485883	MBEN-Nuc_GN-Migrating	13q	loss	FALSE
21	MBEN-Nuc_GN-Postmigratory___1q___gain	1282	0.943162	-0.155458	-0.0530291	MBEN-Nuc_GN-Postmigratory	1q	gain	FALSE
267	GCP_progenitor___8p___loss	55	0.94324	0.0369479	0.0436109	GCP_progenitor	8p	loss	FALSE
353	MBEN-Nuc_GN-Migrating___10q___loss	203	0.943764	-0.118958	-0.0323297	MBEN-Nuc_GN-Migrating	10q	loss	FALSE
640	MBEN-Nuc_GCP-SHH___21q___gain	1151	0.944593	0.0241834	0.0241732	MBEN-Nuc_GCP-SHH	21q	gain	FALSE
328	MBEN-Nuc_GN-Premigratory___10p___gain	641	0.952629	-0.00891083	0.00116218	MBEN-Nuc_GN-Premigratory	10p	gain	FALSE
556	GCP_diff___18q___gain	850	0.958516	-0.0113402	-0.00476971	GCP_diff	18q	gain	FALSE
9	MBEN-Nuc_Ribosomal___1p___loss	409	0.960522	-0.0137346	0.00569917	MBEN-Nuc_Ribosomal	1p	loss	FALSE
45	MBEN-Nuc_Ribosomal___2p___loss	2765	0.960887	0.00337919	0.00512037	MBEN-Nuc_Ribosomal	2p	loss	FALSE
554	MBEN-Nuc_GCP-Cycling___18q___gain	851	0.96288	0.0107551	0.0194813	MBEN-Nuc_GCP-Cycling	18q	gain	FALSE
248	MBEN-Nuc_GCP-Cycling___7q___loss	2084	0.966901	0.0299169	0.018972	MBEN-Nuc_GCP-Cycling	7q	loss	FALSE
603	MBEN-Nuc_Ribosomal___20p___gain	852	0.967244	0.000824369	0.00524783	MBEN-Nuc_Ribosomal	20p	gain	FALSE
277	GCP_diff___8q___gain	326	0.976353	0.147474	-0.00708469	GCP_diff	8q	gain	FALSE
450	MBEN-Nuc_Ribosomal___14q___gain	218	0.977659	-0.0169112	0.00528824	MBEN-Nuc_Ribosomal	14q	gain	FALSE
97	GCP_diff___3q___gain	3374	0.98312	-0.00230444	-0.0055254	GCP_diff	3q	gain	FALSE
451	MBEN-Nuc_GCP-SHH___14q___gain	219	0.986547	-0.0165273	0.0245421	MBEN-Nuc_GCP-SHH	14q	gain	FALSE
131	MBEN-Nuc_GCP-Cycling___4q___gain	654	0.987528	0.00650117	0.0195185	MBEN-Nuc_GCP-Cycling	4q	gain	FALSE
571	MBEN-Nuc_GN-Premigratory___19p___gain	1361	0.98763	0.00481144	0.000648474	MBEN-Nuc_GN-Premigratory	19p	gain	FALSE
538	GCP_diff___18p___gain	863	0.989079	0.00246095	-0.00528324	GCP_diff	18p	gain	FALSE
138	MBEN-Nuc_GN-Postmigratory___4q___loss	577	0.991465	-0.024045	-0.0608517	MBEN-Nuc_GN-Postmigratory	4q	loss	FALSE
529	GCP_diff___17q___loss	531	0.993031	0.0607969	-0.0071379	GCP_diff	17q	loss	FALSE
289	MBEN-Nuc_GCP-SHH___9p___gain	3438	0.994435	0.0369155	0.0216391	MBEN-Nuc_GCP-SHH	9p	gain	FALSE
342	MBEN-Nuc_Ribosomal___10q___gain	222	0.995516	-0.00625899	0.00519184	MBEN-Nuc_Ribosomal	10q	gain	FALSE
630	MBEN-Nuc_Ribosomal___20q___loss	1670	0.995516	0.0200088	0.00502194	MBEN-Nuc_Ribosomal	20q	loss	FALSE
126	MBEN-Nuc_Ribosomal___4q___gain	650	0.997505	0.0118375	0.00490255	MBEN-Nuc_Ribosomal	4q	gain	FALSE

## Sheet: 200 gene sig
	cat	U	p	mean_score_cat	mean_score_other	cell_type	chromosome	gain/loss	Significant
358	GCP_diff___10q___loss	205	3.9116e-10	0.401474	-0.10691	GCP_diff	10q	loss	TRUE
323	GN-Late___9q___loss	543	3.46403e-07	-0.539752	0.146101	GN-Late	9q	loss	TRUE
317	MBEN-Nuc_GN-Migrating___9q___loss	543	4.44043e-07	-0.265226	0.0823784	MBEN-Nuc_GN-Migrating	9q	loss	TRUE
318	MBEN-Nuc_GN-Postmigratory___9q___loss	543	6.78408e-07	-0.274526	0.0637229	MBEN-Nuc_GN-Postmigratory	9q	loss	TRUE
315	MBEN-Nuc_Ribosomal___9q___loss	543	1.05251e-06	0.124282	-0.0649737	MBEN-Nuc_Ribosomal	9q	loss	TRUE
356	MBEN-Nuc_GCP-Cycling___10q___loss	205	1.89197e-05	0.250826	-0.0409404	MBEN-Nuc_GCP-Cycling	10q	loss	FALSE
352	MBEN-Nuc_GCP-SHH___10q___loss	205	3.49191e-05	-0.150649	0.0659693	MBEN-Nuc_GCP-SHH	10q	loss	FALSE
319	MBEN-Nuc_GN-Premigratory___9q___loss	543	8.11073e-05	-0.111797	0.067538	MBEN-Nuc_GN-Premigratory	9q	loss	FALSE
320	MBEN-Nuc_GCP-Cycling___9q___loss	543	9.52217e-05	0.169911	-0.0700795	MBEN-Nuc_GCP-Cycling	9q	loss	FALSE
175	MBEN-Nuc_GN-Premigratory___5q___loss	439	0.00018495	-0.360848	0.0177684	MBEN-Nuc_GN-Premigratory	5q	loss	FALSE
157	MBEN-Nuc_GN-Premigratory___5p___loss	467	0.000188853	-0.407787	0.0120872	MBEN-Nuc_GN-Premigratory	5p	loss	FALSE
463	MBEN-Nuc_GN-Premigratory___14q___loss	175	0.00021477	-0.176827	0.0361226	MBEN-Nuc_GN-Premigratory	14q	loss	FALSE
124	GCP_diff___4p___loss	561	0.000263141	0.638813	-0.0197607	GCP_diff	4p	loss	FALSE
371	MBEN-Nuc_GN-Migrating___11p___loss	651	0.000358404	-0.40502	-0.0174534	MBEN-Nuc_GN-Migrating	11p	loss	FALSE
373	MBEN-Nuc_GN-Premigratory___11p___loss	651	0.000454248	-0.252182	0.0216664	MBEN-Nuc_GN-Premigratory	11p	loss	FALSE
389	MBEN-Nuc_GN-Migrating___11q___loss	651	0.000586241	-0.332544	-0.0125612	MBEN-Nuc_GN-Migrating	11q	loss	FALSE
321	GCP_progenitor___9q___loss	543	0.000668535	0.231731	-0.0728245	GCP_progenitor	9q	loss	FALSE
511	GCP_diff___17p___loss	904	0.000807274	0.205135	-0.0573668	GCP_diff	17p	loss	FALSE
293	MBEN-Nuc_GCP-Cycling___9p___gain	4642	0.000809768	0.228542	-0.02239	MBEN-Nuc_GCP-Cycling	9p	gain	FALSE
288	MBEN-Nuc_Ribosomal___9p___gain	4617	0.00103924	0.139809	-0.0212571	MBEN-Nuc_Ribosomal	9p	gain	FALSE
190	MBEN-Nuc_GCP-SHH___6p___loss	742	0.00122287	-0.369556	0.0339519	MBEN-Nuc_GCP-SHH	6p	loss	FALSE
461	MBEN-Nuc_GN-Migrating___14q___loss	175	0.00122818	-0.287891	0.000920527	MBEN-Nuc_GN-Migrating	14q	loss	FALSE
377	GN-Late___11p___loss	651	0.00156585	-0.738775	-0.0572138	GN-Late	11p	loss	FALSE
31	MBEN-Nuc_GN-Premigratory___1q___loss	1142	0.00195969	-0.325947	0.0113788	MBEN-Nuc_GN-Premigratory	1q	loss	FALSE
334	MBEN-Nuc_GCP-SHH___10p___loss	560	0.00215196	-0.22666	0.0391664	MBEN-Nuc_GCP-SHH	10p	loss	FALSE
96	GCP_progenitor___3q___gain	4443	0.00239146	0.325289	-0.0142896	GCP_progenitor	3q	gain	FALSE
508	MBEN-Nuc_GN-Premigratory___17p___loss	904	0.00253227	-0.124285	0.0341908	MBEN-Nuc_GN-Premigratory	17p	loss	FALSE
490	MBEN-Nuc_GN-Premigratory___16p___loss	904	0.00292076	-0.257701	0.0181053	MBEN-Nuc_GN-Premigratory	16p	loss	FALSE
340	GCP_diff___10p___loss	560	0.00332669	0.349169	-0.027369	GCP_diff	10p	loss	FALSE
499	MBEN-Nuc_GN-Premigratory___16q___loss	904	0.00335074	-0.193706	0.02101	MBEN-Nuc_GN-Premigratory	16q	loss	FALSE
91	MBEN-Nuc_GCP-SHH___3q___gain	4398	0.00361655	0.163678	-0.00612673	MBEN-Nuc_GCP-SHH	3q	gain	FALSE
395	GN-Late___11q___loss	651	0.003668	-0.61211	-0.0485155	GN-Late	11q	loss	FALSE
509	MBEN-Nuc_GCP-Cycling___17p___loss	904	0.0051411	0.173236	-0.0218781	MBEN-Nuc_GCP-Cycling	17p	loss	FALSE
391	MBEN-Nuc_GN-Premigratory___11q___loss	651	0.00524618	-0.164067	0.0206724	MBEN-Nuc_GN-Premigratory	11q	loss	FALSE
173	MBEN-Nuc_GN-Migrating___5q___loss	439	0.00525641	-0.352585	-0.032652	MBEN-Nuc_GN-Migrating	5q	loss	FALSE
88	GCP_diff___3p___loss	1427	0.00552039	0.30383	-0.0272831	GCP_diff	3p	loss	FALSE
460	MBEN-Nuc_GCP-SHH___14q___loss	175	0.00622616	0.153802	-0.00507491	MBEN-Nuc_GCP-SHH	14q	loss	FALSE
372	MBEN-Nuc_GN-Postmigratory___11p___loss	651	0.00637094	-0.333755	-0.0397604	MBEN-Nuc_GN-Postmigratory	11p	loss	FALSE
294	GCP_progenitor___9p___gain	4388	0.00827189	0.267437	-0.00460711	GCP_progenitor	9p	gain	FALSE
279	MBEN-Nuc_Ribosomal___8q___loss	250	0.0091424	0.281256	-0.00215855	MBEN-Nuc_Ribosomal	8q	loss	FALSE
467	GN-Late___14q___loss	175	0.00935188	-0.521124	-0.0272237	GN-Late	14q	loss	FALSE
295	GCP_diff___9p___gain	4352	0.011075	0.189647	-0.0401729	GCP_diff	9p	gain	FALSE
179	GN-Late___5q___loss	439	0.0110811	-0.641156	-0.0841956	GN-Late	5q	loss	FALSE
77	MBEN-Nuc_GCP-Cycling___3p___gain	1693	0.0116198	0.336571	0.00277945	MBEN-Nuc_GCP-Cycling	3p	gain	FALSE
488	MBEN-Nuc_GN-Migrating___16p___loss	904	0.0119425	-0.297407	-0.030225	MBEN-Nuc_GN-Migrating	16p	loss	FALSE
322	GCP_diff___9q___loss	543	0.0131	0.108092	-0.0673344	GCP_diff	9q	loss	FALSE
122	MBEN-Nuc_GCP-Cycling___4p___loss	561	0.0131989	0.435421	0.0077373	MBEN-Nuc_GCP-Cycling	4p	loss	FALSE
53	GN-Late___2p___loss	2766	0.0134806	-0.919826	-0.0943649	GN-Late	2p	loss	FALSE
47	MBEN-Nuc_GN-Migrating___2p___loss	2766	0.0146699	-0.477521	-0.0391354	MBEN-Nuc_GN-Migrating	2p	loss	FALSE
105	GCP_progenitor___3q___loss	3207	0.0146699	-0.732316	0.0546462	GCP_progenitor	3q	loss	FALSE
57	MBEN-Nuc_GN-Postmigratory___2q___gain	3103	0.0167127	0.0874873	-0.080222	MBEN-Nuc_GN-Postmigratory	2q	gain	FALSE
13	MBEN-Nuc_GN-Premigratory___1p___loss	391	0.0180409	-0.27011	0.00956927	MBEN-Nuc_GN-Premigratory	1p	loss	FALSE
49	MBEN-Nuc_GN-Premigratory___2p___loss	2766	0.0182265	-0.353795	0.00726653	MBEN-Nuc_GN-Premigratory	2p	loss	FALSE
628	GCP_diff___20q___gain	1380	0.0183096	-0.225071	0.0199321	GCP_diff	20q	gain	FALSE
290	MBEN-Nuc_GN-Migrating___9p___gain	2602	0.0193126	-0.252679	-0.00608405	MBEN-Nuc_GN-Migrating	9p	gain	FALSE
292	MBEN-Nuc_GN-Premigratory___9p___gain	2604	0.0196029	-0.116613	0.0241445	MBEN-Nuc_GN-Premigratory	9p	gain	FALSE
296	GN-Late___9p___gain	2610	0.0204971	-0.500174	-0.0313914	GN-Late	9p	gain	FALSE
48	MBEN-Nuc_GN-Postmigratory___2p___loss	2766	0.0207552	-0.442304	-0.0552295	MBEN-Nuc_GN-Postmigratory	2p	loss	FALSE
520	GCP_diff___17q___gain	866	0.0212322	0.458625	-0.012607	GCP_diff	17q	gain	FALSE
390	MBEN-Nuc_GN-Postmigratory___11q___loss	651	0.022071	-0.279566	-0.0359543	MBEN-Nuc_GN-Postmigratory	11q	loss	FALSE
62	GN-Late___2q___gain	3070	0.0224631	0.22611	-0.149607	GN-Late	2q	gain	FALSE
364	MBEN-Nuc_GN-Premigratory___11p___gain	721	0.0229606	0.374278	-0.0060316	MBEN-Nuc_GN-Premigratory	11p	gain	FALSE
382	MBEN-Nuc_GN-Premigratory___11q___gain	721	0.0229606	0.374278	-0.0060316	MBEN-Nuc_GN-Premigratory	11q	gain	FALSE
29	MBEN-Nuc_GN-Migrating___1q___loss	1142	0.0234813	-0.408411	-0.0352864	MBEN-Nuc_GN-Migrating	1q	loss	FALSE
268	GCP_diff___8p___loss	48	0.023502	0.33703	-0.0163013	GCP_diff	8p	loss	FALSE
149	MBEN-Nuc_GCP-Cycling___5p___gain	861	0.0236216	0.429482	0.00983538	MBEN-Nuc_GCP-Cycling	5p	gain	FALSE
195	GCP_progenitor___6p___loss	742	0.0247166	-0.560249	0.0599999	GCP_progenitor	6p	loss	FALSE
286	GCP_diff___8q___loss	250	0.0248449	0.442347	-0.0143285	GCP_diff	8q	loss	FALSE
81	MBEN-Nuc_Ribosomal___3p___loss	1427	0.0248926	-0.134752	0.0170385	MBEN-Nuc_Ribosomal	3p	loss	FALSE
284	MBEN-Nuc_GCP-Cycling___8q___loss	250	0.025312	0.394745	0.00886199	MBEN-Nuc_GCP-Cycling	8q	loss	FALSE
56	MBEN-Nuc_GN-Migrating___2q___gain	3053	0.0260471	0.138623	-0.0693854	MBEN-Nuc_GN-Migrating	2q	gain	FALSE
43	GCP_diff___2p___gain	2850	0.0262577	0.223329	-0.0267086	GCP_diff	2p	gain	FALSE
254	MBEN-Nuc_GN-Migrating___8p___gain	35	0.027633	-0.524458	-0.0426779	MBEN-Nuc_GN-Migrating	8p	gain	FALSE
70	GCP_diff___2q___loss	3070	0.0278938	0.472599	-0.0107105	GCP_diff	2q	loss	FALSE
217	MBEN-Nuc_GCP-SHH___7p___gain	628	0.0285912	-0.19042	0.031225	MBEN-Nuc_GCP-SHH	7p	gain	FALSE
79	GCP_diff___3p___gain	1622	0.0290221	0.316275	-0.0185577	GCP_diff	3p	gain	FALSE
291	MBEN-Nuc_GN-Postmigratory___9p___gain	2662	0.0298526	-0.247495	-0.0253073	MBEN-Nuc_GN-Postmigratory	9p	gain	FALSE
610	GCP_diff___20p___gain	475	0.0300043	-0.379203	0.0119927	GCP_diff	20p	gain	FALSE
473	MBEN-Nuc_GCP-Cycling___15q___gain	1498	0.0300814	0.286078	0.00671707	MBEN-Nuc_GCP-Cycling	15q	gain	FALSE
506	MBEN-Nuc_GN-Migrating___17p___loss	904	0.0310247	-0.2112	-0.00314973	MBEN-Nuc_GN-Migrating	17p	loss	FALSE
104	MBEN-Nuc_GCP-Cycling___3q___loss	3207	0.031356	-0.458382	0.0279683	MBEN-Nuc_GCP-Cycling	3q	loss	FALSE
150	GCP_progenitor___5p___gain	847	0.0314722	0.567769	0.0284376	GCP_progenitor	5p	gain	FALSE
626	MBEN-Nuc_GCP-Cycling___20q___gain	1440	0.0322459	-0.191553	0.0400127	MBEN-Nuc_GCP-Cycling	20q	gain	FALSE
82	MBEN-Nuc_GCP-SHH___3p___loss	1427	0.0325603	-0.145695	0.0350657	MBEN-Nuc_GCP-SHH	3p	loss	FALSE
590	MBEN-Nuc_GCP-Cycling___19q___gain	1962	0.0329232	0.255753	0.0034018	MBEN-Nuc_GCP-Cycling	19q	gain	FALSE
55	MBEN-Nuc_GCP-SHH___2q___gain	1752	0.0333052	-0.100292	0.0359484	MBEN-Nuc_GCP-SHH	2q	gain	FALSE
95	MBEN-Nuc_GCP-Cycling___3q___gain	4113	0.0352187	0.161611	-0.00816291	MBEN-Nuc_GCP-Cycling	3q	gain	FALSE
85	MBEN-Nuc_GN-Premigratory___3p___loss	1427	0.0365703	-0.161019	0.0141433	MBEN-Nuc_GN-Premigratory	3p	loss	FALSE
68	MBEN-Nuc_GCP-Cycling___2q___loss	3070	0.0367322	0.438717	0.0115829	MBEN-Nuc_GCP-Cycling	2q	loss	FALSE
494	GN-Late___16p___loss	904	0.0381616	-0.509468	-0.0823573	GN-Late	16p	loss	FALSE
39	MBEN-Nuc_GN-Postmigratory___2p___gain	2806	0.0385244	0.0131557	-0.0704175	MBEN-Nuc_GN-Postmigratory	2p	gain	FALSE
174	MBEN-Nuc_GN-Postmigratory___5q___loss	439	0.0385728	-0.288571	-0.0515435	MBEN-Nuc_GN-Postmigratory	5q	loss	FALSE
437	MBEN-Nuc_GCP-Cycling___13q___gain	1715	0.0391135	0.272825	0.00482286	MBEN-Nuc_GCP-Cycling	13q	gain	FALSE
18	MBEN-Nuc_Ribosomal___1q___gain	1714	0.0395526	0.171049	-0.00395004	MBEN-Nuc_Ribosomal	1q	gain	FALSE
475	GCP_diff___15q___gain	1473	0.0409891	0.320238	-0.0171718	GCP_diff	15q	gain	FALSE
625	MBEN-Nuc_GN-Premigratory___20q___gain	1468	0.0413863	-0.139162	0.0145785	MBEN-Nuc_GN-Premigratory	20q	gain	FALSE
355	MBEN-Nuc_GN-Premigratory___10q___loss	205	0.0418115	-0.085468	0.0232074	MBEN-Nuc_GN-Premigratory	10q	loss	FALSE
439	GCP_diff___13q___gain	1702	0.0451565	0.261669	-0.017039	GCP_diff	13q	gain	FALSE
514	MBEN-Nuc_GCP-SHH___17q___gain	262	0.0452949	-0.275458	0.0280918	MBEN-Nuc_GCP-SHH	17q	gain	FALSE
655	GCP_diff___21q___loss	1165	0.0465412	0.514611	-0.0114778	GCP_diff	21q	loss	FALSE
36	MBEN-Nuc_Ribosomal___2p___gain	2783	0.0466816	0.118989	-0.00695837	MBEN-Nuc_Ribosomal	2p	gain	FALSE
35	GN-Late___1q___loss	1142	0.0483351	-0.764761	-0.0879254	GN-Late	1q	loss	FALSE
468	MBEN-Nuc_Ribosomal___15q___gain	1459	0.0484467	0.17561	-0.00252095	MBEN-Nuc_Ribosomal	15q	gain	FALSE
260	GN-Late___8p___gain	48	0.0504989	-0.988961	-0.101209	GN-Late	8p	gain	FALSE
567	MBEN-Nuc_Ribosomal___19p___gain	1806	0.0510175	0.148326	-0.00337666	MBEN-Nuc_Ribosomal	19p	gain	FALSE
218	MBEN-Nuc_GN-Migrating___7p___gain	1453	0.0519752	0.216335	-0.0593619	MBEN-Nuc_GN-Migrating	7p	gain	FALSE
78	GCP_progenitor___3p___gain	1570	0.0531189	0.356867	0.0241166	GCP_progenitor	3p	gain	FALSE
549	MBEN-Nuc_Ribosomal___18q___gain	1205	0.0533975	0.189381	-0.00137634	MBEN-Nuc_Ribosomal	18q	gain	FALSE
44	GN-Late___2p___gain	2766	0.053606	0.0823483	-0.130134	GN-Late	2p	gain	FALSE
462	MBEN-Nuc_GN-Postmigratory___14q___loss	175	0.0558035	-0.233234	-0.0281443	MBEN-Nuc_GN-Postmigratory	14q	loss	FALSE
58	MBEN-Nuc_GN-Premigratory___2q___gain	2954	0.0582325	0.127439	-0.0144841	MBEN-Nuc_GN-Premigratory	2q	gain	FALSE
477	MBEN-Nuc_Ribosomal___15q___loss	904	0.0592478	0.240387	7.89021e-05	MBEN-Nuc_Ribosomal	15q	loss	FALSE
605	MBEN-Nuc_GN-Migrating___20p___gain	524	0.0602813	-0.303999	-0.037436	MBEN-Nuc_GN-Migrating	20p	gain	FALSE
224	GN-Late___7p___gain	1438	0.0617464	0.337282	-0.130132	GN-Late	7p	gain	FALSE
235	MBEN-Nuc_GCP-SHH___7q___gain	1275	0.0629182	-0.114368	0.0324805	MBEN-Nuc_GCP-SHH	7q	gain	FALSE
99	MBEN-Nuc_Ribosomal___3q___loss	3207	0.0629315	-0.257047	0.0102617	MBEN-Nuc_Ribosomal	3q	loss	FALSE
256	MBEN-Nuc_GN-Premigratory___8p___gain	54	0.0633459	-0.396742	0.00438766	MBEN-Nuc_GN-Premigratory	8p	gain	FALSE
220	MBEN-Nuc_GN-Premigratory___7p___gain	1435	0.0638727	0.20616	-0.00885169	MBEN-Nuc_GN-Premigratory	7p	gain	FALSE
592	GCP_diff___19q___gain	1895	0.0648437	0.22521	-0.0172638	GCP_diff	19q	gain	FALSE
376	GCP_diff___11p___loss	651	0.068659	0.17603	-0.0167364	GCP_diff	11p	loss	FALSE
362	MBEN-Nuc_GN-Migrating___11p___gain	669	0.070572	0.369348	-0.0546033	MBEN-Nuc_GN-Migrating	11p	gain	FALSE
380	MBEN-Nuc_GN-Migrating___11q___gain	669	0.070572	0.369348	-0.0546033	MBEN-Nuc_GN-Migrating	11q	gain	FALSE
649	MBEN-Nuc_GCP-SHH___21q___loss	1165	0.070572	-0.289395	0.0269603	MBEN-Nuc_GCP-SHH	21q	loss	FALSE
76	MBEN-Nuc_GN-Premigratory___3p___gain	1539	0.0742011	0.181818	-0.00860289	MBEN-Nuc_GN-Premigratory	3p	gain	FALSE
596	MBEN-Nuc_GN-Migrating___19q___loss	1170	0.0750654	-0.385951	-0.0392247	MBEN-Nuc_GN-Migrating	19q	loss	FALSE
38	MBEN-Nuc_GN-Migrating___2p___gain	2720	0.0767442	0.0691926	-0.0597163	MBEN-Nuc_GN-Migrating	2p	gain	FALSE
241	GCP_diff___7q___gain	2204	0.0767585	0.221598	-0.0204969	GCP_diff	7q	gain	FALSE
611	GN-Late___20p___gain	543	0.0771209	-0.589434	-0.0913012	GN-Late	20p	gain	FALSE
361	MBEN-Nuc_GCP-SHH___11p___gain	212	0.0774535	-0.269157	0.0265907	MBEN-Nuc_GCP-SHH	11p	gain	FALSE
379	MBEN-Nuc_GCP-SHH___11q___gain	212	0.0774535	-0.269157	0.0265907	MBEN-Nuc_GCP-SHH	11q	gain	FALSE
283	MBEN-Nuc_GN-Premigratory___8q___loss	250	0.0780619	-0.220201	0.00690045	MBEN-Nuc_GN-Premigratory	8q	loss	FALSE
337	MBEN-Nuc_GN-Premigratory___10p___loss	560	0.0799946	-0.139475	0.0109053	MBEN-Nuc_GN-Premigratory	10p	loss	FALSE
366	GCP_progenitor___11p___gain	214	0.0803424	-0.584856	0.0519528	GCP_progenitor	11p	gain	FALSE
384	GCP_progenitor___11q___gain	214	0.0803424	-0.584856	0.0519528	GCP_progenitor	11q	gain	FALSE
541	MBEN-Nuc_GCP-SHH___18p___loss	567	0.0804779	-0.145172	0.0324361	MBEN-Nuc_GCP-SHH	18p	loss	FALSE
265	MBEN-Nuc_GN-Premigratory___8p___loss	48	0.0813248	-0.173063	0.00810169	MBEN-Nuc_GN-Premigratory	8p	loss	FALSE
30	MBEN-Nuc_GN-Postmigratory___1q___loss	1142	0.0816312	-0.35635	-0.052639	MBEN-Nuc_GN-Postmigratory	1q	loss	FALSE
139	MBEN-Nuc_GN-Premigratory___4q___loss	567	0.0819711	-0.154815	0.0112134	MBEN-Nuc_GN-Premigratory	4q	loss	FALSE
219	MBEN-Nuc_GN-Postmigratory___7p___gain	1412	0.08226	0.120947	-0.0707697	MBEN-Nuc_GN-Postmigratory	7p	gain	FALSE
118	MBEN-Nuc_GCP-SHH___4p___loss	561	0.082755	-0.203392	0.027498	MBEN-Nuc_GCP-SHH	4p	loss	FALSE
40	MBEN-Nuc_GN-Premigratory___2p___gain	2709	0.0833429	0.125751	-0.0128872	MBEN-Nuc_GN-Premigratory	2p	gain	FALSE
255	MBEN-Nuc_GN-Postmigratory___8p___gain	63	0.085323	-0.464503	-0.0585316	MBEN-Nuc_GN-Postmigratory	8p	gain	FALSE
606	MBEN-Nuc_GN-Postmigratory___20p___gain	554	0.088429	-0.285435	-0.0538651	MBEN-Nuc_GN-Postmigratory	20p	gain	FALSE
41	MBEN-Nuc_GCP-Cycling___2p___gain	2697	0.0910579	0.154968	0.00438915	MBEN-Nuc_GCP-Cycling	2p	gain	FALSE
100	MBEN-Nuc_GCP-SHH___3q___loss	3207	0.0910934	-0.273934	0.0266779	MBEN-Nuc_GCP-SHH	3q	loss	FALSE
130	MBEN-Nuc_GN-Premigratory___4q___gain	387	0.0914823	-0.211874	0.00667022	MBEN-Nuc_GN-Premigratory	4q	gain	FALSE
533	MBEN-Nuc_GN-Migrating___18p___gain	557	0.091725	-0.283382	-0.0382032	MBEN-Nuc_GN-Migrating	18p	gain	FALSE
627	GCP_progenitor___20q___gain	1566	0.0922482	-0.158034	0.0600933	GCP_progenitor	20q	gain	FALSE
608	MBEN-Nuc_GCP-Cycling___20p___gain	558	0.0928445	-0.224291	0.0283063	MBEN-Nuc_GCP-Cycling	20p	gain	FALSE
497	MBEN-Nuc_GN-Migrating___16q___loss	904	0.0931276	-0.202152	-0.0308691	MBEN-Nuc_GN-Migrating	16q	loss	FALSE
189	MBEN-Nuc_Ribosomal___6p___loss	742	0.0955742	-0.172553	0.0112361	MBEN-Nuc_Ribosomal	6p	loss	FALSE
591	GCP_progenitor___19q___gain	1852	0.0964441	0.286296	0.0240674	GCP_progenitor	19q	gain	FALSE
368	GN-Late___11p___gain	651	0.097701	0.591249	-0.121964	GN-Late	11p	gain	FALSE
386	GN-Late___11q___gain	651	0.097701	0.591249	-0.121964	GN-Late	11q	gain	FALSE
25	GCP_diff___1q___gain	1626	0.0982063	0.204624	-0.0137948	GCP_diff	1q	gain	FALSE
634	MBEN-Nuc_GN-Premigratory___20q___loss	1651	0.0986547	0.529704	-0.00159241	MBEN-Nuc_GN-Premigratory	20q	loss	FALSE
459	MBEN-Nuc_Ribosomal___14q___loss	175	0.0988807	0.0773986	-0.00884201	MBEN-Nuc_Ribosomal	14q	loss	FALSE
623	MBEN-Nuc_GN-Migrating___20q___gain	1580	0.102511	-0.157958	-0.0360669	MBEN-Nuc_GN-Migrating	20q	gain	FALSE
539	GN-Late___18p___gain	567	0.103398	-0.539381	-0.0931636	GN-Late	18p	gain	FALSE
551	MBEN-Nuc_GN-Migrating___18q___gain	568	0.104625	-0.287752	-0.0380406	MBEN-Nuc_GN-Migrating	18q	gain	FALSE
557	GN-Late___18q___gain	570	0.107112	-0.573882	-0.0918798	GN-Late	18q	gain	FALSE
86	MBEN-Nuc_GCP-Cycling___3p___loss	1427	0.107517	0.158135	0.00778264	MBEN-Nuc_GCP-Cycling	3p	loss	FALSE
155	MBEN-Nuc_GN-Migrating___5p___loss	467	0.109516	-0.272918	-0.0407522	MBEN-Nuc_GN-Migrating	5p	loss	FALSE
365	MBEN-Nuc_GCP-Cycling___11p___gain	232	0.110115	-0.315698	0.0253622	MBEN-Nuc_GCP-Cycling	11p	gain	FALSE
383	MBEN-Nuc_GCP-Cycling___11q___gain	232	0.110115	-0.315698	0.0253622	MBEN-Nuc_GCP-Cycling	11q	gain	FALSE
448	GCP_diff___13q___loss	1150	0.110613	0.543797	-0.00698098	GCP_diff	13q	loss	FALSE
481	MBEN-Nuc_GN-Premigratory___15q___loss	904	0.111012	-0.221898	0.00589761	MBEN-Nuc_GN-Premigratory	15q	loss	FALSE
411	GCP_progenitor___12p___loss	718	0.111811	-0.170676	0.0494127	GCP_progenitor	12p	loss	FALSE
37	MBEN-Nuc_GCP-SHH___2p___gain	1754	0.112082	-0.0683602	0.0310978	MBEN-Nuc_GCP-SHH	2p	gain	FALSE
7	GCP_diff___1p___gain	508	0.114539	0.442027	-0.00809674	GCP_diff	1p	gain	FALSE
403	GCP_diff___12p___gain	767	0.12303	0.336143	-0.00979777	GCP_diff	12p	gain	FALSE
67	MBEN-Nuc_GN-Premigratory___2q___loss	3070	0.123656	-0.258191	0.00552034	MBEN-Nuc_GN-Premigratory	2q	loss	FALSE
393	GCP_progenitor___11q___loss	651	0.127125	0.23756	0.0167678	GCP_progenitor	11q	loss	FALSE
543	MBEN-Nuc_GN-Postmigratory___18p___loss	567	0.127155	0.0727268	-0.0712089	MBEN-Nuc_GN-Postmigratory	18p	loss	FALSE
199	MBEN-Nuc_GCP-SHH___6q___gain	1014	0.127281	0.207149	0.0152624	MBEN-Nuc_GCP-SHH	6q	gain	FALSE
61	GCP_diff___2q___gain	2839	0.131352	0.151348	-0.0205405	GCP_diff	2q	gain	FALSE
585	MBEN-Nuc_Ribosomal___19q___gain	1816	0.131477	0.111608	-0.00164298	MBEN-Nuc_Ribosomal	19q	gain	FALSE
409	MBEN-Nuc_GN-Premigratory___12p___loss	718	0.133499	-0.154027	0.00730109	MBEN-Nuc_GN-Premigratory	12p	loss	FALSE
572	MBEN-Nuc_GCP-Cycling___19p___gain	1704	0.133746	0.201905	0.00793695	MBEN-Nuc_GCP-Cycling	19p	gain	FALSE
607	MBEN-Nuc_GN-Premigratory___20p___gain	591	0.136006	-0.173237	0.00726553	MBEN-Nuc_GN-Premigratory	20p	gain	FALSE
652	MBEN-Nuc_GN-Premigratory___21q___loss	1165	0.136195	-0.228181	0.00497222	MBEN-Nuc_GN-Premigratory	21q	loss	FALSE
205	GCP_diff___6q___gain	504	0.136707	-0.263855	0.00644343	GCP_diff	6q	gain	FALSE
559	MBEN-Nuc_GCP-SHH___18q___loss	570	0.140462	-0.119251	0.0306997	MBEN-Nuc_GCP-SHH	18q	loss	FALSE
154	MBEN-Nuc_GCP-SHH___5p___loss	467	0.14406	-0.180817	0.0268738	MBEN-Nuc_GCP-SHH	5p	loss	FALSE
604	MBEN-Nuc_GCP-SHH___20p___gain	1123	0.145234	0.154912	0.0163136	MBEN-Nuc_GCP-SHH	20p	gain	FALSE
479	MBEN-Nuc_GN-Migrating___15q___loss	904	0.145783	-0.369996	-0.0395906	MBEN-Nuc_GN-Migrating	15q	loss	FALSE
363	MBEN-Nuc_GN-Postmigratory___11p___gain	626	0.147321	0.221901	-0.0673611	MBEN-Nuc_GN-Postmigratory	11p	gain	FALSE
381	MBEN-Nuc_GN-Postmigratory___11q___gain	626	0.147321	0.221901	-0.0673611	MBEN-Nuc_GN-Postmigratory	11q	gain	FALSE
281	MBEN-Nuc_GN-Migrating___8q___loss	250	0.14772	-0.366667	-0.0381601	MBEN-Nuc_GN-Migrating	8q	loss	FALSE
244	MBEN-Nuc_GCP-SHH___7q___loss	2060	0.151947	0.261689	0.0168948	MBEN-Nuc_GCP-SHH	7q	loss	FALSE
489	MBEN-Nuc_GN-Postmigratory___16p___loss	904	0.152349	-0.212061	-0.0521322	MBEN-Nuc_GN-Postmigratory	16p	loss	FALSE
399	MBEN-Nuc_GN-Postmigratory___12p___gain	751	0.153993	0.130324	-0.0665876	MBEN-Nuc_GN-Postmigratory	12p	gain	FALSE
552	MBEN-Nuc_GN-Postmigratory___18q___gain	603	0.154915	-0.286131	-0.0538392	MBEN-Nuc_GN-Postmigratory	18q	gain	FALSE
208	MBEN-Nuc_GCP-SHH___6q___loss	774	0.156554	-0.127514	0.0282717	MBEN-Nuc_GCP-SHH	6q	loss	FALSE
161	GN-Late___5p___loss	467	0.157163	-0.473469	-0.0990987	GN-Late	5p	loss	FALSE
329	MBEN-Nuc_GCP-Cycling___10p___gain	874	0.157163	0.24763	0.0129297	MBEN-Nuc_GCP-Cycling	10p	gain	FALSE
526	MBEN-Nuc_GN-Premigratory___17q___loss	545	0.162505	-0.153528	0.00579112	MBEN-Nuc_GN-Premigratory	17q	loss	FALSE
466	GCP_diff___14q___loss	175	0.165976	-0.141898	0.0257798	GCP_diff	14q	loss	FALSE
534	MBEN-Nuc_GN-Postmigratory___18p___gain	610	0.166794	-0.255999	-0.0549604	MBEN-Nuc_GN-Postmigratory	18p	gain	FALSE
237	MBEN-Nuc_GN-Postmigratory___7q___gain	2104	0.167989	-0.00521141	-0.0668732	MBEN-Nuc_GN-Postmigratory	7q	gain	FALSE
629	GN-Late___20q___gain	1651	0.169164	-0.28268	-0.0920769	GN-Late	20q	gain	FALSE
617	MBEN-Nuc_GCP-Cycling___20p___loss	543	0.170635	0.104186	0.00947618	MBEN-Nuc_GCP-Cycling	20p	loss	FALSE
11	MBEN-Nuc_GN-Migrating___1p___loss	391	0.175674	-0.259982	-0.0400966	MBEN-Nuc_GN-Migrating	1p	loss	FALSE
4	MBEN-Nuc_GN-Premigratory___1p___gain	176	0.176186	-0.272815	0.00452107	MBEN-Nuc_GN-Premigratory	1p	gain	FALSE
503	GN-Late___16q___loss	904	0.1786	-0.34895	-0.084244	GN-Late	16q	loss	FALSE
108	MBEN-Nuc_Ribosomal___4p___gain	439	0.179447	-0.148172	0.00971504	MBEN-Nuc_Ribosomal	4p	gain	FALSE
512	GN-Late___17p___loss	904	0.180291	-0.381162	-0.0365376	GN-Late	17p	loss	FALSE
262	MBEN-Nuc_GCP-SHH___8p___loss	48	0.181238	-0.128905	0.0276022	MBEN-Nuc_GCP-SHH	8p	loss	FALSE
178	GCP_diff___5q___loss	439	0.181381	0.191712	-0.0111377	GCP_diff	5q	loss	FALSE
17	GN-Late___1p___loss	391	0.183531	-0.490557	-0.0968117	GN-Late	1p	loss	FALSE
524	MBEN-Nuc_GN-Migrating___17q___loss	545	0.183531	-0.188595	-0.0424101	MBEN-Nuc_GN-Migrating	17q	loss	FALSE
602	GN-Late___19q___loss	1170	0.185291	-0.649357	-0.0967818	GN-Late	19q	loss	FALSE
392	MBEN-Nuc_GCP-Cycling___11q___loss	651	0.186422	0.132819	0.00554705	MBEN-Nuc_GCP-Cycling	11q	loss	FALSE
74	MBEN-Nuc_GN-Migrating___3p___gain	1442	0.186683	0.0388444	-0.051453	MBEN-Nuc_GN-Migrating	3p	gain	FALSE
573	GCP_progenitor___19p___gain	1663	0.187547	0.246496	0.02778	GCP_progenitor	19p	gain	FALSE
426	MBEN-Nuc_GN-Postmigratory___12q___loss	354	0.187552	0.0435964	-0.0656003	MBEN-Nuc_GN-Postmigratory	12q	loss	FALSE
23	MBEN-Nuc_GCP-Cycling___1q___gain	1553	0.187561	0.164558	0.0109802	MBEN-Nuc_GCP-Cycling	1q	gain	FALSE
438	GCP_progenitor___13q___gain	1553	0.187561	0.283981	0.0266847	GCP_progenitor	13q	gain	FALSE
589	MBEN-Nuc_GN-Premigratory___19q___gain	1156	0.189697	-0.0934856	0.00710521	MBEN-Nuc_GN-Premigratory	19q	gain	FALSE
184	MBEN-Nuc_GN-Premigratory___6p___gain	858	0.190277	0.174869	-0.00402316	MBEN-Nuc_GN-Premigratory	6p	gain	FALSE
72	MBEN-Nuc_Ribosomal___3p___gain	1439	0.191526	0.115545	-0.000244631	MBEN-Nuc_Ribosomal	3p	gain	FALSE
639	MBEN-Nuc_Ribosomal___21q___gain	1439	0.191526	0.110484	1.79775e-05	MBEN-Nuc_Ribosomal	21q	gain	FALSE
12	MBEN-Nuc_GN-Postmigratory___1p___loss	391	0.191634	-0.230576	-0.0567151	MBEN-Nuc_GN-Postmigratory	1p	loss	FALSE
266	MBEN-Nuc_GCP-Cycling___8p___loss	48	0.191787	0.208125	0.0113009	MBEN-Nuc_GCP-Cycling	8p	loss	FALSE
22	MBEN-Nuc_GN-Premigratory___1q___gain	982	0.192223	-0.121008	0.00771702	MBEN-Nuc_GN-Premigratory	1q	gain	FALSE
285	GCP_progenitor___8q___loss	250	0.192497	0.347143	0.0320525	GCP_progenitor	8q	loss	FALSE
588	MBEN-Nuc_GN-Postmigratory___19q___gain	1158	0.192603	-0.220321	-0.0515789	MBEN-Nuc_GN-Postmigratory	19q	gain	FALSE
388	MBEN-Nuc_GCP-SHH___11q___loss	651	0.195511	0.104741	0.0112208	MBEN-Nuc_GCP-SHH	11q	loss	FALSE
192	MBEN-Nuc_GN-Postmigratory___6p___loss	742	0.197874	0.117305	-0.067989	MBEN-Nuc_GN-Postmigratory	6p	loss	FALSE
548	GN-Late___18p___loss	567	0.198512	0.135352	-0.125551	GN-Late	18p	loss	FALSE
565	GCP_diff___18q___loss	570	0.198512	0.14987	-0.0122172	GCP_diff	18q	loss	FALSE
540	MBEN-Nuc_Ribosomal___18p___loss	567	0.20001	-0.0995919	0.0125044	MBEN-Nuc_Ribosomal	18p	loss	FALSE
485	GN-Late___15q___loss	904	0.20758	-0.636549	-0.0970756	GN-Late	15q	loss	FALSE
587	MBEN-Nuc_GN-Migrating___19q___gain	1168	0.207623	-0.169407	-0.0387992	MBEN-Nuc_GN-Migrating	19q	gain	FALSE
553	MBEN-Nuc_GN-Premigratory___18q___gain	632	0.208381	-0.14251	0.00612218	MBEN-Nuc_GN-Premigratory	18q	gain	FALSE
487	MBEN-Nuc_GCP-SHH___16p___loss	904	0.209171	0.134386	0.0137096	MBEN-Nuc_GCP-SHH	16p	loss	FALSE
442	MBEN-Nuc_GCP-SHH___13q___loss	1150	0.210156	-0.321456	0.0243875	MBEN-Nuc_GCP-SHH	13q	loss	FALSE
593	GN-Late___19q___gain	1170	0.210726	-0.389728	-0.0903781	GN-Late	19q	gain	FALSE
287	GN-Late___8q___loss	250	0.210906	-0.673518	-0.0935673	GN-Late	8q	loss	FALSE
316	MBEN-Nuc_GCP-SHH___9q___loss	543	0.211037	0.0618196	-0.00274505	MBEN-Nuc_GCP-SHH	9q	loss	FALSE
80	GN-Late___3p___gain	1427	0.211825	-0.0197825	-0.113809	GN-Late	3p	gain	FALSE
505	MBEN-Nuc_GCP-SHH___17p___loss	904	0.211941	-0.0318995	0.0354886	MBEN-Nuc_GCP-SHH	17p	loss	FALSE
360	MBEN-Nuc_Ribosomal___11p___gain	275	0.212611	-0.173439	0.00873465	MBEN-Nuc_Ribosomal	11p	gain	FALSE
378	MBEN-Nuc_Ribosomal___11q___gain	275	0.212611	-0.173439	0.00873465	MBEN-Nuc_Ribosomal	11q	gain	FALSE
598	MBEN-Nuc_GN-Premigratory___19q___loss	1170	0.212769	-0.186815	0.00509296	MBEN-Nuc_GN-Premigratory	19q	loss	FALSE
530	GN-Late___17q___loss	545	0.212981	-0.366625	-0.100828	GN-Late	17q	loss	FALSE
69	GCP_progenitor___2q___loss	3070	0.218549	0.404835	0.0338763	GCP_progenitor	2q	loss	FALSE
309	MBEN-Nuc_GN-Postmigratory___9q___gain	599	0.218549	0.154839	-0.0661363	MBEN-Nuc_GN-Postmigratory	9q	gain	FALSE
410	MBEN-Nuc_GCP-Cycling___12p___loss	718	0.222114	-0.177145	0.0275039	MBEN-Nuc_GCP-Cycling	12p	loss	FALSE
537	GCP_progenitor___18p___gain	1081	0.223009	0.318364	0.0301922	GCP_progenitor	18p	gain	FALSE
574	GCP_diff___19p___gain	1640	0.223991	0.157314	-0.0119061	GCP_diff	19p	gain	FALSE
243	MBEN-Nuc_Ribosomal___7q___loss	2060	0.224596	0.161731	0.00261283	MBEN-Nuc_Ribosomal	7q	loss	FALSE
263	MBEN-Nuc_GN-Migrating___8p___loss	48	0.226134	-0.264263	-0.0378616	MBEN-Nuc_GN-Migrating	8p	loss	FALSE
349	GCP_diff___10q___gain	104	0.226962	-0.374618	0.00133047	GCP_diff	10q	gain	FALSE
242	GN-Late___7q___gain	2060	0.227586	0.0292836	-0.120597	GN-Late	7q	gain	FALSE
181	MBEN-Nuc_GCP-SHH___6p___gain	842	0.227974	0.182854	0.0168184	MBEN-Nuc_GCP-SHH	6p	gain	FALSE
176	MBEN-Nuc_GCP-Cycling___5q___loss	439	0.23166	0.161037	0.0125875	MBEN-Nuc_GCP-Cycling	5q	loss	FALSE
404	GN-Late___12p___gain	718	0.234395	0.226989	-0.116882	GN-Late	12p	gain	FALSE
546	GCP_progenitor___18p___loss	567	0.236766	-0.185508	0.0556715	GCP_progenitor	18p	loss	FALSE
542	MBEN-Nuc_GN-Migrating___18p___loss	567	0.240174	0.0626254	-0.0543421	MBEN-Nuc_GN-Migrating	18p	loss	FALSE
401	MBEN-Nuc_GCP-Cycling___12p___gain	715	0.242867	0.247527	0.0140087	MBEN-Nuc_GCP-Cycling	12p	gain	FALSE
194	MBEN-Nuc_GCP-Cycling___6p___loss	742	0.245534	-0.190692	0.026048	MBEN-Nuc_GCP-Cycling	6p	loss	FALSE
562	MBEN-Nuc_GN-Premigratory___18q___loss	570	0.255939	-0.0980637	0.00741187	MBEN-Nuc_GN-Premigratory	18q	loss	FALSE
223	GCP_diff___7p___gain	1292	0.255993	0.194408	-0.0112642	GCP_diff	7p	gain	FALSE
330	GCP_progenitor___10p___gain	831	0.256637	0.336968	0.0323338	GCP_progenitor	10p	gain	FALSE
165	MBEN-Nuc_GN-Postmigratory___5q___gain	460	0.256733	0.120308	-0.0646609	MBEN-Nuc_GN-Postmigratory	5q	gain	FALSE
429	GCP_progenitor___12q___loss	354	0.257928	-0.134849	0.0462138	GCP_progenitor	12q	loss	FALSE
75	MBEN-Nuc_GN-Postmigratory___3p___gain	1402	0.259008	-0.058627	-0.0623565	MBEN-Nuc_GN-Postmigratory	3p	gain	FALSE
90	MBEN-Nuc_Ribosomal___3q___gain	3765	0.260951	0.0561419	-0.00428864	MBEN-Nuc_Ribosomal	3q	gain	FALSE
653	MBEN-Nuc_GCP-Cycling___21q___loss	1165	0.263152	0.225217	0.0154824	MBEN-Nuc_GCP-Cycling	21q	loss	FALSE
222	GCP_progenitor___7p___gain	842	0.264485	-0.186431	0.0511857	GCP_progenitor	7p	gain	FALSE
436	MBEN-Nuc_GN-Premigratory___13q___gain	1024	0.266637	-0.101108	0.00658523	MBEN-Nuc_GN-Premigratory	13q	gain	FALSE
103	MBEN-Nuc_GN-Premigratory___3q___loss	3207	0.269958	0.175832	-0.00240702	MBEN-Nuc_GN-Premigratory	3q	loss	FALSE
239	MBEN-Nuc_GCP-Cycling___7q___gain	2033	0.270897	0.10723	0.0119835	MBEN-Nuc_GCP-Cycling	7q	gain	FALSE
621	MBEN-Nuc_Ribosomal___20q___gain	1727	0.271844	-0.0640052	0.0123115	MBEN-Nuc_Ribosomal	20q	gain	FALSE
624	MBEN-Nuc_GN-Postmigratory___20q___gain	1727	0.271844	-0.124722	-0.0560101	MBEN-Nuc_GN-Postmigratory	20q	gain	FALSE
398	MBEN-Nuc_GN-Migrating___12p___gain	705	0.272545	0.0966649	-0.0502939	MBEN-Nuc_GN-Migrating	12p	gain	FALSE
214	GCP_diff___6q___loss	774	0.27317	0.178753	-0.0105293	GCP_diff	6q	loss	FALSE
160	GCP_diff___5p___loss	467	0.273229	0.18431	-0.00719382	GCP_diff	5p	loss	FALSE
236	MBEN-Nuc_GN-Migrating___7q___gain	2031	0.274316	0.034495	-0.0537241	MBEN-Nuc_GN-Migrating	7q	gain	FALSE
531	MBEN-Nuc_Ribosomal___18p___gain	1058	0.275977	0.108749	0.0016239	MBEN-Nuc_Ribosomal	18p	gain	FALSE
535	MBEN-Nuc_GN-Premigratory___18p___gain	662	0.275977	-0.132916	0.00576519	MBEN-Nuc_GN-Premigratory	18p	gain	FALSE
187	GCP_diff___6p___gain	479	0.278911	-0.21124	0.00374303	GCP_diff	6p	gain	FALSE
207	MBEN-Nuc_Ribosomal___6q___loss	774	0.27981	-0.0949889	0.0101832	MBEN-Nuc_Ribosomal	6q	loss	FALSE
107	GN-Late___3q___loss	3207	0.280371	0.29713	-0.116592	GN-Late	3q	loss	FALSE
202	MBEN-Nuc_GN-Premigratory___6q___gain	938	0.286629	0.125926	-0.00326524	MBEN-Nuc_GN-Premigratory	6q	gain	FALSE
423	MBEN-Nuc_Ribosomal___12q___loss	354	0.286629	0.126427	0.00154698	MBEN-Nuc_Ribosomal	12q	loss	FALSE
94	MBEN-Nuc_GN-Premigratory___3q___gain	3744	0.286918	0.0453596	-0.00779014	MBEN-Nuc_GN-Premigratory	3q	gain	FALSE
141	GCP_progenitor___4q___loss	567	0.287646	-0.106246	0.0503621	GCP_progenitor	4q	loss	FALSE
180	MBEN-Nuc_Ribosomal___6p___gain	819	0.290502	0.124155	0.00218527	MBEN-Nuc_Ribosomal	6p	gain	FALSE
347	MBEN-Nuc_GCP-Cycling___10q___gain	119	0.295722	-0.304236	0.0221719	MBEN-Nuc_GCP-Cycling	10q	gain	FALSE
211	MBEN-Nuc_GN-Premigratory___6q___loss	774	0.295727	-0.111051	0.00604087	MBEN-Nuc_GN-Premigratory	6q	loss	FALSE
307	MBEN-Nuc_GCP-SHH___9q___gain	301	0.298268	-0.145413	0.0243305	MBEN-Nuc_GCP-SHH	9q	gain	FALSE
578	MBEN-Nuc_GN-Migrating___19p___loss	1259	0.298902	-0.180714	-0.0387212	MBEN-Nuc_GN-Migrating	19p	loss	FALSE
3	MBEN-Nuc_GN-Postmigratory___1p___gain	448	0.304884	0.0639575	-0.0638925	MBEN-Nuc_GN-Postmigratory	1p	gain	FALSE
102	MBEN-Nuc_GN-Postmigratory___3q___loss	3207	0.305617	0.150203	-0.0660516	MBEN-Nuc_GN-Postmigratory	3q	loss	FALSE
374	MBEN-Nuc_GCP-Cycling___11p___loss	651	0.306414	0.125575	0.0104696	MBEN-Nuc_GCP-Cycling	11p	loss	FALSE
536	MBEN-Nuc_GCP-Cycling___18p___gain	1045	0.30929	0.167799	0.0137169	MBEN-Nuc_GCP-Cycling	18p	gain	FALSE
193	MBEN-Nuc_GN-Premigratory___6p___loss	742	0.311587	-0.119708	0.00469513	MBEN-Nuc_GN-Premigratory	6p	loss	FALSE
250	GCP_diff___7q___loss	2060	0.313073	-0.262793	0.00272132	GCP_diff	7q	loss	FALSE
522	MBEN-Nuc_Ribosomal___17q___loss	545	0.314442	0.107569	0.00215811	MBEN-Nuc_Ribosomal	17q	loss	FALSE
261	MBEN-Nuc_Ribosomal___8p___loss	48	0.315045	0.0964999	0.00163848	MBEN-Nuc_Ribosomal	8p	loss	FALSE
455	MBEN-Nuc_GCP-Cycling___14q___gain	123	0.315598	-0.289213	0.022036	MBEN-Nuc_GCP-Cycling	14q	gain	FALSE
65	MBEN-Nuc_GN-Migrating___2q___loss	3070	0.316841	-0.345057	-0.0415549	MBEN-Nuc_GN-Migrating	2q	loss	FALSE
197	GN-Late___6p___loss	742	0.317314	0.178312	-0.118488	GN-Late	6p	loss	FALSE
83	MBEN-Nuc_GN-Migrating___3p___loss	1427	0.319543	-0.217311	-0.0329439	MBEN-Nuc_GN-Migrating	3p	loss	FALSE
198	MBEN-Nuc_Ribosomal___6q___gain	926	0.320202	0.108689	0.00212182	MBEN-Nuc_Ribosomal	6q	gain	FALSE
101	MBEN-Nuc_GN-Migrating___3q___loss	3207	0.320636	0.146927	-0.0505409	MBEN-Nuc_GN-Migrating	3q	loss	FALSE
500	MBEN-Nuc_GCP-Cycling___16q___loss	904	0.324058	0.0985279	0.0110022	MBEN-Nuc_GCP-Cycling	16q	loss	FALSE
577	MBEN-Nuc_GCP-SHH___19p___loss	1259	0.324313	0.0945631	0.0167495	MBEN-Nuc_GCP-SHH	19p	loss	FALSE
474	GCP_progenitor___15q___gain	1262	0.324398	0.251919	0.0306059	GCP_progenitor	15q	gain	FALSE
151	GCP_diff___5p___gain	689	0.324666	0.291194	-0.00876685	GCP_diff	5p	gain	FALSE
339	GCP_progenitor___10p___loss	560	0.325051	-0.10415	0.0509639	GCP_progenitor	10p	loss	FALSE
424	MBEN-Nuc_GCP-SHH___12q___loss	354	0.326026	-0.0877637	0.0248198	MBEN-Nuc_GCP-SHH	12q	loss	FALSE
470	MBEN-Nuc_GN-Migrating___15q___gain	869	0.326866	-0.248578	-0.037535	MBEN-Nuc_GN-Migrating	15q	gain	FALSE
156	MBEN-Nuc_GN-Postmigratory___5p___loss	467	0.32709	-0.200551	-0.0583464	MBEN-Nuc_GN-Postmigratory	5p	loss	FALSE
618	GCP_progenitor___20p___loss	543	0.331603	0.149455	0.0280039	GCP_progenitor	20p	loss	FALSE
532	MBEN-Nuc_GCP-SHH___18p___gain	1036	0.333788	0.150565	0.0164754	MBEN-Nuc_GCP-SHH	18p	gain	FALSE
238	MBEN-Nuc_GN-Premigratory___7q___gain	1998	0.334992	0.080176	-0.00576117	MBEN-Nuc_GN-Premigratory	7q	gain	FALSE
484	GCP_diff___15q___loss	904	0.335075	-0.291506	0.00459784	GCP_diff	15q	loss	FALSE
274	MBEN-Nuc_GN-Premigratory___8q___gain	219	0.335572	-0.165167	0.00305315	MBEN-Nuc_GN-Premigratory	8q	gain	FALSE
614	MBEN-Nuc_GN-Migrating___20p___loss	543	0.336727	-0.0122168	-0.0509988	MBEN-Nuc_GN-Migrating	20p	loss	FALSE
269	GN-Late___8p___loss	48	0.338453	-0.496711	-0.092873	GN-Late	8p	loss	FALSE
547	GCP_diff___18p___loss	567	0.343246	0.104837	-0.00920056	GCP_diff	18p	loss	FALSE
170	GN-Late___5q___gain	439	0.344702	0.296848	-0.114708	GN-Late	5q	gain	FALSE
136	MBEN-Nuc_GCP-SHH___4q___loss	567	0.34543	-0.0703032	0.0274209	MBEN-Nuc_GCP-SHH	4q	loss	FALSE
112	MBEN-Nuc_GN-Premigratory___4p___gain	501	0.346402	-0.122465	0.00419805	MBEN-Nuc_GN-Premigratory	4p	gain	FALSE
148	MBEN-Nuc_GN-Premigratory___5p___gain	409	0.352865	-0.140965	0.00404136	MBEN-Nuc_GN-Premigratory	5p	gain	FALSE
525	MBEN-Nuc_GN-Postmigratory___17q___loss	545	0.353046	-0.178031	-0.0584179	MBEN-Nuc_GN-Postmigratory	17q	loss	FALSE
282	MBEN-Nuc_GN-Postmigratory___8q___loss	250	0.366387	-0.30685	-0.0554073	MBEN-Nuc_GN-Postmigratory	8q	loss	FALSE
580	MBEN-Nuc_GN-Premigratory___19p___loss	1259	0.36734	-0.0832282	0.00599122	MBEN-Nuc_GN-Premigratory	19p	loss	FALSE
93	MBEN-Nuc_GN-Postmigratory___3q___gain	3046	0.367433	-0.1855	-0.0384303	MBEN-Nuc_GN-Postmigratory	3q	gain	FALSE
480	MBEN-Nuc_GN-Postmigratory___15q___loss	904	0.371207	-0.266554	-0.0574849	MBEN-Nuc_GN-Postmigratory	15q	loss	FALSE
272	MBEN-Nuc_GN-Migrating___8q___gain	227	0.373033	-0.139246	-0.0457409	MBEN-Nuc_GN-Migrating	8q	gain	FALSE
60	GCP_progenitor___2q___gain	2122	0.373896	-0.0492351	0.0513562	GCP_progenitor	2q	gain	FALSE
196	GCP_diff___6p___loss	742	0.374969	0.178864	-0.00790393	GCP_diff	6p	loss	FALSE
472	MBEN-Nuc_GN-Premigratory___15q___gain	888	0.376071	-0.0914274	0.00511955	MBEN-Nuc_GN-Premigratory	15q	gain	FALSE
544	MBEN-Nuc_GN-Premigratory___18p___loss	567	0.376919	-0.0672312	0.00534654	MBEN-Nuc_GN-Premigratory	18p	loss	FALSE
5	MBEN-Nuc_GCP-Cycling___1p___gain	432	0.377888	0.284875	0.0156223	MBEN-Nuc_GCP-Cycling	1p	gain	FALSE
427	MBEN-Nuc_GN-Premigratory___12q___loss	354	0.381377	-0.0996954	0.00404657	MBEN-Nuc_GN-Premigratory	12q	loss	FALSE
370	MBEN-Nuc_GCP-SHH___11p___loss	651	0.382036	-0.0504546	0.0272061	MBEN-Nuc_GCP-SHH	11p	loss	FALSE
465	GCP_progenitor___14q___loss	175	0.383271	0.165705	0.01563	GCP_progenitor	14q	loss	FALSE
407	MBEN-Nuc_GN-Migrating___12p___loss	718	0.38563	-0.184413	-0.0412197	MBEN-Nuc_GN-Migrating	12p	loss	FALSE
412	GCP_diff___12p___loss	718	0.38563	-0.183615	0.005595	GCP_diff	12p	loss	FALSE
397	MBEN-Nuc_GCP-SHH___12p___gain	418	0.386274	-0.0886155	0.0238064	MBEN-Nuc_GCP-SHH	12p	gain	FALSE
331	GCP_diff___10p___gain	789	0.387038	0.158293	-0.00647447	GCP_diff	10p	gain	FALSE
162	MBEN-Nuc_Ribosomal___5q___gain	230	0.387709	-0.130183	0.00731674	MBEN-Nuc_Ribosomal	5q	gain	FALSE
338	MBEN-Nuc_GCP-Cycling___10p___loss	560	0.389888	0.12251	0.0117975	MBEN-Nuc_GCP-Cycling	10p	loss	FALSE
145	MBEN-Nuc_GCP-SHH___5p___gain	671	0.390095	0.138287	0.0186022	MBEN-Nuc_GCP-SHH	5p	gain	FALSE
510	GCP_progenitor___17p___loss	904	0.39181	0.141336	0.0136105	GCP_progenitor	17p	loss	FALSE
612	MBEN-Nuc_Ribosomal___20p___loss	543	0.392628	0.04638	0.000761965	MBEN-Nuc_Ribosomal	20p	loss	FALSE
636	GCP_progenitor___20q___loss	1651	0.394619	0.592979	0.0380417	GCP_progenitor	20q	loss	FALSE
89	GN-Late___3p___loss	1427	0.397122	-0.418062	-0.0836804	GN-Late	3p	loss	FALSE
584	GN-Late___19p___loss	1259	0.398737	-0.344628	-0.0945955	GN-Late	19p	loss	FALSE
110	MBEN-Nuc_GN-Migrating___4p___gain	518	0.40475	-0.122075	-0.044923	MBEN-Nuc_GN-Migrating	4p	gain	FALSE
619	GCP_diff___20p___loss	543	0.405989	0.0589176	-0.00905154	GCP_diff	20p	loss	FALSE
620	GN-Late___20p___loss	543	0.405989	-0.0480833	-0.116197	GN-Late	20p	loss	FALSE
582	GCP_progenitor___19p___loss	1259	0.406205	0.182707	0.0317288	GCP_progenitor	19p	loss	FALSE
498	MBEN-Nuc_GN-Postmigratory___16q___loss	904	0.406658	-0.146798	-0.0533749	MBEN-Nuc_GN-Postmigratory	16q	loss	FALSE
387	MBEN-Nuc_Ribosomal___11q___loss	651	0.410954	0.0551282	-0.000522332	MBEN-Nuc_Ribosomal	11q	loss	FALSE
227	MBEN-Nuc_GN-Migrating___7p___loss	1438	0.412157	-0.201731	-0.0404914	MBEN-Nuc_GN-Migrating	7p	loss	FALSE
635	MBEN-Nuc_GCP-Cycling___20q___loss	1651	0.412556	0.442552	0.0173377	MBEN-Nuc_GCP-Cycling	20q	loss	FALSE
166	MBEN-Nuc_GN-Premigratory___5q___gain	425	0.412892	0.155608	-0.00132106	MBEN-Nuc_GN-Premigratory	5q	gain	FALSE
597	MBEN-Nuc_GN-Postmigratory___19q___loss	1170	0.413472	-0.263405	-0.0575571	MBEN-Nuc_GN-Postmigratory	19q	loss	FALSE
482	MBEN-Nuc_GCP-Cycling___15q___loss	904	0.417443	-0.153052	0.0231962	MBEN-Nuc_GCP-Cycling	15q	loss	FALSE
420	GCP_progenitor___12q___gain	424	0.418034	0.35064	0.0363015	GCP_progenitor	12q	gain	FALSE
120	MBEN-Nuc_GN-Postmigratory___4p___loss	561	0.419244	-0.261251	-0.0566681	MBEN-Nuc_GN-Postmigratory	4p	loss	FALSE
476	GN-Late___15q___gain	904	0.420867	-0.465363	-0.0924488	GN-Late	15q	gain	FALSE
225	MBEN-Nuc_Ribosomal___7p___loss	1438	0.421234	-0.0697501	0.0086303	MBEN-Nuc_Ribosomal	7p	loss	FALSE
19	MBEN-Nuc_GCP-SHH___1q___gain	1092	0.424837	-0.0400661	0.024775	MBEN-Nuc_GCP-SHH	1q	gain	FALSE
1	MBEN-Nuc_GCP-SHH___1p___gain	238	0.428419	-0.157152	0.023719	MBEN-Nuc_GCP-SHH	1p	gain	FALSE
314	GN-Late___9q___gain	543	0.428552	0.235159	-0.115461	GN-Late	9q	gain	FALSE
20	MBEN-Nuc_GN-Migrating___1q___gain	1094	0.430195	-0.217683	-0.0372917	MBEN-Nuc_GN-Migrating	1q	gain	FALSE
457	GCP_diff___14q___gain	145	0.436472	-0.29418	0.000602527	GCP_diff	14q	gain	FALSE
518	MBEN-Nuc_GCP-Cycling___17q___gain	659	0.437613	0.183168	0.0154848	MBEN-Nuc_GCP-Cycling	17q	gain	FALSE
324	MBEN-Nuc_Ribosomal___10p___gain	527	0.437763	-0.0797518	0.00782324	MBEN-Nuc_Ribosomal	10p	gain	FALSE
431	GN-Late___12q___loss	354	0.438395	-0.034311	-0.111597	GN-Late	12q	loss	FALSE
415	MBEN-Nuc_GCP-SHH___12q___gain	420	0.438939	0.197886	0.0188776	MBEN-Nuc_GCP-SHH	12q	gain	FALSE
121	MBEN-Nuc_GN-Premigratory___4p___loss	561	0.441519	-0.104837	0.00371065	MBEN-Nuc_GN-Premigratory	4p	loss	FALSE
478	MBEN-Nuc_GCP-SHH___15q___loss	904	0.441709	0.138455	0.0185984	MBEN-Nuc_GCP-SHH	15q	loss	FALSE
15	GCP_progenitor___1p___loss	391	0.441888	-0.100969	0.0451159	GCP_progenitor	1p	loss	FALSE
264	MBEN-Nuc_GN-Postmigratory___8p___loss	48	0.442865	-0.232448	-0.0550114	MBEN-Nuc_GN-Postmigratory	8p	loss	FALSE
164	MBEN-Nuc_GN-Migrating___5q___gain	419	0.444247	0.17654	-0.0500471	MBEN-Nuc_GN-Migrating	5q	gain	FALSE
469	MBEN-Nuc_GCP-SHH___15q___gain	912	0.444392	-0.0341599	0.0238888	MBEN-Nuc_GCP-SHH	15q	gain	FALSE
493	GCP_diff___16p___loss	904	0.444999	-0.110706	0.00523769	GCP_diff	16p	loss	FALSE
615	MBEN-Nuc_GN-Postmigratory___20p___loss	543	0.44563	-0.0358664	-0.0651978	MBEN-Nuc_GN-Postmigratory	20p	loss	FALSE
354	MBEN-Nuc_GN-Postmigratory___10q___loss	205	0.446928	-0.0963447	-0.0532917	MBEN-Nuc_GN-Postmigratory	10q	loss	FALSE
632	MBEN-Nuc_GN-Migrating___20q___loss	1651	0.44843	0.490234	-0.0494188	MBEN-Nuc_GN-Migrating	20q	loss	FALSE
270	MBEN-Nuc_Ribosomal___8q___gain	242	0.449589	-0.129094	0.00730189	MBEN-Nuc_Ribosomal	8q	gain	FALSE
106	GCP_diff___3q___loss	3207	0.451281	-0.184448	0.00129037	GCP_diff	3q	loss	FALSE
159	GCP_progenitor___5p___loss	467	0.452893	-0.177323	0.0465538	GCP_progenitor	5p	loss	FALSE
651	MBEN-Nuc_GN-Postmigratory___21q___loss	1165	0.46521	0.000976931	-0.063326	MBEN-Nuc_GN-Postmigratory	21q	loss	FALSE
336	MBEN-Nuc_GN-Postmigratory___10p___loss	560	0.467091	-0.0336846	-0.064227	MBEN-Nuc_GN-Postmigratory	10p	loss	FALSE
71	GN-Late___2q___loss	3070	0.469901	-0.627874	-0.0996974	GN-Late	2q	loss	FALSE
177	GCP_progenitor___5q___loss	439	0.471733	0.130363	0.0363127	GCP_progenitor	5q	loss	FALSE
445	MBEN-Nuc_GN-Premigratory___13q___loss	1150	0.472832	-0.164948	0.00228998	MBEN-Nuc_GN-Premigratory	13q	loss	FALSE
558	MBEN-Nuc_Ribosomal___18q___loss	570	0.473552	-0.0543161	0.00947158	MBEN-Nuc_Ribosomal	18q	loss	FALSE
432	MBEN-Nuc_Ribosomal___13q___gain	1422	0.474447	0.0628939	0.00220098	MBEN-Nuc_Ribosomal	13q	gain	FALSE
633	MBEN-Nuc_GN-Postmigratory___20q___loss	1651	0.475336	0.272225	-0.0636789	MBEN-Nuc_GN-Postmigratory	20q	loss	FALSE
502	GCP_diff___16q___loss	904	0.478347	0.065274	-0.00903939	GCP_diff	16q	loss	FALSE
137	MBEN-Nuc_GN-Migrating___4q___loss	567	0.47885	-0.0673566	-0.0456352	MBEN-Nuc_GN-Migrating	4q	loss	FALSE
444	MBEN-Nuc_GN-Postmigratory___13q___loss	1150	0.479053	-0.0103917	-0.0626412	MBEN-Nuc_GN-Postmigratory	13q	loss	FALSE
169	GCP_diff___5q___gain	411	0.487853	0.186575	-0.0046133	GCP_diff	5q	gain	FALSE
257	MBEN-Nuc_GCP-Cycling___8p___gain	288	0.491577	0.234638	0.0172952	MBEN-Nuc_GCP-Cycling	8p	gain	FALSE
146	MBEN-Nuc_GN-Migrating___5p___gain	444	0.492452	-0.20748	-0.0433181	MBEN-Nuc_GN-Migrating	5p	gain	FALSE
638	GN-Late___20q___loss	1651	0.493274	0.762459	-0.113098	GN-Late	20q	loss	FALSE
278	GN-Late___8q___gain	250	0.49344	-0.199392	-0.107941	GN-Late	8q	gain	FALSE
579	MBEN-Nuc_GN-Postmigratory___19p___loss	1259	0.493719	-0.163914	-0.0558743	MBEN-Nuc_GN-Postmigratory	19p	loss	FALSE
182	MBEN-Nuc_GN-Migrating___6p___gain	760	0.495907	0.0524504	-0.0497486	MBEN-Nuc_GN-Migrating	6p	gain	FALSE
14	MBEN-Nuc_GCP-Cycling___1p___loss	391	0.496081	-0.102864	0.0232017	MBEN-Nuc_GCP-Cycling	1p	loss	FALSE
501	GCP_progenitor___16q___loss	904	0.500676	0.131782	0.0310437	GCP_progenitor	16q	loss	FALSE
648	MBEN-Nuc_Ribosomal___21q___loss	1165	0.503398	-0.11904	0.00774107	MBEN-Nuc_Ribosomal	21q	loss	FALSE
128	MBEN-Nuc_GN-Migrating___4q___gain	544	0.503943	-0.165459	-0.0437234	MBEN-Nuc_GN-Migrating	4q	gain	FALSE
144	MBEN-Nuc_Ribosomal___5p___gain	447	0.505582	-0.0736076	0.0072806	MBEN-Nuc_Ribosomal	5p	gain	FALSE
519	GCP_progenitor___17q___gain	447	0.505582	-0.0922899	0.0435766	GCP_progenitor	17q	gain	FALSE
46	MBEN-Nuc_GCP-SHH___2p___loss	2766	0.508275	-0.0704171	0.0229607	MBEN-Nuc_GCP-SHH	2p	loss	FALSE
191	MBEN-Nuc_GN-Migrating___6p___loss	742	0.511084	0.061007	-0.050499	MBEN-Nuc_GN-Migrating	6p	loss	FALSE
609	GCP_progenitor___20p___gain	740	0.511802	-0.0693785	0.0446199	GCP_progenitor	20p	gain	FALSE
229	MBEN-Nuc_GN-Premigratory___7p___loss	1438	0.514829	-0.0757379	0.00400856	MBEN-Nuc_GN-Premigratory	7p	loss	FALSE
327	MBEN-Nuc_GN-Postmigratory___10p___gain	547	0.516119	-0.177399	-0.0589866	MBEN-Nuc_GN-Postmigratory	10p	gain	FALSE
84	MBEN-Nuc_GN-Postmigratory___3p___loss	1427	0.517437	-0.200751	-0.0507365	MBEN-Nuc_GN-Postmigratory	3p	loss	FALSE
483	GCP_progenitor___15q___loss	904	0.518883	-0.0145968	0.0417946	GCP_progenitor	15q	loss	FALSE
125	GN-Late___4p___loss	561	0.52021	-0.53424	-0.0974183	GN-Late	4p	loss	FALSE
271	MBEN-Nuc_GCP-SHH___8q___gain	256	0.52756	-0.146216	0.0235699	MBEN-Nuc_GCP-SHH	8q	gain	FALSE
581	MBEN-Nuc_GCP-Cycling___19p___loss	1259	0.527878	0.0881439	0.0149793	MBEN-Nuc_GCP-Cycling	19p	loss	FALSE
249	GCP_progenitor___7q___loss	2060	0.528011	0.260586	0.036511	GCP_progenitor	7q	loss	FALSE
117	MBEN-Nuc_Ribosomal___4p___loss	561	0.532576	0.0785572	0.00344604	MBEN-Nuc_Ribosomal	4p	loss	FALSE
326	MBEN-Nuc_GN-Migrating___10p___gain	552	0.536729	-0.180587	-0.0433051	MBEN-Nuc_GN-Migrating	10p	gain	FALSE
24	GCP_progenitor___1q___gain	1400	0.539171	0.124492	0.0357552	GCP_progenitor	1q	gain	FALSE
280	MBEN-Nuc_GCP-SHH___8q___loss	250	0.540897	-0.0476024	0.0231905	MBEN-Nuc_GCP-SHH	8q	loss	FALSE
413	GN-Late___12p___loss	718	0.542429	-0.334244	-0.0997057	GN-Late	12p	loss	FALSE
276	GCP_progenitor___8q___gain	259	0.544987	-0.170612	0.0434095	GCP_progenitor	8q	gain	FALSE
599	MBEN-Nuc_GCP-Cycling___19q___loss	1170	0.545988	0.132682	0.0166427	MBEN-Nuc_GCP-Cycling	19q	loss	FALSE
210	MBEN-Nuc_GN-Postmigratory___6q___loss	774	0.548972	-0.0935515	-0.0606994	MBEN-Nuc_GN-Postmigratory	6q	loss	FALSE
357	GCP_progenitor___10q___loss	205	0.557794	0.100177	0.0250289	GCP_progenitor	10q	loss	FALSE
216	MBEN-Nuc_Ribosomal___7p___gain	1182	0.559048	0.0554461	0.00312053	MBEN-Nuc_Ribosomal	7p	gain	FALSE
561	MBEN-Nuc_GN-Postmigratory___18q___loss	570	0.559176	-0.0604419	-0.0622885	MBEN-Nuc_GN-Postmigratory	18q	loss	FALSE
33	GCP_progenitor___1q___loss	1142	0.56136	0.0263424	0.04099	GCP_progenitor	1q	loss	FALSE
26	GN-Late___1q___gain	1142	0.569988	-0.399735	-0.0926464	GN-Late	1q	gain	FALSE
188	GN-Late___6p___gain	742	0.570499	0.0171993	-0.112666	GN-Late	6p	gain	FALSE
332	GN-Late___10p___gain	560	0.570499	-0.357986	-0.102292	GN-Late	10p	gain	FALSE
515	MBEN-Nuc_GN-Migrating___17q___gain	462	0.573735	-0.174266	-0.0440799	MBEN-Nuc_GN-Migrating	17q	gain	FALSE
116	GN-Late___4p___gain	561	0.574787	-0.197264	-0.106736	GN-Late	4p	gain	FALSE
54	MBEN-Nuc_Ribosomal___2q___gain	2554	0.579384	0.037561	0.00159632	MBEN-Nuc_Ribosomal	2q	gain	FALSE
504	MBEN-Nuc_Ribosomal___17p___loss	904	0.581662	0.0273379	-0.000373572	MBEN-Nuc_Ribosomal	17p	loss	FALSE
119	MBEN-Nuc_GN-Migrating___4p___loss	561	0.583405	-0.272989	-0.0407502	MBEN-Nuc_GN-Migrating	4p	loss	FALSE
298	MBEN-Nuc_GCP-SHH___9p___loss	2610	0.587157	0.0660357	0.0173565	MBEN-Nuc_GCP-SHH	9p	loss	FALSE
434	MBEN-Nuc_GN-Migrating___13q___gain	1148	0.588872	-0.121097	-0.0427847	MBEN-Nuc_GN-Migrating	13q	gain	FALSE
52	GCP_diff___2p___loss	2766	0.589291	0.147019	-0.00476383	GCP_diff	2p	loss	FALSE
656	GN-Late___21q___loss	1165	0.589291	-0.0594861	-0.110079	GN-Late	21q	loss	FALSE
471	MBEN-Nuc_GN-Postmigratory___15q___gain	957	0.589804	-0.216785	-0.0549138	MBEN-Nuc_GN-Postmigratory	15q	gain	FALSE
440	GN-Late___13q___gain	1150	0.59523	-0.265584	-0.100276	GN-Late	13q	gain	FALSE
123	GCP_progenitor___4p___loss	561	0.59644	0.232029	0.0352353	GCP_progenitor	4p	loss	FALSE
152	GN-Late___5p___gain	467	0.597326	-0.424807	-0.101932	GN-Late	5p	gain	FALSE
396	MBEN-Nuc_Ribosomal___12p___gain	623	0.597326	0.0773567	0.00381812	MBEN-Nuc_Ribosomal	12p	gain	FALSE
452	MBEN-Nuc_GN-Migrating___14q___gain	170	0.597584	-0.0569119	-0.0469091	MBEN-Nuc_GN-Migrating	14q	gain	FALSE
419	MBEN-Nuc_GCP-Cycling___12q___gain	392	0.598622	0.152755	0.0174239	MBEN-Nuc_GCP-Cycling	12q	gain	FALSE
134	GN-Late___4q___gain	567	0.600812	-0.318104	-0.103394	GN-Late	4q	gain	FALSE
303	GCP_progenitor___9p___loss	2610	0.602995	0.119081	0.0336331	GCP_progenitor	9p	loss	FALSE
8	GN-Late___1p___gain	391	0.604698	-0.0377759	-0.110145	GN-Late	1p	gain	FALSE
273	MBEN-Nuc_GN-Postmigratory___8q___gain	269	0.604698	-0.0601457	-0.0622002	MBEN-Nuc_GN-Postmigratory	8q	gain	FALSE
570	MBEN-Nuc_GN-Postmigratory___19p___gain	1249	0.608901	-0.155109	-0.0564194	MBEN-Nuc_GN-Postmigratory	19p	gain	FALSE
312	GCP_progenitor___9q___gain	370	0.610372	-0.210966	0.0451238	GCP_progenitor	9q	gain	FALSE
333	MBEN-Nuc_Ribosomal___10p___loss	560	0.611731	-0.0287594	0.00793521	MBEN-Nuc_Ribosomal	10p	loss	FALSE
603	MBEN-Nuc_Ribosomal___20p___gain	767	0.61197	-0.0399543	0.00715706	MBEN-Nuc_Ribosomal	20p	gain	FALSE
16	GCP_diff___1p___loss	391	0.613813	-0.104759	0.00128754	GCP_diff	1p	loss	FALSE
186	GCP_progenitor___6p___gain	732	0.614012	0.154467	0.0373799	GCP_progenitor	6p	gain	FALSE
507	MBEN-Nuc_GN-Postmigratory___17p___loss	904	0.617031	-0.169962	-0.0333879	MBEN-Nuc_GN-Postmigratory	17p	loss	FALSE
204	GCP_progenitor___6q___gain	842	0.617932	0.150444	0.0369682	GCP_progenitor	6q	gain	FALSE
233	GN-Late___7p___loss	1438	0.62193	-0.346058	-0.0992089	GN-Late	7p	loss	FALSE
28	MBEN-Nuc_GCP-SHH___1q___loss	1142	0.622062	-0.0440034	0.0234016	MBEN-Nuc_GCP-SHH	1q	loss	FALSE
203	MBEN-Nuc_GCP-Cycling___6q___gain	671	0.622062	-0.0567055	0.0217058	MBEN-Nuc_GCP-Cycling	6q	gain	FALSE
167	MBEN-Nuc_GCP-Cycling___5q___gain	388	0.62306	0.138538	0.0176178	MBEN-Nuc_GCP-Cycling	5q	gain	FALSE
341	GN-Late___10p___loss	560	0.623406	-0.0991866	-0.109891	GN-Late	10p	loss	FALSE
456	GCP_progenitor___14q___gain	174	0.625702	-0.284246	0.0434694	GCP_progenitor	14q	gain	FALSE
458	GN-Late___14q___gain	175	0.632812	-0.131173	-0.108972	GN-Late	14q	gain	FALSE
230	MBEN-Nuc_GCP-Cycling___7p___loss	1438	0.633152	-0.0477822	0.0220634	MBEN-Nuc_GCP-Cycling	7p	loss	FALSE
32	MBEN-Nuc_GCP-Cycling___1q___loss	1142	0.634522	0.0703458	0.0175884	MBEN-Nuc_GCP-Cycling	1q	loss	FALSE
59	MBEN-Nuc_GCP-Cycling___2q___gain	2530	0.635568	0.0510566	0.0154079	MBEN-Nuc_GCP-Cycling	2q	gain	FALSE
348	GCP_progenitor___10q___gain	176	0.640003	-0.233855	0.0430134	GCP_progenitor	10q	gain	FALSE
575	GN-Late___19p___gain	1259	0.640253	-0.232588	-0.101531	GN-Late	19p	gain	FALSE
595	MBEN-Nuc_GCP-SHH___19q___loss	1170	0.640796	0.0802043	0.0199344	MBEN-Nuc_GCP-SHH	19q	loss	FALSE
495	MBEN-Nuc_Ribosomal___16q___loss	904	0.642821	-0.0276126	0.00890594	MBEN-Nuc_Ribosomal	16q	loss	FALSE
231	GCP_progenitor___7p___loss	1438	0.644459	-0.0181899	0.0429998	GCP_progenitor	7p	loss	FALSE
417	MBEN-Nuc_GN-Postmigratory___12q___gain	383	0.654078	-0.0796031	-0.0619349	MBEN-Nuc_GN-Postmigratory	12q	gain	FALSE
453	MBEN-Nuc_GN-Postmigratory___14q___gain	178	0.654466	-0.074261	-0.0620632	MBEN-Nuc_GN-Postmigratory	14q	gain	FALSE
140	MBEN-Nuc_GCP-Cycling___4q___loss	567	0.654772	-0.0359425	0.0229412	MBEN-Nuc_GCP-Cycling	4q	loss	FALSE
98	GN-Late___3q___gain	3207	0.654789	-0.322054	-0.0681887	GN-Late	3q	gain	FALSE
34	GCP_diff___1q___loss	1142	0.659739	0.114349	-0.00581318	GCP_diff	1q	loss	FALSE
115	GCP_diff___4p___gain	721	0.663408	0.0719756	-0.00408781	GCP_diff	4p	gain	FALSE
51	GCP_progenitor___2p___loss	2766	0.664386	0.00618472	0.0411576	GCP_progenitor	2p	loss	FALSE
66	MBEN-Nuc_GN-Postmigratory___2q___loss	3070	0.664386	-0.282817	-0.0581425	MBEN-Nuc_GN-Postmigratory	2q	loss	FALSE
516	MBEN-Nuc_GN-Postmigratory___17q___gain	609	0.665467	-0.124981	-0.060732	MBEN-Nuc_GN-Postmigratory	17q	gain	FALSE
569	MBEN-Nuc_GN-Migrating___19p___gain	1267	0.665809	-0.0774792	-0.0451119	MBEN-Nuc_GN-Migrating	19p	gain	FALSE
414	MBEN-Nuc_Ribosomal___12q___gain	381	0.666622	0.0736839	0.00453673	MBEN-Nuc_Ribosomal	12q	gain	FALSE
394	GCP_diff___11q___loss	651	0.66693	0.028078	-0.00567374	GCP_diff	11q	loss	FALSE
486	MBEN-Nuc_Ribosomal___16p___loss	904	0.667176	0.0433357	0.0029303	MBEN-Nuc_Ribosomal	16p	loss	FALSE
446	MBEN-Nuc_GCP-Cycling___13q___loss	1150	0.669091	0.222341	0.0174065	MBEN-Nuc_GCP-Cycling	13q	loss	FALSE
564	GCP_progenitor___18q___loss	570	0.670292	-0.0886307	0.0491822	GCP_progenitor	18q	loss	FALSE
637	GCP_diff___20q___loss	1651	0.672646	0.292125	-0.00336634	GCP_diff	20q	loss	FALSE
435	MBEN-Nuc_GN-Postmigratory___13q___gain	1174	0.673844	-0.144487	-0.0574912	MBEN-Nuc_GN-Postmigratory	13q	gain	FALSE
171	MBEN-Nuc_Ribosomal___5q___loss	439	0.679062	0.0336443	0.00414408	MBEN-Nuc_Ribosomal	5q	loss	FALSE
168	GCP_progenitor___5q___gain	379	0.67924	0.0905012	0.0398488	GCP_progenitor	5q	gain	FALSE
369	MBEN-Nuc_Ribosomal___11p___loss	651	0.685619	0.0332421	0.00317484	MBEN-Nuc_Ribosomal	11p	loss	FALSE
433	MBEN-Nuc_GCP-SHH___13q___gain	1178	0.687332	0.0111558	0.0218619	MBEN-Nuc_GCP-SHH	13q	gain	FALSE
600	GCP_progenitor___19q___loss	1170	0.690481	0.212886	0.0365771	GCP_progenitor	19q	loss	FALSE
408	MBEN-Nuc_GN-Postmigratory___12p___loss	718	0.690493	-0.149832	-0.058486	MBEN-Nuc_GN-Postmigratory	12p	loss	FALSE
325	MBEN-Nuc_GCP-SHH___10p___gain	715	0.690968	0.0893373	0.0194041	MBEN-Nuc_GCP-SHH	10p	gain	FALSE
359	GN-Late___10q___loss	205	0.69188	-0.209618	-0.0830666	GN-Late	10q	loss	FALSE
163	MBEN-Nuc_GCP-SHH___5q___gain	283	0.691929	-0.0480367	0.0222311	MBEN-Nuc_GCP-SHH	5q	gain	FALSE
305	GN-Late___9p___loss	2610	0.693315	-0.0750767	-0.112165	GN-Late	9p	loss	FALSE
528	GCP_progenitor___17q___loss	545	0.693941	0.0451932	0.0403791	GCP_progenitor	17q	loss	FALSE
232	GCP_diff___7p___loss	1438	0.694385	-0.0773744	0.00112695	GCP_diff	7p	loss	FALSE
299	MBEN-Nuc_GN-Migrating___9p___loss	2610	0.696129	-0.00602894	-0.0505962	MBEN-Nuc_GN-Migrating	9p	loss	FALSE
64	MBEN-Nuc_GCP-SHH___2q___loss	3070	0.697627	-0.033882	0.0222934	MBEN-Nuc_GCP-SHH	2q	loss	FALSE
183	MBEN-Nuc_GN-Postmigratory___6p___gain	713	0.700244	-0.0352512	-0.0629169	MBEN-Nuc_GN-Postmigratory	6p	gain	FALSE
172	MBEN-Nuc_GCP-SHH___5q___loss	439	0.701236	-0.0306745	0.0237252	MBEN-Nuc_GCP-SHH	5q	loss	FALSE
63	MBEN-Nuc_Ribosomal___2q___loss	3070	0.703223	0.068095	0.00432307	MBEN-Nuc_Ribosomal	2q	loss	FALSE
215	GN-Late___6q___loss	774	0.704957	-0.167389	-0.106438	GN-Late	6q	loss	FALSE
259	GCP_diff___8p___gain	257	0.706339	0.28711	-0.00465802	GCP_diff	8p	gain	FALSE
308	MBEN-Nuc_GN-Migrating___9q___gain	488	0.708835	0.0803203	-0.0493243	MBEN-Nuc_GN-Migrating	9q	gain	FALSE
109	MBEN-Nuc_GCP-SHH___4p___gain	592	0.714237	-0.0343017	0.0228227	MBEN-Nuc_GCP-SHH	4p	gain	FALSE
492	GCP_progenitor___16p___loss	904	0.714482	0.158067	0.032657	GCP_progenitor	16p	loss	FALSE
527	MBEN-Nuc_GCP-Cycling___17q___loss	545	0.71563	0.0634784	0.017811	MBEN-Nuc_GCP-Cycling	17q	loss	FALSE
143	GN-Late___4q___loss	567	0.717677	-0.0914382	-0.110359	GN-Late	4q	loss	FALSE
147	MBEN-Nuc_GN-Postmigratory___5p___gain	492	0.720917	-0.217327	-0.058614	MBEN-Nuc_GN-Postmigratory	5p	gain	FALSE
447	GCP_progenitor___13q___loss	1150	0.721529	-0.099115	0.041794	GCP_progenitor	13q	loss	FALSE
300	MBEN-Nuc_GN-Postmigratory___9p___loss	2610	0.721647	-0.0690477	-0.0615689	MBEN-Nuc_GN-Postmigratory	9p	loss	FALSE
367	GCP_diff___11p___gain	391	0.725759	-0.0465411	-0.00122848	GCP_diff	11p	gain	FALSE
385	GCP_diff___11q___gain	391	0.725759	-0.0465411	-0.00122848	GCP_diff	11q	gain	FALSE
185	MBEN-Nuc_GCP-Cycling___6p___gain	595	0.728323	-0.0283864	0.0205615	MBEN-Nuc_GCP-Cycling	6p	gain	FALSE
343	MBEN-Nuc_GCP-SHH___10q___gain	254	0.729205	0.0703817	0.0208414	MBEN-Nuc_GCP-SHH	10q	gain	FALSE
213	GCP_progenitor___6q___loss	774	0.731198	-0.0762748	0.0460141	GCP_progenitor	6q	loss	FALSE
297	MBEN-Nuc_Ribosomal___9p___loss	2610	0.733091	-0.0163321	0.00738103	MBEN-Nuc_Ribosomal	9p	loss	FALSE
428	MBEN-Nuc_GCP-Cycling___12q___loss	354	0.733142	-0.0470851	0.0213941	MBEN-Nuc_GCP-Cycling	12q	loss	FALSE
517	MBEN-Nuc_GN-Premigratory___17q___gain	495	0.736295	-0.0487174	0.00192558	MBEN-Nuc_GN-Premigratory	17q	gain	FALSE
418	MBEN-Nuc_GN-Premigratory___12q___gain	370	0.736856	0.0733616	-0.000199521	MBEN-Nuc_GN-Premigratory	12q	gain	FALSE
212	MBEN-Nuc_GCP-Cycling___6q___loss	774	0.738755	0.051239	0.0177424	MBEN-Nuc_GCP-Cycling	6q	loss	FALSE
545	MBEN-Nuc_GCP-Cycling___18p___loss	567	0.740182	-0.0403354	0.0232355	MBEN-Nuc_GCP-Cycling	18p	loss	FALSE
311	MBEN-Nuc_GCP-Cycling___9q___gain	394	0.742814	-0.0655531	0.0207933	MBEN-Nuc_GCP-Cycling	9q	gain	FALSE
449	GN-Late___13q___loss	1150	0.744637	-0.247907	-0.107916	GN-Late	13q	loss	FALSE
622	MBEN-Nuc_GCP-SHH___20q___gain	2120	0.7451	0.0335185	0.0200806	MBEN-Nuc_GCP-SHH	20q	gain	FALSE
650	MBEN-Nuc_GN-Migrating___21q___loss	1165	0.748526	-0.060463	-0.0467529	MBEN-Nuc_GN-Migrating	21q	loss	FALSE
555	GCP_progenitor___18q___gain	801	0.748587	0.0354976	0.0407175	GCP_progenitor	18q	gain	FALSE
133	GCP_diff___4q___gain	600	0.751992	-0.0567286	-0.000529173	GCP_diff	4q	gain	FALSE
6	GCP_progenitor___1p___gain	366	0.762855	0.127722	0.0393413	GCP_progenitor	1p	gain	FALSE
129	MBEN-Nuc_GN-Postmigratory___4q___gain	603	0.766303	-0.152644	-0.059671	MBEN-Nuc_GN-Postmigratory	4q	gain	FALSE
21	MBEN-Nuc_GN-Postmigratory___1q___gain	1201	0.766708	-0.182052	-0.0553548	MBEN-Nuc_GN-Postmigratory	1q	gain	FALSE
523	MBEN-Nuc_GCP-SHH___17q___loss	545	0.768558	-0.0182852	0.0225681	MBEN-Nuc_GCP-SHH	17q	loss	FALSE
344	MBEN-Nuc_GN-Migrating___10q___gain	194	0.775987	0.0242519	-0.0476436	MBEN-Nuc_GN-Migrating	10q	gain	FALSE
400	MBEN-Nuc_GN-Premigratory___12p___gain	587	0.777771	0.0617983	-0.000609181	MBEN-Nuc_GN-Premigratory	12p	gain	FALSE
240	GCP_progenitor___7q___gain	1679	0.779746	-0.00713784	0.044464	GCP_progenitor	7q	gain	FALSE
200	MBEN-Nuc_GN-Migrating___6q___gain	804	0.781964	-0.0167477	-0.0479792	MBEN-Nuc_GN-Migrating	6q	gain	FALSE
630	MBEN-Nuc_Ribosomal___20q___loss	1651	0.789238	0.116437	0.0049671	MBEN-Nuc_Ribosomal	20q	loss	FALSE
111	MBEN-Nuc_GN-Postmigratory___4p___gain	609	0.795149	-0.0751888	-0.0618127	MBEN-Nuc_GN-Postmigratory	4p	gain	FALSE
228	MBEN-Nuc_GN-Postmigratory___7p___loss	1438	0.798115	-0.144327	-0.0587175	MBEN-Nuc_GN-Postmigratory	7p	loss	FALSE
563	MBEN-Nuc_GCP-Cycling___18q___loss	570	0.799037	0.0306198	0.0184825	MBEN-Nuc_GCP-Cycling	18q	loss	FALSE
9	MBEN-Nuc_Ribosomal___1p___loss	391	0.799935	-0.0470735	0.00716967	MBEN-Nuc_Ribosomal	1p	loss	FALSE
247	MBEN-Nuc_GN-Premigratory___7q___loss	2060	0.80051	-0.024336	0.00124901	MBEN-Nuc_GN-Premigratory	7q	loss	FALSE
302	MBEN-Nuc_GCP-Cycling___9p___loss	2610	0.802919	0.0530458	0.0162766	MBEN-Nuc_GCP-Cycling	9p	loss	FALSE
616	MBEN-Nuc_GN-Premigratory___20p___loss	543	0.809873	0.018035	-0.00119307	MBEN-Nuc_GN-Premigratory	20p	loss	FALSE
301	MBEN-Nuc_GN-Premigratory___9p___loss	2610	0.811772	0.0210109	-0.000985396	MBEN-Nuc_GN-Premigratory	9p	loss	FALSE
643	MBEN-Nuc_GN-Premigratory___21q___gain	1216	0.812462	0.0167877	-3.9976e-05	MBEN-Nuc_GN-Premigratory	21q	gain	FALSE
496	MBEN-Nuc_GCP-SHH___16q___loss	904	0.813183	0.0332539	0.0200415	MBEN-Nuc_GCP-SHH	16q	loss	FALSE
594	MBEN-Nuc_Ribosomal___19q___loss	1170	0.814557	0.0397191	0.00468136	MBEN-Nuc_Ribosomal	19q	loss	FALSE
50	MBEN-Nuc_GCP-Cycling___2p___loss	2766	0.818045	0.0766018	0.0181969	MBEN-Nuc_GCP-Cycling	2p	loss	FALSE
114	GCP_progenitor___4p___gain	615	0.824265	0.00337229	0.0415577	GCP_progenitor	4p	gain	FALSE
550	MBEN-Nuc_GCP-SHH___18q___gain	819	0.824459	0.0051866	0.0218848	MBEN-Nuc_GCP-SHH	18q	gain	FALSE
335	MBEN-Nuc_GN-Migrating___10p___loss	560	0.824556	-0.0655021	-0.0456645	MBEN-Nuc_GN-Migrating	10p	loss	FALSE
631	MBEN-Nuc_GCP-SHH___20q___loss	1651	0.825112	0.150427	0.020704	MBEN-Nuc_GCP-SHH	20q	loss	FALSE
513	MBEN-Nuc_Ribosomal___17q___gain	578	0.825141	0.0369246	0.00474546	MBEN-Nuc_Ribosomal	17q	gain	FALSE
135	MBEN-Nuc_Ribosomal___4q___loss	567	0.828923	-0.0157931	0.00689109	MBEN-Nuc_Ribosomal	4q	loss	FALSE
10	MBEN-Nuc_GCP-SHH___1p___loss	391	0.831623	0.00189479	0.0219142	MBEN-Nuc_GCP-SHH	1p	loss	FALSE
258	GCP_progenitor___8p___gain	241	0.832384	0.182167	0.0392485	GCP_progenitor	8p	gain	FALSE
92	MBEN-Nuc_GN-Migrating___3q___gain	3291	0.833543	-0.136554	-0.0297583	MBEN-Nuc_GN-Migrating	3q	gain	FALSE
416	MBEN-Nuc_GN-Migrating___12q___gain	355	0.835351	-0.0514142	-0.0469386	MBEN-Nuc_GN-Migrating	12q	gain	FALSE
313	GCP_diff___9q___gain	466	0.83567	0.0798595	-0.00353717	GCP_diff	9q	gain	FALSE
42	GCP_progenitor___2p___gain	2269	0.841374	0.0866081	0.0354869	GCP_progenitor	2p	gain	FALSE
422	GN-Late___12q___gain	354	0.842003	-0.131017	-0.108873	GN-Late	12q	gain	FALSE
566	GN-Late___18q___loss	570	0.842288	-0.184302	-0.104139	GN-Late	18q	loss	FALSE
127	MBEN-Nuc_GCP-SHH___4q___gain	683	0.843807	0.043037	0.0206843	MBEN-Nuc_GCP-SHH	4q	gain	FALSE
560	MBEN-Nuc_GN-Migrating___18q___loss	570	0.848988	-0.12386	-0.0418502	MBEN-Nuc_GN-Migrating	18q	loss	FALSE
402	GCP_progenitor___12p___gain	573	0.851727	0.158912	0.0378151	GCP_progenitor	12p	gain	FALSE
613	MBEN-Nuc_GCP-SHH___20p___loss	543	0.852454	0.0452687	0.0185277	MBEN-Nuc_GCP-SHH	20p	loss	FALSE
310	MBEN-Nuc_GN-Premigratory___9q___gain	413	0.853378	-0.00988781	0.000985121	MBEN-Nuc_GN-Premigratory	9q	gain	FALSE
425	MBEN-Nuc_GN-Migrating___12q___loss	354	0.854422	-0.0779074	-0.0459972	MBEN-Nuc_GN-Migrating	12q	loss	FALSE
646	GCP_diff___21q___gain	1128	0.85736	-0.0226005	-0.000974511	GCP_diff	21q	gain	FALSE
153	MBEN-Nuc_Ribosomal___5p___loss	467	0.858525	0.000480543	0.00560484	MBEN-Nuc_Ribosomal	5p	loss	FALSE
142	GCP_diff___4q___loss	567	0.86242	0.0343608	-0.00447968	GCP_diff	4q	loss	FALSE
346	MBEN-Nuc_GN-Premigratory___10q___gain	205	0.865511	-0.0292955	0.00106236	MBEN-Nuc_GN-Premigratory	10q	gain	FALSE
350	GN-Late___10q___gain	205	0.865511	0.123442	-0.111276	GN-Late	10q	gain	FALSE
234	MBEN-Nuc_Ribosomal___7q___gain	1708	0.86798	-0.00258456	0.00613141	MBEN-Nuc_Ribosomal	7q	gain	FALSE
430	GCP_diff___12q___loss	354	0.872747	0.0406787	-0.00342571	GCP_diff	12q	loss	FALSE
405	MBEN-Nuc_Ribosomal___12p___loss	718	0.876362	-0.0103938	0.00613401	MBEN-Nuc_Ribosomal	12p	loss	FALSE
248	MBEN-Nuc_GCP-Cycling___7q___loss	2060	0.877103	-0.00110343	0.0196161	MBEN-Nuc_GCP-Cycling	7q	loss	FALSE
209	MBEN-Nuc_GN-Migrating___6q___loss	774	0.87843	-0.0738378	-0.0457388	MBEN-Nuc_GN-Migrating	6q	loss	FALSE
87	GCP_progenitor___3p___loss	1427	0.880306	0.0124404	0.0428483	GCP_progenitor	3p	loss	FALSE
568	MBEN-Nuc_GCP-SHH___19p___gain	1399	0.882028	0.0445912	0.019843	MBEN-Nuc_GCP-SHH	19p	gain	FALSE
45	MBEN-Nuc_Ribosomal___2p___loss	2766	0.883052	-0.0136412	0.00581597	MBEN-Nuc_Ribosomal	2p	loss	FALSE
529	GCP_diff___17q___loss	545	0.886533	0.0817636	-0.00475716	GCP_diff	17q	loss	FALSE
275	MBEN-Nuc_GCP-Cycling___8q___gain	313	0.888784	-0.0243964	0.0198396	MBEN-Nuc_GCP-Cycling	8q	gain	FALSE
556	GCP_diff___18q___gain	886	0.888949	0.0251244	-0.00305208	GCP_diff	18q	gain	FALSE
441	MBEN-Nuc_Ribosomal___13q___loss	1150	0.890801	-0.0160332	0.00566154	MBEN-Nuc_Ribosomal	13q	loss	FALSE
645	GCP_progenitor___21q___gain	1194	0.895138	0.020375	0.041576	GCP_progenitor	21q	gain	FALSE
421	GCP_diff___12q___gain	314	0.895494	-0.0451307	-0.00145368	GCP_diff	12q	gain	FALSE
267	GCP_progenitor___8p___loss	48	0.897189	0.0792202	0.0389031	GCP_progenitor	8p	loss	FALSE
450	MBEN-Nuc_Ribosomal___14q___gain	209	0.899285	-0.0236241	0.00573023	MBEN-Nuc_Ribosomal	14q	gain	FALSE
246	MBEN-Nuc_GN-Postmigratory___7q___loss	2060	0.90094	-0.069867	-0.062032	MBEN-Nuc_GN-Postmigratory	7q	loss	FALSE
289	MBEN-Nuc_GCP-SHH___9p___gain	3485	0.903401	0.0388948	0.0177829	MBEN-Nuc_GCP-SHH	9p	gain	FALSE
345	MBEN-Nuc_GN-Postmigratory___10q___gain	210	0.90785	0.0991901	-0.0636329	MBEN-Nuc_GN-Postmigratory	10q	gain	FALSE
201	MBEN-Nuc_GN-Postmigratory___6q___gain	736	0.909583	-0.09613	-0.0610721	MBEN-Nuc_GN-Postmigratory	6q	gain	FALSE
73	MBEN-Nuc_GCP-SHH___3p___gain	1142	0.910321	0.0202959	0.0213371	MBEN-Nuc_GCP-SHH	3p	gain	FALSE
601	GCP_diff___19q___loss	1170	0.910729	0.0524772	-0.00329169	GCP_diff	19q	loss	FALSE
113	MBEN-Nuc_GCP-Cycling___4p___gain	669	0.912856	0.037674	0.0187349	MBEN-Nuc_GCP-Cycling	4p	gain	FALSE
571	MBEN-Nuc_GN-Premigratory___19p___gain	1340	0.913575	0.00249689	0.000684432	MBEN-Nuc_GN-Premigratory	19p	gain	FALSE
206	GN-Late___6q___gain	774	0.918824	-0.112878	-0.109051	GN-Late	6q	gain	FALSE
491	MBEN-Nuc_GCP-Cycling___16p___loss	904	0.919905	0.0236805	0.0189473	MBEN-Nuc_GCP-Cycling	16p	loss	FALSE
406	MBEN-Nuc_GCP-SHH___12p___loss	718	0.922275	0.00646939	0.0219089	MBEN-Nuc_GCP-SHH	12p	loss	FALSE
0	MBEN-Nuc_Ribosomal___1p___gain	342	0.922388	0.0287759	0.00514912	MBEN-Nuc_Ribosomal	1p	gain	FALSE
126	MBEN-Nuc_Ribosomal___4q___gain	667	0.922783	0.0190309	0.00509193	MBEN-Nuc_Ribosomal	4q	gain	FALSE
644	MBEN-Nuc_GCP-Cycling___21q___gain	1146	0.925536	-0.00111275	0.0203008	MBEN-Nuc_GCP-Cycling	21q	gain	FALSE
538	GCP_diff___18p___gain	876	0.932365	0.0172338	-0.00275848	GCP_diff	18p	gain	FALSE
640	MBEN-Nuc_GCP-SHH___21q___gain	1148	0.933155	0.0214878	0.0212753	MBEN-Nuc_GCP-SHH	21q	gain	FALSE
253	MBEN-Nuc_GCP-SHH___8p___gain	213	0.933705	-0.0524718	0.0219532	MBEN-Nuc_GCP-SHH	8p	gain	FALSE
342	MBEN-Nuc_Ribosomal___10q___gain	213	0.933705	-0.0185429	0.00568425	MBEN-Nuc_Ribosomal	10q	gain	FALSE
451	MBEN-Nuc_GCP-SHH___14q___gain	229	0.933705	0.00496707	0.0214334	MBEN-Nuc_GCP-SHH	14q	gain	FALSE
454	MBEN-Nuc_GN-Premigratory___14q___gain	213	0.933705	-0.0113026	0.000899527	MBEN-Nuc_GN-Premigratory	14q	gain	FALSE
554	MBEN-Nuc_GCP-Cycling___18q___gain	874	0.941076	0.030311	0.0188327	MBEN-Nuc_GCP-Cycling	18q	gain	FALSE
131	MBEN-Nuc_GCP-Cycling___4q___gain	639	0.942672	-0.0136916	0.0201552	MBEN-Nuc_GCP-Cycling	4q	gain	FALSE
97	GCP_diff___3q___gain	3389	0.949391	-0.0020677	-0.00203617	GCP_diff	3q	gain	FALSE
351	MBEN-Nuc_Ribosomal___10q___loss	205	0.951933	0.00583389	0.00537161	MBEN-Nuc_Ribosomal	10q	loss	FALSE
353	MBEN-Nuc_GN-Migrating___10q___loss	205	0.951933	-0.113273	-0.0297749	MBEN-Nuc_GN-Migrating	10q	loss	FALSE
641	MBEN-Nuc_GN-Migrating___21q___gain	1179	0.952226	-0.0301075	-0.0478753	MBEN-Nuc_GN-Migrating	21q	gain	FALSE
158	MBEN-Nuc_GCP-Cycling___5p___loss	467	0.952629	0.00349308	0.01968	MBEN-Nuc_GCP-Cycling	5p	loss	FALSE
304	GCP_diff___9p___loss	2610	0.95594	-0.0129899	-0.00107992	GCP_diff	9p	loss	FALSE
252	MBEN-Nuc_Ribosomal___8p___gain	216	0.959964	-0.0142996	0.00564585	MBEN-Nuc_Ribosomal	8p	gain	FALSE
277	GCP_diff___8q___gain	324	0.962847	0.12182	-0.00373028	GCP_diff	8q	gain	FALSE
583	GCP_diff___19p___loss	1259	0.969964	-0.00641918	-0.00177025	GCP_diff	19p	loss	FALSE
328	MBEN-Nuc_GN-Premigratory___10p___gain	657	0.972565	-0.000136352	0.000815707	MBEN-Nuc_GN-Premigratory	10p	gain	FALSE
251	GN-Late___7q___loss	2060	0.972916	-0.0914378	-0.109495	GN-Late	7q	loss	FALSE
654	GCP_progenitor___21q___loss	1165	0.972916	-0.0641781	0.0424427	GCP_progenitor	21q	loss	FALSE
443	MBEN-Nuc_GN-Migrating___13q___loss	1150	0.977659	-0.237515	-0.0452747	MBEN-Nuc_GN-Migrating	13q	loss	FALSE
375	GCP_progenitor___11p___loss	651	0.979718	0.0751206	0.0376757	GCP_progenitor	11p	loss	FALSE
132	GCP_progenitor___4q___gain	647	0.982539	0.0293454	0.0408395	GCP_progenitor	4q	gain	FALSE
642	MBEN-Nuc_GN-Postmigratory___21q___gain	1161	0.982792	-0.0554512	-0.0625213	MBEN-Nuc_GN-Postmigratory	21q	gain	FALSE
464	MBEN-Nuc_GCP-Cycling___14q___loss	175	0.987757	0.0119031	0.0207049	MBEN-Nuc_GCP-Cycling	14q	loss	FALSE
586	MBEN-Nuc_GCP-SHH___19q___gain	1466	0.991465	0.0305431	0.0206656	MBEN-Nuc_GCP-SHH	19q	gain	FALSE
221	MBEN-Nuc_GCP-Cycling___7p___gain	1063	0.993998	0.00398841	0.0199607	MBEN-Nuc_GCP-Cycling	7p	gain	FALSE
138	MBEN-Nuc_GN-Postmigratory___4q___loss	567	0.994879	-0.0240817	-0.0647241	MBEN-Nuc_GN-Postmigratory	4q	loss	FALSE
2	MBEN-Nuc_GN-Migrating___1p___gain	331	0.996621	-0.101733	-0.0462524	MBEN-Nuc_GN-Migrating	1p	gain	FALSE
245	MBEN-Nuc_GN-Migrating___7q___loss	2060	0.99699	-0.0215708	-0.0474633	MBEN-Nuc_GN-Migrating	7q	loss	FALSE
306	MBEN-Nuc_Ribosomal___9q___gain	439	0.99699	-0.00145631	0.00559342	MBEN-Nuc_Ribosomal	9q	gain	FALSE
27	MBEN-Nuc_Ribosomal___1q___loss	1142	0.997677	0.0035594	0.00552878	MBEN-Nuc_Ribosomal	1q	loss	FALSE
647	GN-Late___21q___gain	1165	0.998088	-0.0855588	-0.110397	GN-Late	21q	gain	FALSE
226	MBEN-Nuc_GCP-SHH___7p___loss	1438	1	0.0295923	0.0209364	MBEN-Nuc_GCP-SHH	7p	loss	FALSE
521	GN-Late___17q___gain	545	1	-0.299247	-0.104812	GN-Late	17q	gain	FALSE
576	MBEN-Nuc_Ribosomal___19p___loss	1259	1	0.00348427	0.0055897	MBEN-Nuc_Ribosomal	19p	loss	FALSE
