# Supplementary material for: Developmental basis of SHH medulloblastoma heterogeneity
Source: Nat Commun. 2024 Jan 8;15:270. doi: 10.1038/s41467-023-44300-0 (PMC10774283; doi:10.1038/s41467-023-44300-0)
Supplement: Supplementary file 10 — Source Data [file 41467_2023_44300_MOESM10_ESM.xlsx]

## Sheet: Full MBEN snRNA
Embedding and Features for Full MBEN snRNA-Seq data. Data for Figure 1A and Supplementary Figure 1
	UMAP_1	UMAP_2	sample	CellType	ALDH1L1	CD163	COL3A1	OLIG1	PTPRC	VWF
AAACCCAAGCTGGCCT-1_1	-2.88668	-8.05909	mb0595	Tumor	0	0	0	0	0	0
AAACCCAAGTTACTCG-1_1	-4.56866	-6.10035	mb0595	Tumor	0	0	0	0	0	0
AAACCCACAATACGAA-1_1	-3.30629	-7.90517	mb0595	Tumor	0	0	0	0	0	0
AAACCCACACGATTCA-1_1	6.49867	5.40375	mb0595	Tumor	0	0	0	0	0	0
AAACCCAGTATCACCA-1_1	-4.99413	-5.49463	mb0595	Tumor	0	0	0	0	0	0
AAACCCAGTCAGCTTA-1_1	-2.57683	-7.64645	mb0595	Tumor	0	0	0	0	0.902796	0
AAACCCAGTGCAGATG-1_1	-4.94212	-3.82098	mb0595	Tumor	0	0	0	0	0	0
AAACCCATCCTCACCA-1_1	-3.79664	-3.24766	mb0595	Tumor	0	0	0	0	0	0
AAACCCATCTCATTGT-1_1	-0.208897	5.93963	mb0595	Tumor	0	0	0	0	0	0
AAACGAAAGAAATGGG-1_1	-6.60668	-3.61261	mb0595	Tumor	0	0	0	0	0	0
AAACGAAAGATACCAA-1_1	-2.31567	-4.3345	mb0595	Tumor	0	0	0	0	0	0
AAACGAAAGCAAGGAA-1_1	-3.41539	-5.60497	mb0595	Tumor	0	0	0	0	0	0
AAACGAAAGTGCCGAA-1_1	-5.4115	-6.87441	mb0595	Tumor	0	0	0	0	0	0
AAACGAACAATGACCT-1_1	-0.909696	4.5535	mb0595	Tumor	0	0	0	0	0	0
AAACGAACACATGGTT-1_1	4.29789	0.89902	mb0595	Tumor	0	0	0	0	0	0
AAACGAAGTAGTGTGG-1_1	-2.80092	-5.80045	mb0595	Tumor	0	0	0	0	0	0
AAACGAAGTCACCACG-1_1	-5.51046	-3.91086	mb0595	Tumor	0	0	0	0	0	0
AAACGAAGTGAACGGT-1_1	-5.2937	-7.22424	mb0595	Tumor	0	0	0	0	0	0
AAACGAAGTTGCCTAA-1_1	3.53273	5.9028	mb0595	Tumor	0	0	0	0	0	0
AAACGAATCAGTGTCA-1_1	-10.4525	3.13937	mb0595	Oligodendrocyte	0	0	0	0	0	0
AAACGAATCGATAACC-1_1	-3.82357	-7.78397	mb0595	Tumor	0	0	0	0	0	0
AAACGCTAGGCTCTAT-1_1	0.0403271	4.57379	mb0595	Tumor	0	0	0	0	0	0
AAACGCTCAACGTAAA-1_1	3.82533	2.34177	mb0595	Tumor	0	0	0	0	0	0
AAACGCTCATGAATCC-1_1	-6.02243	-2.57393	mb0595	Tumor	0	0	0	0	0	0
AAACGCTGTAGTATAG-1_1	5.92224	4.99189	mb0595	Tumor	0	0	0	0	0	0
AAACGCTGTAGTCTTG-1_1	6.17698	-2.43317	mb0595	Microglia	0	0	0	0	0	4.24891
AAACGCTGTATTCCTT-1_1	-1.33965	3.11096	mb0595	Tumor	0	0	0	0	0	0
AAACGCTGTGACCTGC-1_1	-4.83072	-4.14665	mb0595	Tumor	0	0	0	0	0	0
AAACGCTTCACATTGG-1_1	-2.36208	-6.44043	mb0595	Tumor	0	0	0	0	0	0
AAACGCTTCACGGACC-1_1	-1.46833	4.62677	mb0595	Tumor	0	0	0	0	0	0
AAACGCTTCCTAGAGT-1_1	-1.80094	4.27909	mb0595	Tumor	0	0	0	0	0	0
AAAGAACAGACAACAT-1_1	4.18495	1.17324	mb0595	Tumor	0	0	0	0	0	0
AAAGAACAGATCGCTT-1_1	-2.73616	2.87336	mb0595	Tumor	0	0	0	0	0	0
AAAGAACAGGAAGAAC-1_1	-4.32902	-8.33548	mb0595	Tumor	0	0	0	0	0	0
AAAGAACAGGTACAAT-1_1	-2.27903	3.55056	mb0595	Tumor	0	0	0	0	0	0
AAAGAACAGTCGCTAT-1_1	5.13641	1.15122	mb0595	Tumor	0	0	0	0	0	0
AAAGAACAGTGGATTA-1_1	-3.84116	-5.84289	mb0595	Tumor	0	0	0	0	0	0
AAAGAACCAAGTTGGG-1_1	11.6069	-2.96556	mb0595	Astrocyte	0	0	0	0	0	0
AAAGAACCAATGACCT-1_1	11.9712	-3.35269	mb0595	Astrocyte	0	0	0	0	0	0.815506
AAAGAACCACAATGAA-1_1	4.26679	1.1391	mb0595	Tumor	0	0	0	0	0	0
AAAGAACCACGCCAGT-1_1	0.747956	3.27551	mb0595	Tumor	0	0	0	0	0	0
AAAGAACGTGCCTGAC-1_1	-1.34898	3.6161	mb0595	Tumor	0	0	0	0	0	0
AAAGAACGTGGATCGA-1_1	-0.924207	1.30783	mb0595	Tumor	0	0	0	0	0	0
AAAGAACGTGGCCACT-1_1	4.90376	5.16348	mb0595	Tumor	0	0	0	0	0	0
AAAGAACTCCGTAATG-1_1	-6.22053	-2.42326	mb0595	Tumor	0	0	0	0	0	0
AAAGAACTCCTGATAG-1_1	-2.99832	-4.9578	mb0595	Tumor	0	0	0	0	0	0
AAAGAACTCCTGTTGC-1_1	2.8819	5.52994	mb0595	Tumor	0	0	0	0	0	0
AAAGAACTCGTGGACC-1_1	-4.89994	-6.10183	mb0595	Tumor	0	0	0	0	0	0
AAAGGATAGAGAGCAA-1_1	-5.23175	-7.55621	mb0595	Tumor	0	0	0	0	0	0
AAAGGATAGTAAACAC-1_1	4.9923	0.399657	mb0595	Tumor	0	0	0	0	0	0
AAAGGATCACAATGCT-1_1	-5.16318	-6.20894	mb0595	Tumor	0	0	0	0	0	0
AAAGGATCACGCTGAC-1_1	-4.71044	-1.68854	mb0595	Tumor	0	0	0	0	0	0
AAAGGATCAGAGAAAG-1_1	-0.123921	3.07737	mb0595	Tumor	0	0	0	0	0	0
AAAGGATCATAGAAAC-1_1	-10.5691	3.23839	mb0595	Oligodendrocyte	0	0	0	1.20753	0	0
AAAGGATCATCATTGG-1_1	-4.88345	-5.932	mb0595	Tumor	0	0	0	0	0	0
AAAGGATCATGGAAGC-1_1	-4.96035	-4.07524	mb0595	Tumor	0	0	0	0	0	0
AAAGGATGTCCGGTGT-1_1	-3.47347	-5.27108	mb0595	Tumor	0	0	0	0	0	0
AAAGGATGTCGAATTC-1_1	5.07415	0.260907	mb0595	Tumor	0	0	1.46148	0	0	0
AAAGGATGTTGTGCAT-1_1	-5.37023	-4.23303	mb0595	Tumor	0	0	0	0	0	0
AAAGGATGTTTCCAAG-1_1	-2.68531	-7.5922	mb0595	Tumor	0	0	0	0	0	0
AAAGGGCAGAGCAGTC-1_1	-5.02747	-4.56325	mb0595	Tumor	0	0	0	0	0	0
AAAGGGCAGATAGTCA-1_1	-2.34927	-3.56847	mb0595	Tumor	0	0	0	0	0	0
AAAGGGCAGCACCTGC-1_1	-4.76674	-6.57191	mb0595	Tumor	0	0	0	0	0	0
AAAGGGCAGGAAAGAC-1_1	6.12681	5.73915	mb0595	Tumor	0	0	0	0	0	0
AAAGGGCAGTCACACT-1_1	-5.58784	-4.19605	mb0595	Tumor	0	0	0	0	0	0
AAAGGGCAGTGAGTGC-1_1	2.66768	5.47735	mb0595	Tumor	0	0	0	0	0	0
AAAGGGCCAACGCCCA-1_1	4.96412	0.643111	mb0595	Tumor	0	0	1.73995	0	0	0
AAAGGGCCAACTTGCA-1_1	-4.11456	-8.6969	mb0595	Tumor	0	0	0	0	0	0
AAAGGGCCACAGTCAT-1_1	5.16356	6.11939	mb0595	Tumor	0	0	0	0	0	0
AAAGGGCCACGGCTAC-1_1	4.08551	-5.98908	mb0595	Macrophage	0	0	0	0	0	1.42709
AAAGGGCCAGATACTC-1_1	-0.17184	2.95094	mb0595	Tumor	0	0	0	0	0	0
AAAGGGCCATGGCCAC-1_1	-6.52562	-3.65246	mb0595	Tumor	0	0	0	0	0	0.553713
AAAGGGCGTAGCGTAG-1_1	-5.41753	-6.37627	mb0595	Tumor	0	0	0	0	0	0
AAAGGGCGTGTGGACA-1_1	-3.54978	-7.51285	mb0595	Tumor	0	0	0	0	0	0
AAAGGGCGTTCGAACT-1_1	1.1162	6.93979	mb0595	Tumor	0	0	0	0	0	0
AAAGGGCGTTGTCCCT-1_1	-3.92397	-3.58317	mb0595	Tumor	0	0	0	0	0	0
AAAGGGCGTTTCACTT-1_1	-5.1904	-2.40545	mb0595	Tumor	0	0	0	0	0	0
AAAGGGCTCAGTCACA-1_1	6.27752	5.78476	mb0595	Tumor	0	0	0	0	0	0
AAAGGTAAGCAAGCCA-1_1	-4.22386	-3.63257	mb0595	Tumor	0	0	0	0	0	0
AAAGGTAAGCATAGGC-1_1	-4.08294	-5.5597	mb0595	Tumor	0	0	0	0	0	0
AAAGGTAAGGAAACGA-1_1	-4.03724	-0.368451	mb0595	Tumor	0	0	0	0	0	0
AAAGGTACAACACTAC-1_1	-4.87113	-7.15166	mb0595	Tumor	0	0	0	0	0	0
AAAGGTAGTCGAATGG-1_1	-3.9038	0.280485	mb0595	Tumor	0	0	0	0	0	0
AAAGGTAGTTGAGAGC-1_1	11.6924	-3.0682	mb0595	Astrocyte	0	0	0	0	0	0
AAAGGTATCACGACTA-1_1	-10.6913	3.43267	mb0595	Oligodendrocyte	0	0	0	1.09635	0	0
AAAGGTATCGGCCTTT-1_1	3.29427	6.10012	mb0595	Tumor	0	0	0	0	0	0
AAAGGTATCGTGCACG-1_1	-5.0928	-5.35846	mb0595	Tumor	0	0	0	0	0	1.17484
AAAGGTATCGTGTGAT-1_1	-6.17441	-2.9855	mb0595	Tumor	0	0	0	0	0	0
AAAGTCCAGCGGTAGT-1_1	-5.68298	-4.01113	mb0595	Tumor	0	0	0	0	0	0
AAAGTCCCAAAGCTAA-1_1	-0.530755	3.13426	mb0595	Tumor	0	0	0	0	0	0
AAAGTCCCAACTGAAA-1_1	0.0849828	4.55565	mb0595	Tumor	0	0	0	0	0	0
AAAGTCCCAGAGCCCT-1_1	-3.84514	-4.946	mb0595	Tumor	0	0	0	0	0	0
AAAGTCCCAGTTGTCA-1_1	2.57352	6.43349	mb0595	Tumor	0	0	0	0	0	0
AAAGTCCGTCCGGTGT-1_1	-4.77409	-6.10343	mb0595	Tumor	0	0	0	0	0	0
AAAGTCCTCACCTGTC-1_1	-5.14996	-5.28106	mb0595	Tumor	0	0	0	0	0	0
AAAGTCCTCCATACAG-1_1	-0.352951	3.0612	mb0595	Tumor	0	0	0	0	0	0
AAAGTCCTCGGCCCAA-1_1	-4.23056	-6.71938	mb0595	Tumor	0	0	0	0	0	0
AAAGTCCTCTTAGCCC-1_1	-3.04466	-2.44381	mb0595	Tumor	0	0	0	0	0	0
AAAGTGAAGCACTGGA-1_1	-4.07367	-8.28637	mb0595	Tumor	0	0	0	0	0	0
AAAGTGAAGGGTACGT-1_1	9.48254	5.08489	mb0595	Tumor	0	0	0	0	0	0
AAAGTGACAGCGAGTA-1_1	-5.43678	-5.21854	mb0595	Tumor	0	0	0	0	0	0
AAAGTGAGTATGAGGC-1_1	-5.26845	-7.00982	mb0595	Tumor	0	0	0	0	0	0
AAAGTGAGTGCAGTGA-1_1	-1.22749	4.18804	mb0595	Tumor	0	0	0	0	0	0
AAAGTGATCCCGATCT-1_1	-4.40267	-5.85063	mb0595	Tumor	0	0	0	0	0	0
AAATGGAAGTCGTCTA-1_1	-2.69831	-4.26018	mb0595	Tumor	0	0	0	0	0	0
AAATGGAAGTGTACAA-1_1	5.64575	4.9406	mb0595	Tumor	0	0	0	0	0	0
AAATGGACACGGATCC-1_1	-4.91952	-3.13144	mb0595	Tumor	0	0	0	0	0	0
AAATGGACATCGGAGA-1_1	-3.87997	-6.79394	mb0595	Tumor	0	0	0	0	0	0
AAATGGAGTCACAGTT-1_1	-4.01988	-5.33316	mb0595	Tumor	0	0	0	0	0	0
AAATGGAGTCGAAGCA-1_1	1.02327	4.76873	mb0595	Tumor	0	0	0	0	0	0
AAATGGAGTGAACGGT-1_1	-4.71775	-4.13373	mb0595	Tumor	0	0	0	0	0	0
AAATGGAGTGGAGGTT-1_1	-4.6963	-8.41682	mb0595	Tumor	0	0	0	0	0	0
AAATGGAGTGGATACG-1_1	-4.48372	-1.52548	mb0595	Tumor	0	0	0	0	0	0
AAATGGATCGAGCACC-1_1	-6.08593	-4.226	mb0595	Tumor	0	0	0	0	0	0
AAATGGATCTCTGAGA-1_1	-7.00177	-4.00805	mb0595	Tumor	0	0	0	0	0	0
AAATGGATCTGCACCT-1_1	-6.20893	-2.20984	mb0595	Tumor	0	0	0	0	0	0
AAATGGATCTTGGAAC-1_1	-6.03095	-2.20401	mb0595	Tumor	0	0	0	0	0	0
AACAAAGAGACTGGGT-1_1	-4.93619	-7.91436	mb0595	Tumor	0	0	0	0	0	0
AACAAAGCACAGCCAC-1_1	8.02419	-7.46698	mb0595	Fibroblast	0	0	1.43777	0	0	0
AACAAAGCACCCTGTT-1_1	-0.130981	6.38556	mb0595	Tumor	0	0	0	0	0	0
AACAAAGCACCGTCGA-1_1	-2.76556	3.19574	mb0595	Tumor	0	0	0	0	0	0
AACAAAGCACTTCAGA-1_1	-3.57143	-2.16556	mb0595	Tumor	0	0	0	0	0	0
AACAAAGTCATCACCC-1_1	-6.18027	-2.7199	mb0595	Tumor	0.86978	0	0	0	0	0
AACAAAGTCCTCACTG-1_1	-4.977	-7.64172	mb0595	Tumor	0	0	0	0	0	0
AACAAAGTCTCTCAAT-1_1	-2.70451	-6.07503	mb0595	Tumor	0	0	0	0	0	0
AACAACCAGAAGCTGC-1_1	-2.57311	2.29775	mb0595	Tumor	0	0	0	0	0	0
AACAACCAGCATACTC-1_1	4.8343	0.796824	mb0595	Tumor	0	0	0	0	0	0
AACAACCAGCCGCTTG-1_1	-5.63476	-6.7583	mb0595	Tumor	0	0	0	0	0	0
AACAACCAGCTTAAGA-1_1	-4.32966	-8.55233	mb0595	Tumor	0	0	0	0	0	0
AACAACCAGCTTCTAG-1_1	0.902277	6.20007	mb0595	Tumor	0	0	0	0	0	0
AACAACCAGGCAGTCA-1_1	-2.87427	-4.89009	mb0595	Tumor	0	0	0	0	0	0.47731
AACAACCCAATGACCT-1_1	-3.90227	-8.4453	mb0595	Tumor	0	0	0	0	0	0
AACAACCCACAGTCGC-1_1	-4.2991	-0.388272	mb0595	Tumor	0	0	0	0	0	0
AACAACCGTAGCCCTG-1_1	1.8234	4.77264	mb0595	Tumor	0	0	0	0	0	0
AACAACCTCAAAGGTA-1_1	-5.19387	-3.64495	mb0595	Tumor	0	0	0	0	0	0
AACAACCTCAAGGTGG-1_1	-2.29044	-6.44677	mb0595	Tumor	0	0	0	0	0	0
AACAACCTCACGTCCT-1_1	-0.440836	5.67641	mb0595	Tumor	0	0	0	0	0	0
AACAACCTCTGGCCGA-1_1	-3.90649	0.599321	mb0595	Tumor	0	0	0	0	0	0
AACAAGAAGCGAGTCA-1_1	-2.60804	-4.96977	mb0595	Tumor	0	0	0	0	0	0
AACAAGAAGCGTGTCC-1_1	-3.49433	-8.51727	mb0595	Tumor	0	0	0	0	0	0
AACAAGACAACAAGTA-1_1	-4.75234	-1.39944	mb0595	Tumor	0	0	0	0	0	0
AACAAGACACTTCATT-1_1	-1.39944	4.53425	mb0595	Tumor	0	0	0	0	0	0
AACAAGACAGCTACCG-1_1	-3.96165	-7.89433	mb0595	Tumor	0	0	0	0	0	0
AACAAGACAGGACGAT-1_1	11.8738	-3.25629	mb0595	Astrocyte	0.575318	0	0	0	0	0
AACAAGACAGGTTCCG-1_1	-4.29587	-2.58594	mb0595	Tumor	0	0	0	0	0	0
AACAAGAGTCACCGCA-1_1	5.64241	6.51713	mb0595	Tumor	0	0	0	0	0	0
AACAAGAGTCCGTTTC-1_1	-4.80399	-5.30746	mb0595	Tumor	0	0	0	0	0	0
AACAAGAGTGACTCGC-1_1	-0.917206	5.52435	mb0595	Tumor	0	0	0	0	0	0
AACAAGAGTTCGTTCC-1_1	-3.29606	-7.1041	mb0595	Tumor	0	0	0	0	0	0
AACAAGAGTTGCTGAT-1_1	-2.46886	-4.01817	mb0595	Tumor	0	0	0	0	0	0
AACAAGATCCCGAGGT-1_1	-4.53589	-5.36297	mb0595	Tumor	0	0	0	0	0	0
AACAAGATCGCTAAAC-1_1	-6.79826	-3.92123	mb0595	Tumor	0	0	0	0	0	0
AACAAGATCTCCCATG-1_1	3.89391	2.12795	mb0595	Tumor	0	0	0	0	0	0
AACACACAGCGTCGAA-1_1	9.0771	5.4707	mb0595	Tumor	0	0	0	0	0	0
AACACACAGCTTGTGT-1_1	-3.93799	-7.83133	mb0595	Tumor	0	0	0	0	0	0
AACACACAGGTAGTAT-1_1	-3.34599	-2.73945	mb0595	Tumor	0	0	0	0	0	0
AACACACAGTGGCGAT-1_1	5.06699	5.26691	mb0595	Tumor	0	0	0	0	0	0
AACACACCAAGAGGTC-1_1	-3.57768	-6.28995	mb0595	Tumor	0	0	0	0	0	0
AACACACCAATTGTGC-1_1	-10.6387	2.36903	mb0595	Oligodendrocyte	0	0.513534	0	0	0.513534	0
AACACACCATACAGAA-1_1	5.75595	5.59594	mb0595	Tumor	0	0	0	0	0	0
AACACACGTCGACTGC-1_1	-3.76664	-5.81207	mb0595	Tumor	0	0	0	0	0	0
AACACACGTCTGTAAC-1_1	0.903358	4.01825	mb0595	Tumor	0	0	0	0	0	0
AACACACGTCTTCCGT-1_1	-3.75065	-5.25094	mb0595	Tumor	0	0	0.618552	0	0	0
AACACACGTGGGCTCT-1_1	-3.22365	-8.20771	mb0595	Tumor	0	0	0	0	0	0
AACACACGTTAACCTG-1_1	-5.33337	-4.17641	mb0595	Tumor	0	0	0	0	0	0
AACACACTCGACACCG-1_1	-1.27803	4.05196	mb0595	Tumor	0	0	0	0	0	0
AACACACTCGGCATAT-1_1	-3.18719	-6.26384	mb0595	Tumor	0	0	0	0	0	0
AACAGGGAGCATCCTA-1_1	8.7177	5.36589	mb0595	Tumor	0	0	0	0	0	0
AACAGGGAGCCGATTT-1_1	-4.93954	-6.60572	mb0595	Tumor	0	0	0	0	0	0
AACAGGGAGCTAGAAT-1_1	-4.7352	-6.44254	mb0595	Tumor	0	0	0	0	0	0
AACAGGGCACCTGCAG-1_1	1.52117	4.53259	mb0595	Tumor	0	0	0	0	0	0
AACAGGGCATACCACA-1_1	3.94246	2.01089	mb0595	Tumor	0	0	0	0	0	0
AACAGGGGTATCGAAA-1_1	5.57413	4.92863	mb0595	Tumor	0	0	0	0	0	0
AACAGGGGTCCACACG-1_1	-3.01012	-5.73285	mb0595	Tumor	0	0	0	0	0	0
AACAGGGGTTCACGAT-1_1	1.61964	6.54736	mb0595	Tumor	0	0	0	0	0	0
AACAGGGTCGAGAATA-1_1	0.531514	3.95453	mb0595	Tumor	0	0	0	0	0	0
AACCAACAGATGATTG-1_1	-3.29112	-6.26122	mb0595	Tumor	0	0	0	0	0	0
AACCAACAGCTCCGAC-1_1	-3.93452	-4.74472	mb0595	Tumor	0	0	0	0	0	0
AACCAACAGGAACGTC-1_1	-4.82433	-6.5599	mb0595	Tumor	0	0	0	0	0	0
AACCAACAGGCTCAAG-1_1	5.33969	5.98319	mb0595	Tumor	0	0	0	0	0	0
AACCAACAGTGCTACT-1_1	1.03366	6.56862	mb0595	Tumor	0	0	0	0	0	0
AACCAACAGTGTACAA-1_1	5.11772	0.0909023	mb0595	Tumor	0	0	1.9533	0	0	0
AACCAACCAACTGAAA-1_1	2.25289	5.93325	mb0595	Tumor	0	0	0	0	0	0
AACCAACCACCACATA-1_1	4.0679	1.98949	mb0595	Tumor	0	0	0	0	0	0
AACCAACCACTACTTT-1_1	4.31397	1.20214	mb0595	Tumor	0	0	0	0	0	0
AACCAACCATCGCCTT-1_1	-5.19778	-7.01466	mb0595	Tumor	0	0	0	0	0	0
AACCAACGTATCGATC-1_1	0.755175	6.70566	mb0595	Tumor	0	0	0	0	0	0
AACCAACTCCACTTCG-1_1	-4.90849	-7.70592	mb0595	Tumor	0	0	0	0	0	0
AACCAACTCCGAACGC-1_1	-6.89197	-4.91236	mb0595	Tumor	0	0	0	0	0	0
AACCAACTCCGCGGAT-1_1	-1.08249	2.68979	mb0595	Tumor	0	0	0	0	0	0
AACCAACTCTGGAAGG-1_1	-5.47385	-4.54526	mb0595	Tumor	0	0	0	0	0	0
AACCACAAGAGAACCC-1_1	4.35338	1.24854	mb0595	Tumor	0	0	0	0	0	0
AACCACAAGCATCTTG-1_1	0.430614	5.54355	mb0595	Tumor	0	0	0	0	0	0
AACCACAAGCTTTGTG-1_1	5.22244	2.24756	mb0595	Tumor	0	0	0	0	0	0
AACCACAAGGATGAGA-1_1	-6.70551	-3.73315	mb0595	Tumor	0	0	0	0	0	0
AACCACAAGTGGATTA-1_1	5.19839	4.81046	mb0595	Tumor	0	0	0	0	0	0
AACCACACATGAGATA-1_1	-4.556	-1.03071	mb0595	Tumor	0	0	0	0	0	0
AACCACACATTCTCCG-1_1	-3.57001	-8.71127	mb0595	Tumor	0	0	0	0	0	0
AACCACAGTATACCCA-1_1	-10.4644	3.1895	mb0595	Oligodendrocyte	0	0	0	0	0	0
AACCACAGTCATAAAG-1_1	-3.58709	-2.40559	mb0595	Tumor	0	0	0	0	0	0
AACCACAGTGCGCTCA-1_1	-0.79824	3.71884	mb0595	Tumor	0	0	0	0	0	0
AACCACAGTGTATTCG-1_1	5.16352	5.33029	mb0595	Tumor	0	0	0	0	0	0
AACCACATCAGCGTCG-1_1	-3.7239	-8.6371	mb0595	Tumor	0	0	0	0	0	0
AACCACATCGACATAC-1_1	-2.3335	-3.89668	mb0595	Tumor	0	0	0	0	0	0
AACCACATCTAACACG-1_1	-2.49419	-4.20133	mb0595	Tumor	0	0	0	0	0	0
AACCATGAGAATCGCG-1_1	-4.38339	-3.97223	mb0595	Tumor	0	0	0	0	0	0
AACCATGAGTCTGCGC-1_1	2.92632	6.0277	mb0595	Tumor	0	0	0	0	0	0
AACCATGCAACAGAGC-1_1	10.2254	3.5304	mb0595	Tumor	0	0	0	0	0	0
AACCATGCAAGCGATG-1_1	-2.66617	-7.45912	mb0595	Tumor	0	0	0	0	0	0
AACCATGCAAGTACCT-1_1	-1.09192	5.75799	mb0595	Tumor	0	0	0	0	0	0
AACCATGCATTGCTTT-1_1	-4.96786	-1.40653	mb0595	Tumor	0	0	0	0	0	0
AACCATGGTAGCGTAG-1_1	-1.41337	4.6792	mb0595	Tumor	0	0	0	0	0	0
AACCATGGTATCATGC-1_1	-5.15037	-1.24013	mb0595	Tumor	0	0	0	0	0	0
AACCATGGTCACCACG-1_1	10.069	4.36804	mb0595	Tumor	0	0	0	0	0	0
AACCATGGTTGCATGT-1_1	-2.50286	2.36792	mb0595	Tumor	0	0	0	0	0	0
AACCATGTCATAAGGA-1_1	-2.33451	1.68988	mb0595	Tumor	0	0	0	0	0	0
AACCATGTCATGGATC-1_1	-1.91926	-6.63155	mb0595	Tumor	0	0	0	0	0	0
AACCATGTCGCTATTT-1_1	-2.97631	-7.23655	mb0595	Tumor	0	0	0	0	0	0
AACCATGTCGTGAGAG-1_1	-4.63309	-2.59219	mb0595	Tumor	0	0	0	0	0	0
AACCCAAAGAATTGCA-1_1	-5.03692	-5.32629	mb0595	Tumor	0	0	0	0	0	0
AACCCAAAGCGAGTCA-1_1	0.0990302	4.07019	mb0595	Tumor	0	0	0	0	0	0
AACCCAAAGTAGGCCA-1_1	-3.04747	2.80621	mb0595	Tumor	0	0	0	0	0	0
AACCCAACAACCACGC-1_1	-1.4065	1.57278	mb0595	Tumor	0	0	0	0	0	0
AACCCAACAACCCTCT-1_1	4.38311	1.02164	mb0595	Tumor	0	0	0	0	0	0
AACCCAACACCCAACG-1_1	-3.75971	-0.81721	mb0595	Tumor	1.10912	0	0	0	0	0
AACCCAACATGCTGCG-1_1	-3.81704	-8.38792	mb0595	Tumor	0	0	0	0	0	0
AACCCAAGTAGTACGG-1_1	-3.55866	-7.60327	mb0595	Tumor	0	0	0	0	0	0
AACCCAAGTCGTATGT-1_1	-2.83866	-6.57996	mb0595	Tumor	0	0	0	0	0	0
AACCCAAGTTGCGGAA-1_1	6.2926	5.76854	mb0595	Tumor	0	0	0	0	0	0
AACCCAATCGAACGGA-1_1	10.7549	3.58984	mb0595	Tumor	0	0	0	0	0	0
AACCTGAAGACGCTCC-1_1	-3.97316	-8.51845	mb0595	Tumor	0	0	0	0	0	0
AACCTGAAGCCACCGT-1_1	-2.59024	-6.8904	mb0595	Tumor	0	0	0	0	0	0
AACCTGAAGGACAGCT-1_1	0.0874678	5.97164	mb0595	Tumor	0	0	0	0	0	0
AACCTGAAGGGTGAGG-1_1	-3.81996	-3.34331	mb0595	Tumor	0	0	0	0	0	0
AACCTGAAGTGTACAA-1_1	-0.201523	5.68164	mb0595	Tumor	0	0	0	0	0	0
AACCTGACAAGGACAC-1_1	6.53781	5.69596	mb0595	Tumor	0	0	0	0	0	0
AACCTGAGTACTGACT-1_1	4.95559	0.21862	mb0595	Tumor	0	0	0	0	0	0
AACCTGAGTGAGTAAT-1_1	-1.03988	4.51155	mb0595	Tumor	0	0	0	0	0	0
AACCTGAGTGTTTCTT-1_1	3.29148	6.24292	mb0595	Tumor	0	0	0	0	0	0
AACCTGAGTTTACACG-1_1	-4.80009	-6.47321	mb0595	Tumor	0	0	0	0	0	0
AACCTGATCTCTATAC-1_1	2.60758	6.56996	mb0595	Tumor	0	0	1.64391	0	0	0
AACCTTTAGCCATGCC-1_1	-4.23678	0.0108947	mb0595	Tumor	0	0	0	0	0	0
AACCTTTAGCTGTACT-1_1	-4.00987	0.0752796	mb0595	Tumor	0	0	0	0	0	0
AACCTTTAGTGTTGTC-1_1	-2.93653	-6.52428	mb0595	Tumor	0	0	0	0	0	0
AACCTTTCAGCAGTAG-1_1	-1.44239	5.05519	mb0595	Tumor	0	0	0	0	0	0
AACCTTTCATTGTACG-1_1	0.708085	6.66592	mb0595	Tumor	0	0	0	0	0	0
AACCTTTGTCCAGGTC-1_1	5.96454	5.23596	mb0595	Tumor	0	0	0.828911	0	0	0
AACCTTTTCATCGCAA-1_1	-2.20518	2.18085	mb0595	Tumor	0	0	0	0	0	0
AACCTTTTCCATTGCC-1_1	-6.27945	-5.05906	mb0595	Tumor	0	0	0	0	0	0
AACCTTTTCTAGGAAA-1_1	-2.68282	2.93773	mb0595	Tumor	0	0	0	0	0	0
AACCTTTTCTTCCAGC-1_1	-5.07748	-5.14084	mb0595	Tumor	0	0	0	0	0	0
AACCTTTTCTTTCCGG-1_1	-5.76372	-2.85428	mb0595	Tumor	0	0	0	0	0	0
AACGAAAAGAGTACCG-1_1	8.60026	4.43855	mb0595	Tumor	0	0	0	0.504845	0	0
AACGAAAAGCTGCGAA-1_1	-2.52726	-4.12818	mb0595	Tumor	0	0	0	0	0	0
AACGAAACAGAATGTA-1_1	-5.49107	-6.60062	mb0595	Tumor	0	0	0	0	0	0
AACGAAAGTGAACCGA-1_1	-5.14323	-7.11556	mb0595	Tumor	0	0	0	0	0	0
AACGAAAGTGTCATTG-1_1	2.47093	5.32181	mb0595	Tumor	0	0	0	0	0	0
AACGAAAGTTGGATCT-1_1	-3.59979	-7.27538	mb0595	Tumor	0	0	0	0	0	0
AACGAAATCAACTCTT-1_1	-2.81122	-5.5163	mb0595	Tumor	0	0	0	0	0	0
AACGAAATCCCTTTGG-1_1	1.3292	6.43992	mb0595	Tumor	0	0	0	0	0	0
AACGAAATCTACTGAG-1_1	-2.82089	-6.82158	mb0595	Tumor	0	0	0	0	0	0
AACGAAATCTCAGGCG-1_1	6.24835	4.91537	mb0595	Tumor	0	0	0	0	0	0
AACGGGAAGACTACCT-1_1	4.41913	1.4437	mb0595	Tumor	0	0	0	0	0	0
AACGGGAAGCTCGTGC-1_1	-5.4401	-5.65615	mb0595	Tumor	0	0	0	0	1.30337	0
AACGGGAAGGTACCTT-1_1	-2.65849	1.59779	mb0595	Tumor	0.995866	0	0	0	0	0
AACGGGAGTATGGGAC-1_1	-6.36922	-4.07853	mb0595	Tumor	0	0	0	0	0	0
AACGGGAGTCCCGTGA-1_1	-5.25505	-5.43661	mb0595	Tumor	0	0	0	0	0	0
AACGGGAGTGGACCTC-1_1	-1.97495	2.88284	mb0595	Tumor	0	0	0	0	0	0
AACGGGAGTGGCTTAT-1_1	-5.64248	-3.27558	mb0595	Tumor	0	0	0	0	0	0
AACGGGAGTGTTAGCT-1_1	-4.88892	-6.26575	mb0595	Tumor	0	0	0	0	0	0
AACGGGATCACCTTAT-1_1	-3.17921	-7.73945	mb0595	Tumor	0	0	0	0	0	0
AACGGGATCATTGCCC-1_1	-2.4588	-1.67413	mb0595	Tumor	0	0	0	0	0	0
AACGGGATCCGAAATC-1_1	-5.23338	-3.7301	mb0595	Tumor	0	0	0	0	0	0
AACGGGATCTATACGG-1_1	-5.372	-1.87665	mb0595	Tumor	0	0	0	0	0	0
AACGGGATCTCCCTAG-1_1	-3.79809	-7.60994	mb0595	Tumor	0	0	0	0	0	0
AACGGGATCTGGTCAA-1_1	-5.27268	-7.62342	mb0595	Tumor	0	0	0	0	0	0
AACGGGATCTTGTGCC-1_1	-3.59551	-0.629545	mb0595	Tumor	0	0	0	0	0	0
AACGTCAAGAGTCAGC-1_1	-3.23514	-8.34225	mb0595	Tumor	0	0	0	0	0	0
AACGTCACAACCACAT-1_1	4.24168	0.786728	mb0595	Tumor	0	0	0	0	0	0
AACGTCACAAGAAATC-1_1	-5.63586	-5.81056	mb0595	Tumor	0	0	0	0	0	0
AACGTCACAAGTGTCT-1_1	-2.51056	-2.14471	mb0595	Tumor	0	0	0	0	0	0
AACGTCACAATCTCGA-1_1	-6.65149	-4.72804	mb0595	Tumor	0	0	0	0	0	0
AACGTCACACGCGCAT-1_1	-1.93155	-6.09582	mb0595	Tumor	0	0	0	0	0	0
AACGTCACACGGGCTT-1_1	-3.21233	2.15824	mb0595	Tumor	0	0	0	0	0	0
AACGTCACAGCGCTTG-1_1	-2.3846	1.84775	mb0595	Tumor	0	0	0	0	0	0
AACGTCACAGTATGAA-1_1	0.760471	6.53862	mb0595	Tumor	0	0	0	0	0	0
AACGTCAGTAACATGA-1_1	-6.35211	-4.74083	mb0595	Tumor	0	0	0	0	0	0
AACGTCAGTGCCTTCT-1_1	-2.38645	3.50511	mb0595	Tumor	0	0	0	0	0	0
AACGTCAGTTCGGCTG-1_1	-3.28255	-8.45195	mb0595	Tumor	0	0	0	0	0	0
AACGTCATCAACACGT-1_1	-5.73576	-6.16024	mb0595	Tumor	0	0	0	0	0	0
AACGTCATCCTCCACA-1_1	-3.46372	-2.10165	mb0595	Tumor	0	0	0	0	0	0
AACGTCATCTCGGTAA-1_1	-4.98605	-1.9051	mb0595	Tumor	0	0	0	0	0	0
AACTTCTAGAGTTCGG-1_1	-3.76734	-5.21098	mb0595	Tumor	0	0	0	0	0	0
AACTTCTAGCCATTTG-1_1	4.16729	1.18823	mb0595	Tumor	0	0	1.74617	0	0	0
AACTTCTCAATTGCAC-1_1	-2.14733	-6.64135	mb0595	Tumor	0	0	0	0	0	0
AACTTCTCACATCCCT-1_1	7.31622	5.86137	mb0595	Tumor	0	0	0	0	0	0
AACTTCTCACCCTGAG-1_1	-4.97079	-4.53577	mb0595	Tumor	0	0	0	0	0	0
AACTTCTGTCGTTGCG-1_1	-0.382484	5.39642	mb0595	Tumor	0	0	0	0	0	0
AACTTCTGTGGCGTAA-1_1	-4.38721	-4.68368	mb0595	Tumor	0	0	0	0	0	0
AACTTCTTCCCAACTC-1_1	-2.19763	3.13552	mb0595	Tumor	0	0	0	0	0	0
AACTTCTTCCTCTTTC-1_1	-1.99923	3.45251	mb0595	Tumor	0	0	0	0	0	0
AACTTCTTCGAAGTGG-1_1	-3.7552	-5.19428	mb0595	Tumor	0	0	0	0	0	0
AACTTCTTCGGTGCAC-1_1	-3.25477	-2.96881	mb0595	Tumor	0	0	0	0	0	0
AAGAACAAGCAACTTC-1_1	-2.91152	-4.70876	mb0595	Tumor	0	0	0	0	0	0
AAGAACACAATCAAGA-1_1	-10.4108	3.09351	mb0595	Oligodendrocyte	0	0	0	0.567617	0	0
AAGAACACAATCTCGA-1_1	-3.95806	-6.43076	mb0595	Tumor	0	0	0	0	0	0
AAGAACACACGACGCT-1_1	4.7402	0.648274	mb0595	Tumor	0	0	0	0	0	0
AAGAACACAGAACTCT-1_1	-5.09788	-1.17643	mb0595	Tumor	0	0	0	0	0	0
AAGAACACAGCATGCC-1_1	-3.6369	0.28306	mb0595	Tumor	0	0	0	0	0	0
AAGAACAGTAGAGGAA-1_1	5.91501	5.81184	mb0595	Tumor	0	0	0	0	0	0
AAGAACAGTCGACGCT-1_1	-0.852479	1.67362	mb0595	Tumor	0	0	0	0	0	0
AAGAACAGTCTATGAC-1_1	-4.31364	-4.68274	mb0595	Tumor	0	0	0	0	0	0
AAGAACAGTGGCACTC-1_1	-2.57599	-4.39039	mb0595	Tumor	0	0	0	0	0	0
AAGAACAGTTGGGCCT-1_1	-4.26479	-6.70076	mb0595	Tumor	0	0	0	0	0	0
AAGAACAGTTGTTGCA-1_1	-3.81852	-8.21657	mb0595	Tumor	0	0	0	0	0	0
AAGAACATCCGATAAC-1_1	-5.98048	-2.77375	mb0595	Tumor	0	0	0	0	0	0
AAGAACATCCTCTGCA-1_1	-2.50565	-4.21994	mb0595	Tumor	0	0	0	0	0	0
AAGAACATCGCCGATG-1_1	-4.53993	-4.05067	mb0595	Tumor	0	0	0	0	0	0
AAGAACATCTGGCCAG-1_1	-5.84768	-5.29266	mb0595	Tumor	0	0	0	0	0	0
AAGACAAAGCTTTCCC-1_1	-5.43643	-1.43742	mb0595	Tumor	0	0	0	0	0	0
AAGACAACAAGCGCAA-1_1	-6.90567	-4.9814	mb0595	Tumor	0	0	0	0	0	0
AAGACAACAGACATCT-1_1	-6.49783	-3.04869	mb0595	Tumor	0	0	0	0	0	0
AAGACAACAGCTTTCC-1_1	-3.44047	-4.9813	mb0595	Tumor	0.710803	0	0	0	0	0
AAGACAAGTACGACTT-1_1	5.4708	1.06808	mb0595	Tumor	0	0	0	0	0	0
AAGACAAGTACGTACT-1_1	-0.656115	6.86272	mb0595	Tumor	0	0	0	0	0	0
AAGACAAGTCCCTGTT-1_1	-6.11499	-3.21862	mb0595	Tumor	0	0	0	0	0	0
AAGACAAGTTACGCCG-1_1	-4.75513	-6.19816	mb0595	Tumor	0	0	0	0	0	0
AAGACAAGTTCAAAGA-1_1	-5.42403	-4.41689	mb0595	Tumor	0	0	0	0	0	0
AAGACAATCCGACATA-1_1	-1.21314	4.88914	mb0595	Tumor	0	0	0	0	0	0
AAGACAATCGCGCCAA-1_1	-4.64134	-7.71292	mb0595	Tumor	0	0	0	0	0	0
AAGACTCAGAGGGTCT-1_1	-6.17851	-5.10661	mb0595	Tumor	0	0	0	0	0	0
AAGACTCAGATGCTAA-1_1	-1.68651	4.23352	mb0595	Tumor	0	0	0	0	0	0
AAGACTCAGCTTAGTC-1_1	-3.87215	0.318051	mb0595	Tumor	0	0	0	0	0	0
AAGACTCAGTCTCTGA-1_1	-4.39046	-5.50327	mb0595	Tumor	0	0	0	0	0	0
AAGACTCAGTGATAAC-1_1	-3.44085	-5.33699	mb0595	Tumor	0	0	0	0	0	0
AAGACTCCAACGACAG-1_1	-2.34199	0.699467	mb0595	Tumor	0	0	0	0	0	0.385061
AAGACTCCACCGCTGA-1_1	4.50772	0.445455	mb0595	Tumor	0	0	0	0	0	0
AAGACTCCAGTCTTCC-1_1	-5.65623	-3.83018	mb0595	Tumor	0	0	0	0	0	0
AAGACTCGTACTGCCG-1_1	-0.758979	5.81226	mb0595	Tumor	0	0	0	0	0	0
AAGACTCGTTAATCGC-1_1	-3.55491	-7.29588	mb0595	Tumor	0	0	0	0	0	0
AAGACTCTCCTCTGCA-1_1	-4.44398	-2.91991	mb0595	Tumor	0	0	0	0	0	0
AAGACTCTCCTTCTTC-1_1	6.32799	4.64041	mb0595	Tumor	0	0	0	0	0	0
AAGATAGAGATTCGAA-1_1	-0.824782	5.17621	mb0595	Tumor	0	0	0	0	0	0
AAGATAGAGCACTAAA-1_1	-5.80541	-2.29911	mb0595	Tumor	0	0	0	0	0	0
AAGATAGAGCCGATTT-1_1	-5.43148	-5.8036	mb0595	Tumor	0	0	0	0	0	0
AAGATAGAGGAGAGGC-1_1	-6.41091	-3.77419	mb0595	Tumor	0	0	0	0	0	0
AAGATAGCAAATGCGG-1_1	-1.96796	3.40796	mb0595	Tumor	0	0	0	0	0	0
AAGATAGCAAGTCGTT-1_1	0.430395	6.32008	mb0595	Tumor	0	0	0	0	0	0
AAGATAGCACACGGAA-1_1	-5.39526	-5.09754	mb0595	Tumor	0	0	0	0	0	0
AAGATAGCACTGGCGT-1_1	-5.67109	-5.31987	mb0595	Tumor	0	0	0	0	0	0
AAGATAGCAGATCACT-1_1	-6.73927	-4.13868	mb0595	Tumor	0	0	0	0	0	0
AAGATAGGTATAGCTC-1_1	-2.49694	1.56082	mb0595	Tumor	0	0	0	0	0	0
AAGATAGGTCAGACTT-1_1	-2.61777	-5.58784	mb0595	Tumor	0	0	0	0	0	0
AAGATAGGTCCGTTTC-1_1	-2.97486	-4.01905	mb0595	Tumor	0	0	0	0	0	0
AAGATAGGTCCTACAA-1_1	-4.98203	-4.27327	mb0595	Tumor	0	0	0	0	0	0
AAGATAGGTGGATTTC-1_1	-4.197	-6.3636	mb0595	Tumor	0	0	0	0	0	0
AAGATAGGTGGGATTG-1_1	-2.21964	3.58612	mb0595	Tumor	0	0	0	0	0	0
AAGATAGGTTGGGCCT-1_1	-3.70963	-3.80861	mb0595	Tumor	0	0	0	0	0	0
AAGATAGTCGAGAAGC-1_1	-1.51258	4.7597	mb0595	Tumor	0	0	0	0	0	0
AAGATAGTCTAAACGC-1_1	4.8484	0.736921	mb0595	Tumor	0	0	0	0	0	0
AAGCATCAGCCATTCA-1_1	5.43148	-0.169121	mb0595	Tumor	0	0	0.744631	0	0	0
AAGCATCCAACAAAGT-1_1	-3.14694	2.32188	mb0595	Tumor	0	0	0	0	0	0
AAGCATCCACCCTTAC-1_1	-3.95679	-1.78672	mb0595	Tumor	0	0	0	0	0	0
AAGCATCCATCGTGCG-1_1	-5.33152	-4.24409	mb0595	Tumor	0	0	0	0	0	0
AAGCATCGTCAGGTGA-1_1	-3.78887	-6.2869	mb0595	Tumor	0	0	0	0	0	0
AAGCATCGTGAATATG-1_1	-4.64612	-2.79198	mb0595	Tumor	0	0	0	0	0	0
AAGCATCGTGCCTATA-1_1	-2.91099	-4.28771	mb0595	Tumor	0	0	0	0	0	0
AAGCATCTCACTGAAC-1_1	-5.28509	-4.53512	mb0595	Tumor	0	0	0	0	0	0
AAGCATCTCTCTTAAC-1_1	8.96981	4.06616	mb0595	Tumor	0	0	0	0	0	0
AAGCCATAGGGTAGCT-1_1	6.45128	5.36093	mb0595	Tumor	0	0	0	0	0	0
AAGCCATAGTATTGCC-1_1	-5.05031	-7.99996	mb0595	Tumor	0	0	0	0	0	0
AAGCCATCAATTTCTC-1_1	-3.9411	-3.97315	mb0595	Tumor	0	0	0	0	0	0
AAGCCATCACTGTGTA-1_1	2.87387	5.76574	mb0595	Tumor	0	0	0	0	0	0
AAGCCATCAGTCAGCC-1_1	-2.92599	-4.94166	mb0595	Tumor	0	0	0	0	0	0
AAGCCATGTCATGCAT-1_1	-2.35067	0.2949	mb0595	Tumor	0	0	0	0	0	0
AAGCCATGTTCAGGTT-1_1	-0.111406	5.84644	mb0595	Tumor	0	0	0	0	0	0
AAGCCATGTTTGGAGG-1_1	-3.698	0.156757	mb0595	Tumor	0	0	0	0	0	0
AAGCCATTCATTTGCT-1_1	-3.94624	-4.70971	mb0595	Tumor	0	0	0	0	0	0
AAGCCATTCCACGAAT-1_1	-3.60284	-7.33761	mb0595	Tumor	0	0	0	0	0	0
AAGCCATTCGGAGTGA-1_1	0.0489048	5.7964	mb0595	Tumor	0	0	0	0	0	0
AAGCGAGAGAGCCATG-1_1	-4.67672	-4.70494	mb0595	Tumor	0	0	0	0	0	0
AAGCGAGAGGTTGCCC-1_1	-4.92442	-7.19333	mb0595	Tumor	0	0	0	0	0	0
AAGCGAGCAAAGAACT-1_1	-2.42485	1.56317	mb0595	Tumor	0	0	0	0	0	0
AAGCGAGCACCAGGTC-1_1	-2.3217	-4.16877	mb0595	Tumor	0	0	0	0	0	0
AAGCGAGGTACGGATG-1_1	-1.87183	3.93221	mb0595	Tumor	0	0	0	0	0	0
AAGCGAGGTATGAAGT-1_1	-2.96098	-4.8735	mb0595	Tumor	0	0	0	0	0	0
AAGCGAGGTCCAAAGG-1_1	-3.97882	0.621581	mb0595	Tumor	0	0	0	0	0	0
AAGCGAGGTGCCGAAA-1_1	4.3002	-6.21709	mb0595	Macrophage	0	1.53422	0	0	0	0
AAGCGAGGTTCAAACC-1_1	-3.6967	-5.06961	mb0595	Tumor	0	0	0	0	0	0
AAGCGAGGTTCCACGG-1_1	-0.358757	4.37286	mb0595	Tumor	0	0	0	0	0	0
AAGCGAGTCACTCTTA-1_1	-4.72301	-1.08852	mb0595	Tumor	0	0	0	0	0	0
AAGCGAGTCCGTAGTA-1_1	-2.7395	-0.585914	mb0595	Tumor	0	0	0	0	0	0
AAGCGAGTCGGAGTGA-1_1	-5.21359	-3.32275	mb0595	Tumor	0	0	0	0	0	0
AAGCGTTAGATTCGCT-1_1	0.577334	6.56171	mb0595	Tumor	0	0	0	0	0	0
AAGCGTTAGCGTGTTT-1_1	-2.98104	-5.96226	mb0595	Tumor	0	0	0	0	0	0
AAGCGTTAGGTCGCCT-1_1	-2.26812	1.8945	mb0595	Tumor	0	0	0	0	0	0
AAGCGTTAGGTTCACT-1_1	8.86959	5.32961	mb0595	Tumor	0	0	0	0	0	0
AAGCGTTCAAAGCAAT-1_1	0.473172	6.07035	mb0595	Tumor	0	0	0.610179	0	0	0
AAGCGTTGTAGTACGG-1_1	-5.23953	-6.53828	mb0595	Tumor	0	0	0	0	0	0
AAGCGTTGTCTCGACG-1_1	-6.34215	-4.11285	mb0595	Tumor	0	0	0	0	0	0
AAGCGTTGTGCGAACA-1_1	-5.59095	-1.51736	mb0595	Tumor	0	0	0	0	0	0
AAGCGTTGTGTATTCG-1_1	-0.136749	3.88116	mb0595	Tumor	0	0	0	0	0	0
AAGCGTTGTGTCCTAA-1_1	-5.08185	-4.90297	mb0595	Tumor	0	0	0	0	0	0
AAGCGTTGTTCAACGT-1_1	-0.113676	6.31838	mb0595	Tumor	0	0	0	0	0	0
AAGCGTTGTTTAAGGA-1_1	-1.4278	4.25674	mb0595	Tumor	0	0	0	0	0	0
AAGCGTTTCCATCAGA-1_1	6.22006	5.4723	mb0595	Tumor	0	0	0	0	0	0
AAGCGTTTCCCAACTC-1_1	-4.16884	-6.12692	mb0595	Tumor	0	0	0	0	0	0
AAGCGTTTCCCTAGGG-1_1	-4.66098	-1.45297	mb0595	Tumor	0	0	0	0	0	0
AAGCGTTTCGCTACGG-1_1	-4.67704	-5.94752	mb0595	Tumor	0	0	0	0	0	0
AAGCGTTTCGTGTGAT-1_1	1.33104	6.25631	mb0595	Tumor	0	0	0	0	0	0
AAGCGTTTCTAGAACC-1_1	-4.55625	-2.22498	mb0595	Tumor	0	0	0	0	0	0
AAGCGTTTCTTGGTCC-1_1	0.273344	4.35989	mb0595	Tumor	0	0	0	0	0	0
AAGGAATAGGTTGACG-1_1	-4.54196	-2.45433	mb0595	Tumor	0	0	0	0.571483	0	0
AAGGAATCAAATGCTC-1_1	0.625961	6.73384	mb0595	Tumor	0	0	0	0	0	0
AAGGAATCAAGACAAT-1_1	0.420823	2.9027	mb0595	Tumor	0	0	0	0	0	0
AAGGAATCAAGGTCAG-1_1	-5.30689	-4.56879	mb0595	Tumor	0	0	0	0	0	0
AAGGAATCATGGGATG-1_1	1.57671	6.48807	mb0595	Tumor	0	0	0	0	0	0
AAGGAATGTCCAAATC-1_1	-2.79033	3.0395	mb0595	Tumor	0	0	0	0	0	0
AAGGAATGTCGACTTA-1_1	-6.87515	-4.45407	mb0595	Tumor	0	0	0	0	0	0
AAGGAATTCCCGTGAG-1_1	4.04849	2.19901	mb0595	Tumor	0	0	0	0	0	0
AAGGAATTCGTCACCT-1_1	-4.65794	-5.99248	mb0595	Tumor	0	0	0	0	0	0
AAGGTAAAGCAATTAG-1_1	-4.7729	-3.29969	mb0595	Tumor	0	0	0	0	0	0
AAGGTAAAGCGAGTAC-1_1	-2.41379	-4.17223	mb0595	Tumor	0	0	0	0	0	0
AAGGTAAAGGATTTGA-1_1	-5.42652	-4.95388	mb0595	Tumor	0	0	0	0	0	0
AAGGTAAAGGCGACAT-1_1	-4.3514	-8.10225	mb0595	Tumor	0	0	0	0	0	0
AAGGTAAAGGCTAAAT-1_1	4.59181	0.625041	mb0595	Tumor	0	0	0	0	0	0
AAGGTAACAAGCCTGC-1_1	4.8323	0.351572	mb0595	Tumor	0	0	0	0	0	0
AAGGTAACACACAGCC-1_1	8.04488	5.47046	mb0595	Tumor	0	0	0	0	0	0
AAGGTAAGTAAGATAC-1_1	4.1139	1.439	mb0595	Tumor	0	0	0	0	0	0
AAGGTAAGTCTCGCGA-1_1	-3.54413	-6.37124	mb0595	Tumor	0	0	0	0	0	0
AAGGTAAGTGCCTGCA-1_1	-0.0653057	3.85547	mb0595	Tumor	0	0	0	0	0	0
AAGGTAAGTGTCCTAA-1_1	0.460306	5.82051	mb0595	Tumor	0	0	0	0	0	0
AAGGTAATCCAAGCTA-1_1	-5.80112	-5.04717	mb0595	Tumor	0	0	0	0	0	0
AAGTACCAGAGCCATG-1_1	-0.690542	5.78627	mb0595	Tumor	0	0	1.15318	0	0	0
AAGTACCCACAAATCC-1_1	10.7902	3.38105	mb0595	Tumor	0	0	0	0	0	0
AAGTACCCACAGAGCA-1_1	-5.15099	-5.31121	mb0595	Tumor	0	0	0	0	0	0
AAGTACCCACAGCTGC-1_1	-6.91228	-4.20276	mb0595	Tumor	0	0	0	0	0	0
AAGTACCCACCGTGGT-1_1	4.44233	-5.81289	mb0595	Macrophage	0	0	0	0	0	0
AAGTACCCAGCCGTTG-1_1	-3.74984	-6.60868	mb0595	Tumor	0	0	0	0	0	0
AAGTACCCATCCCGTT-1_1	-4.86278	-7.98904	mb0595	Tumor	0	0	0	0	0	0
AAGTACCGTAGTGCGA-1_1	-5.69268	-4.98691	mb0595	Tumor	0	0	0	0	0	0
AAGTACCGTCCACAGC-1_1	-3.51769	-4.35044	mb0595	Tumor	0	0	0	0	0	0
AAGTACCGTGCCGAAA-1_1	-5.52632	-3.42675	mb0595	Tumor	0	0	0	0	0	0
AAGTACCTCAAAGACA-1_1	-3.09814	-7.58161	mb0595	Tumor	0	0	0	0	0	0
AAGTACCTCAGGAGAC-1_1	-3.3205	-1.29675	mb0595	Tumor	0	0	0	0	0	0
AAGTACCTCCTCCACA-1_1	4.03908	1.72183	mb0595	Tumor	0	0	0	0	0	0
AAGTACCTCTCGCCTA-1_1	-6.82775	-3.81428	mb0595	Tumor	0	0	0	0	0	0
AAGTCGTAGACATATG-1_1	6.03784	5.1945	mb0595	Tumor	0	0	0	0	0	0
AAGTCGTAGATTGATG-1_1	9.10084	4.96647	mb0595	Tumor	0	0	0	0	0	0
AAGTCGTAGGATAATC-1_1	1.03834	6.31345	mb0595	Tumor	0	0	0	0	0	0
AAGTCGTAGTTACGGG-1_1	-4.44851	-6.03654	mb0595	Tumor	0	0	0	0	0	0
AAGTCGTCATCCTAAG-1_1	-4.76665	-7.19093	mb0595	Tumor	0	0	0	0	0	0
AAGTCGTGTTCCTACC-1_1	-5.1819	-4.45656	mb0595	Tumor	0	0	0	0	0	0
AAGTCGTTCCCTAGGG-1_1	-5.48305	-3.38262	mb0595	Tumor	0	0	0	0	0	0
AAGTCGTTCTCTCAAT-1_1	-10.3099	2.09724	mb0595	Tumor	0	0	0	0	0	0
AAGTCGTTCTTACCAT-1_1	5.35103	0.077276	mb0595	Tumor	0	0	0	0	0	0
AAGTGAAAGATAGGGA-1_1	-2.19231	3.07097	mb0595	Tumor	0	0	0	0	0	0
AAGTGAAAGGCACGAT-1_1	-5.47171	-5.07206	mb0595	Tumor	0	0	0	0	0	0
AAGTGAACATGTGGCC-1_1	-6.45272	-4.20932	mb0595	Tumor	0	0	0	0	0	0
AAGTGAAGTCAAGGCA-1_1	-6.57106	-4.78219	mb0595	Tumor	0	0	0	0	0	0
AAGTGAAGTCTACACA-1_1	5.78861	5.06942	mb0595	Tumor	0	0	0	0	0	0
AAGTGAAGTCTCGGGT-1_1	-2.5342	-7.64506	mb0595	Tumor	0	0	0	0	0	0
AAGTGAATCAAAGAAC-1_1	-4.20025	-3.53967	mb0595	Tumor	0	0	0	0	0	0
AAGTGAATCACACCGG-1_1	0.234135	2.75455	mb0595	Tumor	0	0	0	0	0	0
AAGTGAATCACACGAT-1_1	0.496762	6.73143	mb0595	Tumor	0	0	0	0	0	0
AAGTGAATCAGCGTCG-1_1	-1.66247	1.69085	mb0595	Tumor	0	0	0	0	0	0
AAGTGAATCGGTAGGA-1_1	1.9807	5.63944	mb0595	Tumor	0	0	0	0	0	0
AAGTGAATCTACTGAG-1_1	3.91257	2.10109	mb0595	Tumor	0	0	0	0	0	0
AAGTGAATCTTCTAAC-1_1	7.34009	5.42188	mb0595	Tumor	0	0	0	0	0	0
AAGTGAATCTTGAGCA-1_1	-5.43646	-5.51699	mb0595	Tumor	0	0	0	0	0	0
AAGTTCGAGACAGCTG-1_1	-4.8722	-6.91703	mb0595	Tumor	0	0	0	0	0	0
AAGTTCGAGAGCAAGA-1_1	4.8344	0.375415	mb0595	Tumor	0	0	0	0	0	0
AAGTTCGAGAGCCGAT-1_1	-5.49403	-4.04099	mb0595	Tumor	0	0	0	0	0	0
AAGTTCGAGTTATGGA-1_1	-5.12564	-7.09756	mb0595	Tumor	0	0	0	0	0	0
AAGTTCGGTAACAGGC-1_1	-3.99254	-6.60977	mb0595	Tumor	0	0	0	0	0	0
AAGTTCGGTATGCGTT-1_1	-3.039	2.3382	mb0595	Tumor	0	0	0	0	0	0
AAGTTCGGTCCATCTC-1_1	-3.52896	-0.0407192	mb0595	Tumor	0	0	0	0	0	0
AAGTTCGTCACCTGGG-1_1	5.0339	5.67626	mb0595	Tumor	0	0	0	0	0	0
AAGTTCGTCCCAAGTA-1_1	-5.4305	-6.30319	mb0595	Tumor	0	0	0	0	0	0
AAGTTCGTCCTCTTTC-1_1	-4.68171	-0.666657	mb0595	Tumor	0	0	0	0	0	0
AAGTTCGTCGCACGAC-1_1	-4.63773	-4.29099	mb0595	Tumor	0	0	0	0	0	0
AATAGAGCAACCGTAT-1_1	0.45857	6.21658	mb0595	Tumor	0	0	0	0	0	0
AATAGAGCAGACCAAG-1_1	-4.37287	-4.82448	mb0595	Tumor	0	0	0	0	0	0
AATAGAGGTACATACC-1_1	-2.56093	-5.64705	mb0595	Tumor	0	0	0	0	0	0
AATAGAGGTAGATCCT-1_1	0.141596	5.55789	mb0595	Tumor	0	0	0	0	0	0
AATAGAGGTCTTACTT-1_1	-5.4078	-5.44864	mb0595	Tumor	0	0	0	0	0	0
AATAGAGGTGATAGAT-1_1	-2.76544	3.36289	mb0595	Tumor	0	0	0	0	0	0
AATAGAGGTGTGAGCA-1_1	-4.71135	-4.2952	mb0595	Tumor	0	0	0	0	0	0
AATAGAGTCAACTCTT-1_1	-3.30765	-1.13166	mb0595	Tumor	0	0	0	0	0	0
AATAGAGTCCAAGCTA-1_1	-5.23275	-2.92193	mb0595	Tumor	0	0	0	0	0	0
AATCACGAGCCGTAAG-1_1	-4.87577	-4.59266	mb0595	Tumor	0	0	0	0	0	0
AATCACGAGGCGTTAG-1_1	-2.28443	-5.36339	mb0595	Tumor	0	0	0	0	0	0
AATCACGAGTCTAACC-1_1	-0.870702	3.22648	mb0595	Tumor	0	0	0	0	0	0
AATCACGCAAAGGCAC-1_1	10.6294	3.80266	mb0595	Tumor	0	0	0	0	0	0
AATCACGCACGAGGTA-1_1	-2.74308	-5.92638	mb0595	Tumor	0	0	0	0	0	0
AATCACGCAGACAAAT-1_1	-4.4766	-8.33424	mb0595	Tumor	0	0	0	0	0	0
AATCACGGTTAGTTCG-1_1	-4.99532	-3.54359	mb0595	Tumor	0	0	0	0	0	0
AATCACGTCATAGACC-1_1	-4.99733	-4.23636	mb0595	Tumor	0	0	0	0	0	0
AATCGACAGAGTCAAT-1_1	-4.24361	-1.62929	mb0595	Tumor	0	0	0	0	0	0
AATCGACAGAGTTGTA-1_1	-3.96507	-5.0657	mb0595	Tumor	0	0	0	0	0	0
AATCGACAGCATTGTC-1_1	-2.01177	-6.13418	mb0595	Tumor	0	0	0	0	0	0
AATCGACAGCGAGAAA-1_1	-0.945925	4.19087	mb0595	Tumor	0	0	0	0	0	0
AATCGACAGTAGGAAG-1_1	-4.05587	-6.70077	mb0595	Tumor	0	0	0	0	0	0
AATCGACCAAATAGCA-1_1	-5.07717	-4.48698	mb0595	Tumor	0	0	0	0	0	0
AATCGACCAGCTCTGG-1_1	-5.02463	-5.96191	mb0595	Tumor	0	0	0	0	0	0
AATCGACCATATGCGT-1_1	-4.83676	-1.24904	mb0595	Tumor	0	0	0	0	0	0
AATCGACGTCTTGAAC-1_1	6.43165	5.19513	mb0595	Tumor	0	0	0	0	0	0
AATCGACTCAATCAGC-1_1	-2.20518	3.83574	mb0595	Tumor	0	0	0	0	0	0
AATCGACTCATAGACC-1_1	-4.36961	-5.38023	mb0595	Tumor	0	0	0	0	0	0
AATCGTGAGACTGAGC-1_1	-2.89336	-6.33813	mb0595	Tumor	0	0	0	0	0	0
AATCGTGAGGAACGAA-1_1	-5.37381	-5.90533	mb0595	Tumor	0	0	0	0	0	0
AATCGTGAGGAAGTAG-1_1	5.75237	5.05462	mb0595	Tumor	0	0	0	0	0	0
AATCGTGAGGGTGGGA-1_1	5.40568	-0.352457	mb0595	Tumor	0	0	0	0	0	0
AATCGTGAGTGGTGGT-1_1	-3.92714	-6.9978	mb0595	Tumor	0	0	0	0	0	0
AATCGTGCAAATGGCG-1_1	-4.64095	-3.4152	mb0595	Tumor	0	0	0	0	0	0
AATCGTGCACAAATGA-1_1	-3.26124	1.12507	mb0595	Tumor	0	0	0	0	0	0
AATCGTGCAGATCATC-1_1	-5.11005	-5.18668	mb0595	Tumor	0	0	0	0	0	0
AATCGTGGTACCTAAC-1_1	-2.88843	2.29375	mb0595	Tumor	0	0	0	0	0	0
AATCGTGGTACGCGTC-1_1	-2.34191	1.80139	mb0595	Tumor	0	0	0	0	0	0
AATCGTGGTCTTAGTG-1_1	-5.33618	-2.26279	mb0595	Tumor	0	0	0	0	0	0
AATCGTGGTGTGTGTT-1_1	-4.6505	-0.396867	mb0595	Tumor	0	0	0	0	0	0
AATCGTGTCATCAGTG-1_1	-3.37928	-4.85285	mb0595	Tumor	0	0	0	0	0	0
AATGAAGCAACAAAGT-1_1	-5.31544	-7.05359	mb0595	Tumor	0	0	0	0	0	0
AATGAAGCAACGACAG-1_1	-3.83167	-3.90574	mb0595	Tumor	0	0	0.978958	0	0	0
AATGAAGCAAGTTGGG-1_1	-4.6994	-8.2887	mb0595	Tumor	1.43949	0	0	0	0	0
AATGAAGCAGAGACTG-1_1	4.75758	6.27503	mb0595	Tumor	0	0	0	0	0	0
AATGAAGGTCTCGGGT-1_1	-3.1959	0.561845	mb0595	Tumor	0	0	0	0	0	0
AATGAAGGTTGGATCT-1_1	5.2985	0.748007	mb0595	Tumor	0	0	1.25241	0	0	0
AATGAAGTCAGCATTG-1_1	-4.91581	-4.79674	mb0595	Tumor	0	0	0	0	0	0
AATGAAGTCCAAACCA-1_1	-3.49586	-1.08778	mb0595	Tumor	0	0	0	0	0	0
AATGAAGTCCTCTTTC-1_1	-4.92274	-5.0376	mb0595	Tumor	0	0	0	0	0	0
AATGAAGTCGATTCCC-1_1	-0.860913	5.25942	mb0595	Tumor	0	0	0	0	0	0
AATGAAGTCGCATTGA-1_1	1.05842	6.02394	mb0595	Tumor	0	0	0	0	0	0
AATGAAGTCGGCATTA-1_1	4.10885	1.29185	mb0595	Tumor	0	0	0	0	0	0
AATGAAGTCGTTCAGA-1_1	-1.92769	1.954	mb0595	Tumor	0	0	0	0	0	0
AATGACCAGAAGTCCG-1_1	-4.87102	-4.69003	mb0595	Tumor	0	0	0	0	0	0
AATGACCAGAAGTGTT-1_1	-1.92833	0.434752	mb0595	Tumor	0	0	0	0	0	0
AATGACCAGATCCAAA-1_1	-2.66799	-3.28728	mb0595	Tumor	0	0	0.342796	0	0	0
AATGACCAGCGTGCCT-1_1	-3.85736	-7.9514	mb0595	Tumor	0	0	0	0	0	0
AATGACCCAGTTCCAA-1_1	-4.72973	-4.43582	mb0595	Tumor	0	0	0	0	0	0
AATGACCCATAATCGC-1_1	5.36653	5.24872	mb0595	Tumor	0	0	0	0	0	0
AATGACCGTAGTCCTA-1_1	3.36993	-4.26243	mb0595	Immune-Other	0	0	0	0	1.00817	0
AATGACCGTCGAACGA-1_1	-3.11192	1.8153	mb0595	Tumor	0	0	0	0	0	0
AATGACCGTCTTCAAG-1_1	-1.01207	3.5737	mb0595	Tumor	0	0	0	0	0	0
AATGACCTCAGAGCGA-1_1	-3.41037	-2.44585	mb0595	Tumor	0	0	0	0	0	0
AATGACCTCCGAGTGC-1_1	-6.71845	-4.57664	mb0595	Tumor	0	0	0	0	0	0
AATGACCTCGGCATCG-1_1	-5.78742	-6.51486	mb0595	Tumor	0	0	0	0	0	0
AATGCCAAGTGGCAGT-1_1	2.09459	5.73984	mb0595	Tumor	0	0	0	0	0	0
AATGCCACACATACGT-1_1	-2.91779	-5.21015	mb0595	Tumor	0	0	0	0	0	0
AATGCCACACCGAATT-1_1	4.14532	1.64982	mb0595	Tumor	0	0	0	0	0	0
AATGCCACAGCCCAGT-1_1	4.10089	1.64415	mb0595	Tumor	0	0	0	0	0	0
AATGCCACATAGACTC-1_1	5.05092	1.2892	mb0595	Tumor	0	0	0	0	0	0
AATGCCAGTCCAGCCA-1_1	-3.71505	1.42809	mb0595	Tumor	0	0	0	0	0	0
AATGCCAGTTGCAACT-1_1	4.54125	0.882468	mb0595	Tumor	0	0	0	0	0	0
AATGCCATCCGATGTA-1_1	4.68295	0.0986291	mb0595	Tumor	0	0	0	0	0	0
AATGCCATCGTCGCTT-1_1	-4.18105	-3.90719	mb0595	Tumor	0	0	0	0	0	0
AATGGAAAGCCTTTCC-1_1	-6.80695	-4.20066	mb0595	Tumor	0	0	0	0	0	0
AATGGAAAGCGTGAGT-1_1	-5.03623	-5.96615	mb0595	Tumor	0	0	0	0	0	0
AATGGAAAGGACGCTA-1_1	10.6053	3.71177	mb0595	Tumor	0	0	0	0	0	0
AATGGAAAGGGATCTG-1_1	-2.54778	2.01912	mb0595	Tumor	0	0	0	0	0	0
AATGGAAAGTACAGAT-1_1	5.4524	0.432215	mb0595	Tumor	0	0	0	0	0	0
AATGGAACAAAGACTA-1_1	-3.19744	-0.836021	mb0595	Tumor	0	0	0	0	0	0
AATGGAACAAAGGTTA-1_1	-3.17244	-0.727107	mb0595	Tumor	0	0	0	0	0	0
AATGGAACACTACGGC-1_1	-5.04044	-1.76094	mb0595	Tumor	0	0	0	0	0	0
AATGGAACACTCCGGA-1_1	-2.28908	0.99829	mb0595	Tumor	0	0	0	0	0	0
AATGGAACAGAACTCT-1_1	-6.16148	-3.47467	mb0595	Tumor	0	0	0	0	0	0
AATGGAACAGGGAATC-1_1	-1.90993	4.14448	mb0595	Tumor	0	0	0	0	0	0
AATGGAACATTCAGCA-1_1	-5.5938	-1.2986	mb0595	Tumor	0	0	1.01825	0	0	0
AATGGAAGTCCTATAG-1_1	-4.22899	-8.49891	mb0595	Tumor	0	0	0	0	0	0
AATGGAAGTTTCGTAG-1_1	-3.91424	-6.43702	mb0595	Tumor	0	0	0	0	0	0
AATGGAATCTCCTGAC-1_1	3.94189	2.60339	mb0595	Tumor	0	0	0	0	0	0
AATGGAATCTGTAACG-1_1	5.25851	1.30801	mb0595	Tumor	0	0	0	0	0	0
AATGGAATCTTCACAT-1_1	-2.22469	3.19076	mb0595	Tumor	0	0	0	0	0	0
AATGGCTAGACCAAAT-1_1	-4.27065	-0.905942	mb0595	Tumor	0	0	0	0	0	0
AATGGCTAGATGTTGA-1_1	-6.74687	-4.89329	mb0595	Tumor	0	0	0	0	0	0
AATGGCTAGATTGGGC-1_1	-5.4555	-5.9368	mb0595	Tumor	0	0	0	0	0	0
AATGGCTAGGTATTGA-1_1	-5.41021	-2.04593	mb0595	Tumor	0	0	0	0	0	0
AATGGCTCAATTCTTC-1_1	4.26751	1.63607	mb0595	Tumor	0	0	0	0	0	0
AATGGCTCACACACGC-1_1	-1.26781	3.92286	mb0595	Tumor	0	0	0	0	0	0
AATGGCTCAGCAGATG-1_1	4.32568	3.66683	mb0595	Tumor	0	0	0	0	0	0
AATGGCTCAGCGACAA-1_1	5.34753	0.726087	mb0595	Tumor	0	0	0	0	0	0
AATGGCTCATCTGGGC-1_1	-3.46845	1.09696	mb0595	Tumor	0	0	0	0	0	0
AATGGCTGTAGCACGA-1_1	-4.62286	-7.77985	mb0595	Tumor	0	0	0	0	0	0
AATGGCTGTAGGATAT-1_1	-3.25874	1.50579	mb0595	Tumor	0	0	0	0	0	0
AATGGCTGTATACAGA-1_1	-3.45583	1.33228	mb0595	Tumor	0	0	0	0	0	0
AATGGCTGTCGAGATG-1_1	-5.76764	-1.87821	mb0595	Tumor	0	0	0	0	0	0
AATGGCTGTCGGTAAG-1_1	-6.32153	-3.16051	mb0595	Tumor	0	0	0	0	0	0
AATGGCTGTCTCAAGT-1_1	4.46878	0.782589	mb0595	Tumor	0	0	0	0	0	0
AATGGCTGTCTGATCA-1_1	-3.28306	1.79791	mb0595	Tumor	0	0	0	0	0	0
AATGGCTGTGGTCAAG-1_1	4.18613	1.56957	mb0595	Tumor	0	0	0	0	0	0
AATGGCTGTTAGGGAC-1_1	4.92795	0.402172	mb0595	Tumor	0	0	0	0	0	0
AATGGCTTCCCGTGTT-1_1	4.25158	1.16138	mb0595	Tumor	0	0	0	0	0	0
AATTCCTCAAATACAG-1_1	-5.40988	-6.72293	mb0595	Tumor	0	0	0	0	0	0.797354
AATTCCTCAAGACAAT-1_1	-6.48136	-4.08151	mb0595	Tumor	0	0	0.813019	0	0	0
AATTCCTCAAGAGGTC-1_1	1.51328	4.67626	mb0595	Tumor	0	0	0	0	0	0
AATTCCTCAGGTCAGA-1_1	-3.99746	-0.770623	mb0595	Tumor	0	0	0	0	0	0
AATTCCTGTAGACGGT-1_1	-3.85887	-5.91573	mb0595	Tumor	0	0	0	0	0	0
AATTCCTGTGGCTCTG-1_1	4.43805	0.445298	mb0595	Tumor	0	0	0	0	0	0
AATTCCTGTTCCACGG-1_1	-4.12619	-4.90643	mb0595	Tumor	0	0	0	0	0	0
AATTCCTTCCCATAAG-1_1	4.11469	1.61479	mb0595	Tumor	0	0	0	0	0	0
AATTTCCAGAAATTCG-1_1	-2.32248	-4.48387	mb0595	Tumor	0	0	0	0	0	0
AATTTCCAGTTACTCG-1_1	-2.07863	3.74228	mb0595	Tumor	0	0	0	0	0	0
AATTTCCCACAGACGA-1_1	-3.66703	-2.54235	mb0595	Tumor	0	0	0	0	0	0
AATTTCCCAGTACTAC-1_1	4.71269	0.764234	mb0595	Tumor	0	0	0	0	0	0
AATTTCCCATGGGATG-1_1	4.12766	1.15106	mb0595	Tumor	0	0	0	0	0	0
AATTTCCGTAACGCGA-1_1	-3.39531	-5.30177	mb0595	Tumor	0	0	0	0	0	0
AATTTCCGTCAGGAGT-1_1	-5.71347	-6.75489	mb0595	Tumor	0	0	0	0	0	0
AATTTCCGTGTTAGCT-1_1	3.84115	5.85642	mb0595	Tumor	0	0	0	0	0	0
AATTTCCTCCTACAAG-1_1	0.873632	6.70995	mb0595	Tumor	0	0	0	0	0	0
AATTTCCTCGCCGAGT-1_1	-2.77885	-2.90472	mb0595	Tumor	0	0	0	0	0.319209	0
AATTTCCTCTCCCAAC-1_1	6.38516	4.71407	mb0595	Tumor	0	0	0	0	0	0
AATTTCCTCTTCTAAC-1_1	4.64666	0.790216	mb0595	Tumor	0	0	0	0	0	0
ACAAAGAAGAGAGTTT-1_1	10.7462	3.30838	mb0595	Tumor	0	0	0	0	0	0
ACAAAGAAGGAACGCT-1_1	-4.19662	-7.96318	mb0595	Tumor	0	0	0	0	0	0
ACAAAGAAGGTAACTA-1_1	-4.81003	-5.70261	mb0595	Tumor	0	0	0	0	0	0
ACAAAGAAGGTGCTTT-1_1	-3.68876	-6.12048	mb0595	Tumor	0	0	0	0	0	0
ACAAAGAAGTCGTCTA-1_1	1.93841	5.63545	mb0595	Tumor	0	0	0	0	0	0
ACAAAGAAGTTTCGAC-1_1	-3.58198	-6.85607	mb0595	Tumor	0	0	0	0	0	0
ACAAAGACAAGGAGTC-1_1	0.452211	5.72754	mb0595	Tumor	0	0	0	0	0	0
ACAAAGACAATAAGGT-1_1	0.0552587	6.12271	mb0595	Tumor	0	0	0	0	0	0
ACAAAGACAGAGGACT-1_1	-3.38786	-3.79137	mb0595	Tumor	0	0	0	0	0	0
ACAAAGACATCCTATT-1_1	-4.96374	-3.20453	mb0595	Tumor	0	0	0	0	0	0
ACAAAGACATTGACTG-1_1	-5.01635	-4.6192	mb0595	Tumor	0	0	0	0	0	0
ACAAAGAGTCATAGTC-1_1	-4.32551	-7.11355	mb0595	Tumor	0	0	0	0	0	0
ACAAAGAGTGGGTTGA-1_1	-1.10836	5.04502	mb0595	Tumor	0	0	0	0	0	0
ACAAAGAGTGTTAAAG-1_1	-3.51171	-2.0204	mb0595	Tumor	0	0	0	0	0	0
ACAAAGAGTTCTGAGT-1_1	-5.03968	-5.64461	mb0595	Tumor	0	0	0	0	0	0
ACAAAGAGTTGGAGGT-1_1	4.85036	0.952393	mb0595	Tumor	0	0	0	0	0	0
ACAAAGATCCATCCGT-1_1	6.0908	-2.44038	mb0595	Microglia	0	0	0	0	0	3.31202
ACAAAGATCGCCTTGT-1_1	-4.37891	-5.89155	mb0595	Tumor	0	0	0	0	0	0
ACAAAGATCTGAGCAT-1_1	-4.86772	-4.08696	mb0595	Tumor	0	0	0	0	0	0
ACAACCAAGACGACTG-1_1	-4.92158	-4.67927	mb0595	Tumor	0	0	0	0	0	0
ACAACCAAGCCTAACT-1_1	-6.08079	-2.2029	mb0595	Tumor	0	0	0	0	0	0
ACAACCAAGGCAATGC-1_1	-3.34345	-6.54419	mb0595	Tumor	0	0	0	0	0	0
ACAACCAAGGGTTAAT-1_1	-4.84545	-1.7426	mb0595	Tumor	0	0	0	0	0	0
ACAACCAAGTGCGTCC-1_1	11.9783	-3.35681	mb0595	Astrocyte	0	0	0	0	0	0
ACAACCACAAACTCTG-1_1	-1.11068	0.74505	mb0595	Tumor	0	0	0	0	0	0
ACAACCACAGCCATTA-1_1	-4.11166	-3.85124	mb0595	Tumor	0	0	0	0	0	0
ACAACCACATAACCCA-1_1	4.66882	0.754164	mb0595	Tumor	0	0	0	0	0	0
ACAACCAGTAGATCGG-1_1	-4.77031	-6.7759	mb0595	Tumor	0	0	0	0	0	0
ACAACCAGTAGCCCTG-1_1	-1.6646	3.22912	mb0595	Tumor	0	0	0	0	0	0
ACAACCAGTCTGATCA-1_1	-6.66548	-4.25033	mb0595	Tumor	0	0	0	0	0	0
ACAACCAGTTCTCCCA-1_1	-3.38515	-8.07677	mb0595	Tumor	0	0	0	0	0	0
ACAACCATCCAGTGTA-1_1	-1.30955	4.60388	mb0595	Tumor	0	0	0	0	0	0
ACAACCATCGGAAGGT-1_1	-3.5715	-4.72397	mb0595	Tumor	0	0	0	0	0	0
ACAAGCTAGACGGAAA-1_1	-5.00565	-2.6813	mb0595	Tumor	0	0	0	0	0	0
ACAAGCTAGCCGATTT-1_1	-3.96591	-1.6539	mb0595	Tumor	0	0	0	0	0	0
ACAAGCTAGGCTAACG-1_1	-4.17595	-4.59081	mb0595	Tumor	0	0	0	0	0	0
ACAAGCTAGGGTATAT-1_1	5.67171	4.99769	mb0595	Tumor	1.20967	0	0	0	0	0
ACAAGCTCATGACTCA-1_1	-10.3144	2.67709	mb0595	Oligodendrocyte	0	0	0	0	0	0.507409
ACAAGCTGTGACACAG-1_1	-7.0712	-4.25078	mb0595	Tumor	0	0	0	0	0	0
ACAAGCTGTGGACCAA-1_1	-1.7872	4.22822	mb0595	Tumor	0	0	0	0	0	0
ACAAGCTGTTATGGTC-1_1	-2.05324	2.63454	mb0595	Tumor	0.605341	0	0	0	0	0
ACAAGCTGTTGTGTTG-1_1	-4.75322	-8.44969	mb0595	Tumor	0	0	0	0	0	0
ACAAGCTTCACCCTGT-1_1	4.46582	0.809833	mb0595	Tumor	0	0	0	0	0	0
ACAAGCTTCCAGTTCC-1_1	-4.34068	-0.138988	mb0595	Tumor	0	0	0	0	0	0
ACAAGCTTCCGCGAGT-1_1	5.32613	5.20212	mb0595	Tumor	0	0	0	0	0	0
ACACAGTAGAAGAACG-1_1	-1.99572	-6.00372	mb0595	Tumor	0	0	0	0	0	0
ACACAGTAGCGGGTAT-1_1	5.84148	4.44936	mb0595	Tumor	0	0	0	0	0	0
ACACAGTCAACCAACT-1_1	-4.98447	-1.30785	mb0595	Tumor	0	0	0	0	0	0
ACACAGTCAAGACGGT-1_1	-4.68943	-6.5044	mb0595	Tumor	0	0	0	0	0	0
ACACAGTCACATACGT-1_1	-4.49188	-6.24027	mb0595	Tumor	0	0	0	0	0	0
ACACAGTCAGTTGTCA-1_1	-2.50764	-4.58504	mb0595	Tumor	0	0	0	0	0	0.370536
ACACAGTCATAACAGA-1_1	-3.09916	-7.95314	mb0595	Tumor	0	0	0	0	0	0
ACACAGTCATGACTAC-1_1	0.0470248	2.9066	mb0595	Tumor	0	0	0.324602	0	0	0
ACACAGTCATGTAACC-1_1	-3.52153	-6.17178	mb0595	Tumor	0	0	0	0	0	0
ACACAGTCATTGCAAC-1_1	-2.80826	-3.01775	mb0595	Tumor	0	0	0	0	0	0
ACACAGTGTAATGATG-1_1	3.82362	2.27907	mb0595	Tumor	0	0	0	0	0	0
ACACAGTGTGCCAAGA-1_1	-5.32541	-3.9301	mb0595	Tumor	0	0	0	0	0	0
ACACAGTGTTCTATCT-1_1	-4.70323	-8.65326	mb0595	Tumor	0	0	0	0	0	0
ACACAGTGTTTATGCG-1_1	-4.78358	-3.76504	mb0595	Tumor	0	0	0	0	0	0
ACACAGTTCACTCCGT-1_1	-6.43401	-5.03657	mb0595	Tumor	0	0	0	0	0	0
ACACAGTTCGTAGGGA-1_1	-1.39487	4.73946	mb0595	Tumor	0	0	0	0	0	0
ACACCAAAGCGGTAAC-1_1	0.896741	6.71131	mb0595	Tumor	0	0	0	0	0	0
ACACCAAAGGCCATAG-1_1	9.08948	4.99523	mb0595	Tumor	0	0	0	0	0	0
ACACCAAAGGTCCCTG-1_1	-2.32585	-7.29352	mb0595	Tumor	0	0	0	0	0	0
ACACCAACAAATGAGT-1_1	-2.30823	3.48837	mb0595	Tumor	0	0	0	0	0	0
ACACCAACAAGTGGCA-1_1	-3.32167	2.58549	mb0595	Tumor	0	0	0	0	0	0
ACACCAACAGTCGCAC-1_1	-2.88183	-1.55752	mb0595	Tumor	0	0	0	0	0	0
ACACCAAGTAACTTCG-1_1	4.62819	5.62159	mb0595	Tumor	0	0	0	0	0	0
ACACCAAGTCGTCGGT-1_1	4.61885	5.53844	mb0595	Tumor	0	0	0	0	0	0
ACACCAATCGGATAAA-1_1	-3.04903	-4.32819	mb0595	Tumor	0	0	0	0	0	0
ACACGCGAGGAGTATT-1_1	-1.10213	0.84915	mb0595	Tumor	0	0	0	0	0	0
ACACGCGCAAAGGGCT-1_1	4.73303	5.14022	mb0595	Tumor	0	0	0	0	0	0
ACACGCGCAACCCTAA-1_1	4.47708	0.578081	mb0595	Tumor	0	0	0	0	0	0
ACACGCGCAGCTCCTT-1_1	-4.12851	-4.70882	mb0595	Tumor	0	0	0	0	0	0
ACACGCGCAGTTAGGG-1_1	-4.03432	-6.80392	mb0595	Tumor	0	0	0	0	0	0
ACACGCGGTAACACCT-1_1	-2.95162	-6.99999	mb0595	Tumor	0	0	0	0	0	0
ACACGCGGTAGGCAGT-1_1	-2.36322	-6.44975	mb0595	Tumor	0	0	0	0	0	0
ACACGCGGTCGGTGTC-1_1	-3.84697	-5.83141	mb0595	Tumor	0	0	0	0	0	0
ACACGCGGTGTCATGT-1_1	-0.236717	4.89111	mb0595	Tumor	0	0	0	0	0	0
ACACGCGGTTAGAAAC-1_1	-2.39404	2.26523	mb0595	Tumor	0	0	0	0	0	0
ACACGCGTCACCATGA-1_1	8.0272	5.45743	mb0595	Tumor	0	0	0	0	0	0
ACACGCGTCCGCACTT-1_1	-3.42491	-5.31476	mb0595	Tumor	0	0	0	0	0	0
ACACGCGTCTCGCTCA-1_1	5.21938	4.46502	mb0595	Tumor	0	0	0	0	0	0
ACACTGAAGATGGTCG-1_1	-2.73681	-6.92652	mb0595	Tumor	0	0	0	0	0	0
ACACTGAAGCCACAAG-1_1	-3.38774	-4.49078	mb0595	Tumor	0	0	0	0	0	0
ACACTGAAGCTGTCCG-1_1	-3.06998	-6.54721	mb0595	Tumor	0	0	0	0	0	0
ACACTGAAGGCAATGC-1_1	3.81118	2.24767	mb0595	Tumor	0	0	0	0	0	0
ACACTGAAGTATAGAC-1_1	-3.34669	-6.6361	mb0595	Tumor	0	0	0	0	0	0
ACACTGAAGTCACACT-1_1	-4.13817	-2.81971	mb0595	Tumor	0	0	0	0	0	0
ACACTGACAAATTGCC-1_1	4.02154	2.18032	mb0595	Tumor	0	0	0	0	0	0
ACACTGACAACGTATC-1_1	-4.1187	0.067329	mb0595	Tumor	0	0	0	0	0	0
ACACTGACACCTGAAT-1_1	-4.66971	-2.15743	mb0595	Tumor	0	0	0	0	0	0
ACACTGACACTGTCCT-1_1	1.15975	6.91032	mb0595	Tumor	0	0	0	0	0	0
ACACTGACAGCACACC-1_1	-4.5741	-5.99864	mb0595	Tumor	0	0	0	0	0	0
ACACTGACAGGCTACC-1_1	-4.58527	-3.32448	mb0595	Tumor	0	0	0	0	0	0
ACACTGAGTACCACGC-1_1	5.31174	5.14582	mb0595	Tumor	0	0	0	0	0	0
ACACTGAGTGCCTAAT-1_1	-0.601896	6.18949	mb0595	Tumor	0	0	0	0	0	0
ACACTGAGTGCCTTTC-1_1	0.504036	6.63989	mb0595	Tumor	0	0	0	0	0	0
ACACTGAGTTAACAGA-1_1	4.58671	1.14827	mb0595	Tumor	0	0	0	0	0	0
ACACTGATCACTCTTA-1_1	-5.55775	-4.63575	mb0595	Tumor	0	0	0	0	0	0
ACACTGATCCATCCGT-1_1	6.27254	5.27423	mb0595	Tumor	0	0	0	0	0	0
ACACTGATCCATTTAC-1_1	-0.856282	6.04661	mb0595	Tumor	0	0	0	0	0	0
ACACTGATCCCTGGTT-1_1	4.45487	0.849733	mb0595	Tumor	0	0	0	0	0	0
ACACTGATCCTAAGTG-1_1	-0.531269	5.80558	mb0595	Tumor	0	0	0	0	0	0
ACAGAAAAGACATATG-1_1	-5.01292	-4.06412	mb0595	Tumor	0	0	0	0	0	0
ACAGAAACACTTGGGC-1_1	-5.75991	-6.1193	mb0595	Tumor	0	0	0	0	0	0
ACAGAAACAGACCATT-1_1	-3.6749	1.65667	mb0595	Tumor	0	0	0	0	0	0
ACAGAAAGTACAAACA-1_1	-3.38727	-8.24066	mb0595	Tumor	0	0	0	0	0	0
ACAGAAAGTCGAGTGA-1_1	-6.90566	-5.10633	mb0595	Tumor	0	0	0	0	0	0
ACAGAAAGTGAAAGTT-1_1	-1.79589	-6.76618	mb0595	Tumor	0	0	0	0	0	0
ACAGAAAGTTCAAACC-1_1	-0.189655	3.4818	mb0595	Tumor	0	0	0	0	0	0
ACAGAAAGTTGCTCAA-1_1	-5.23888	-2.88491	mb0595	Tumor	0	0	0	0	0	0
ACAGAAATCAATCGGT-1_1	-4.408	-1.27665	mb0595	Tumor	0	0	0	0	0	0
ACAGAAATCATCGACA-1_1	-1.48641	4.92474	mb0595	Tumor	0	0	0	0	0	0
ACAGAAATCGCCAGAC-1_1	-1.47435	2.98396	mb0595	Tumor	0	0	0	0	0	0
ACAGCCGAGATTTGCC-1_1	-4.16843	-2.91835	mb0595	Tumor	0	0	0	0	0	0
ACAGCCGAGCATCCCG-1_1	-2.04104	-6.43257	mb0595	Tumor	0	0	0	0	0	0
ACAGCCGAGTACAGCG-1_1	-3.89995	0.427713	mb0595	Tumor	0	0	0	0	0	0
ACAGCCGAGTCGAAAT-1_1	-2.44639	3.07211	mb0595	Tumor	0	0	0	0	0	0
ACAGCCGGTATAATGG-1_1	-4.56241	-1.88806	mb0595	Tumor	0	0	0	0	0	0
ACAGCCGTCAGCCTTC-1_1	-4.27716	-2.86268	mb0595	Tumor	0	0	0	0	0	0
ACAGCCGTCAGGGTAG-1_1	-2.50523	-5.72756	mb0595	Tumor	0	0	0	0	0	0
ACAGCCGTCATCTACT-1_1	-4.67417	-0.491383	mb0595	Tumor	0	0	0	0	0	0
ACAGCCGTCCCTCGTA-1_1	1.40997	4.48302	mb0595	Tumor	0	0	0	0	0	0
ACAGCCGTCCGTGTCT-1_1	-2.99471	-6.96329	mb0595	Tumor	0	0	0	0	0	0
ACAGCCGTCCTCAGAA-1_1	-3.11136	-8.0684	mb0595	Tumor	0	0	0	0	0	0
ACAGCCGTCGACACTA-1_1	-3.24057	-3.90978	mb0595	Tumor	0	0	0	0	0	0
ACAGCCGTCTGTCAGA-1_1	-2.87939	-6.1313	mb0595	Tumor	0	0	0	0	0	0
ACAGCCGTCTTCGTAT-1_1	-2.83807	-6.33799	mb0595	Tumor	0	0	0	0	0	0
ACAGGGAAGACGAAGA-1_1	-1.39249	4.78231	mb0595	Tumor	0	0	0	0	0	0
ACAGGGAAGGTCGACA-1_1	5.28204	5.99091	mb0595	Tumor	0	0	0	0.643055	0	0
ACAGGGAAGGTTCTAC-1_1	-5.08233	-4.64142	mb0595	Tumor	0	0	0	0	0	0
ACAGGGAAGTGGACTG-1_1	0.469178	6.77269	mb0595	Tumor	0	0	0	0	0	1.23831
ACAGGGACATGACAGG-1_1	-2.28568	-7.28254	mb0595	Tumor	0	0	0	0	0	0
ACAGGGACATTAGGCT-1_1	-0.438153	2.83927	mb0595	Tumor	0	0	0	0	0	0.339901
ACAGGGACATTGCTGA-1_1	-3.7276	-5.49199	mb0595	Tumor	0	0	0	0	0	0
ACAGGGAGTCGCGTCA-1_1	1.62665	6.68185	mb0595	Tumor	0	0	0	0	0	0
ACAGGGAGTGACGCCT-1_1	-4.25408	-6.29468	mb0595	Tumor	0	0	0	0	0	0
ACAGGGAGTGGCAACA-1_1	-4.04676	-3.39292	mb0595	Tumor	0	0	0	0	0	0.725057
ACAGGGAGTTGCGAAG-1_1	-5.48783	-5.12172	mb0595	Tumor	0	0	0	0	0	0
ACATCCCAGACATAGT-1_1	1.59268	5.17244	mb0595	Tumor	0	0	0	0	0	0
ACATCCCAGGCGTTAG-1_1	-6.84704	-3.89629	mb0595	Tumor	0	0	0	0	0	0
ACATCCCAGTGGAAAG-1_1	8.74863	-8.55393	mb0595	Fibroblast	0	0	1.81562	0	0	0
ACATCCCCAAACTCGT-1_1	-4.13295	-8.17867	mb0595	Tumor	0	0	0	0	0	0
ACATCCCCAATACGAA-1_1	-1.55738	4.50222	mb0595	Tumor	0	0	0	0	0	0
ACATCCCCAATCGCCG-1_1	-4.52841	-1.77008	mb0595	Tumor	0	0	0	0	0	0
ACATCCCCAGATTTCG-1_1	-5.19627	-4.92768	mb0595	Tumor	0	0	0	0	0	0
ACATCCCCAGCGACCT-1_1	-3.55425	-7.56927	mb0595	Tumor	0	0	0	0	0	0
ACATCCCGTCATGCAT-1_1	-1.12185	3.48604	mb0595	Tumor	0	0	0	0	0	0
ACATCCCGTTGAGAGC-1_1	-10.5087	3.20075	mb0595	Oligodendrocyte	0	0	0	1.04887	0	0
ACATCCCGTTTGCAGT-1_1	1.07451	4.17942	mb0595	Tumor	0	0	0	0	0	0
ACATCCCGTTTGTTGG-1_1	-1.74945	2.85393	mb0595	Tumor	0	0	0	0	0	0
ACATCCCTCGAACGCC-1_1	-3.42058	-6.48585	mb0595	Tumor	0	0	0	0	0	0
ACATCGAAGCTGACAG-1_1	-4.51875	-8.19123	mb0595	Tumor	0	0	0	0	0	0
ACATCGAAGTTTCGGT-1_1	-4.84429	-4.99677	mb0595	Tumor	0	0	0	0	0	0
ACATCGACAAGGTCGA-1_1	5.94962	6.17112	mb0595	Tumor	0	0	0	0	0	0
ACATCGACAAGTAGTA-1_1	-2.02788	4.26974	mb0595	Tumor	0	0	0	0	0	0
ACATCGAGTACCTGTA-1_1	-1.02101	3.34057	mb0595	Tumor	0	0	0	0	0	0
ACATCGATCACGGAGA-1_1	-4.28639	-6.54057	mb0595	Tumor	0	0	0	0	0	0
ACATCGATCATAGACC-1_1	-1.85742	3.61295	mb0595	Tumor	0	0	0	0	0	0
ACATCGATCTTCACAT-1_1	-4.05877	-0.265781	mb0595	Tumor	0	0	0	0	0	0
ACATGCAAGACGCCCT-1_1	-5.07337	-5.66201	mb0595	Tumor	0	0	0	0	0	0
ACATGCAAGGATATGT-1_1	-2.11716	3.43913	mb0595	Tumor	0	0	0	0	0	0
ACATGCAAGGCTTTCA-1_1	-2.59786	0.76004	mb0595	Tumor	0	0	0	0	0	0
ACATGCACAAGCTACT-1_1	-4.4181	-1.11822	mb0595	Tumor	0	0	0	0	0	0
ACATGCACAATGAGCG-1_1	-4.64907	-4.57227	mb0595	Tumor	0	0	0	0	0	0
ACATGCACACACACTA-1_1	-4.4296	-8.5209	mb0595	Tumor	0	0	0	0	0	0
ACATGCACACTGCACG-1_1	1.63026	5.03724	mb0595	Tumor	0	0	0	0	0	0
ACATGCACAGACACCC-1_1	4.42768	0.561975	mb0595	Tumor	0	0	0	0	0	0
ACATGCACAGACCATT-1_1	6.52092	5.0064	mb0595	Tumor	0	0	0	0	0	0
ACATGCACAGTTGAAA-1_1	-0.781198	5.46958	mb0595	Tumor	0	0	0	0	0	0
ACATGCACATCCGGCA-1_1	-3.51844	1.67542	mb0595	Tumor	0	0	0	0	0	0
ACATGCACATGCCGAC-1_1	-4.1858	-8.20836	mb0595	Tumor	0	0	0	0	0	0
ACATGCAGTGGTCTAT-1_1	-2.91797	-6.35738	mb0595	Tumor	0	0	0	0	0	0
ACATGCATCAGGAACG-1_1	-1.71634	3.14091	mb0595	Tumor	0	0	0	0	0	0
ACATGCATCATACAGC-1_1	-0.855705	4.39794	mb0595	Tumor	0	0	0	0	0	0
ACATGCATCTCTAGGA-1_1	-2.70942	-5.2333	mb0595	Tumor	0	0	0	0	0	0
ACATGCATCTGAGAAA-1_1	-4.08347	-4.36846	mb0595	Tumor	0	0	0	0	0	0
ACATTTCAGAGGTTAT-1_1	-2.31634	-6.94219	mb0595	Tumor	0	0	0	0	0	0
ACATTTCAGTAGACCG-1_1	-4.67066	-5.75243	mb0595	Tumor	0	0	0	0	0	0
ACATTTCCACAGTGAG-1_1	4.38539	0.753132	mb0595	Tumor	0	0	0	0	0	0
ACATTTCCAGAAACCG-1_1	-3.68907	-8.37387	mb0595	Tumor	0	0	0	0	0	0
ACATTTCCAGTCGCAC-1_1	-1.05089	4.94596	mb0595	Tumor	0	0	0	0	0	0
ACATTTCCATAGATCC-1_1	1.22958	5.42945	mb0595	Tumor	0	0	0	0	0	0
ACATTTCGTACCTATG-1_1	-2.93858	-5.43015	mb0595	Tumor	0	0	0	0	0	0
ACATTTCGTCACCTTC-1_1	-4.77099	-3.7314	mb0595	Tumor	0	0.704849	0	0	0	0
ACATTTCGTGAGTCAG-1_1	-4.31874	-6.15751	mb0595	Tumor	0	0	0	0	0	0
ACATTTCGTGGTTCTA-1_1	-5.68555	-5.79492	mb0595	Tumor	0	0	0	0	0	0
ACATTTCGTTAAAGTG-1_1	-1.68828	4.55965	mb0595	Tumor	0	0	0	0	0	0
ACATTTCTCCATTGTT-1_1	-0.334595	2.53357	mb0595	Tumor	0	0	0	0	0	0
ACATTTCTCGGAAGGT-1_1	-4.33037	-0.27998	mb0595	Tumor	0	0	0	0	0	0
ACATTTCTCGGTCTGG-1_1	-4.933	-7.58853	mb0595	Tumor	0	0	0.991793	0	0	0
ACATTTCTCTTACCGC-1_1	-2.64121	-7.49563	mb0595	Tumor	0	0	0	0	0	0
ACCAAACAGGTTCCAT-1_1	12.027	-3.4155	mb0595	Astrocyte	0	0	0	0	0	0
ACCAAACGTATAGCTC-1_1	5.30286	5.44671	mb0595	Tumor	0	0	0	0	0	0
ACCAAACGTATGTCCA-1_1	-4.83667	-2.99563	mb0595	Tumor	0	0	0	0	0	0
ACCAAACTCATGCCCT-1_1	-6.60326	-4.19206	mb0595	Tumor	0	0	0	0	0	0
ACCAAACTCTGAGGTT-1_1	-2.97029	2.67968	mb0595	Tumor	0	0	0	0	0	0
ACCAACAAGAAGTCCG-1_1	3.02329	6.29674	mb0595	Tumor	0	0	0	0	0	0
ACCAACAAGTCGGGAT-1_1	-0.00930786	5.98445	mb0595	Tumor	0	0	0	0	0	0
ACCAACAAGTGGAAGA-1_1	-4.90303	-3.20543	mb0595	Tumor	0	0	0	0	0	0
ACCAACACAACCGATT-1_1	-5.33998	-4.27186	mb0595	Tumor	0	0	0	0	0	0
ACCAACACAACGACTT-1_1	4.0257	2.23744	mb0595	Tumor	0	0	0	0	0	0
ACCAACACACAGAGCA-1_1	-4.5224	-7.34587	mb0595	Tumor	0	0	0	0	0	0
ACCAACACACTTGAGT-1_1	4.16903	0.999058	mb0595	Tumor	0	0	0	0	0	0
ACCAACACAGGTACGA-1_1	5.11656	4.91272	mb0595	Tumor	0	0	0	0	0	0
ACCAACACATTCTTCA-1_1	-5.24115	-4.42101	mb0595	Tumor	0	0	0	0	0	0
ACCAACAGTATCAGGG-1_1	5.05516	0.51451	mb0595	Tumor	0	0	0	0	0	0
ACCAACATCCAATGCA-1_1	-5.06316	-7.46643	mb0595	Tumor	0	0	0	0	0	0
ACCAACATCCTCTCGA-1_1	-5.49697	-2.77396	mb0595	Tumor	0	0	0	0	0	0
ACCAACATCGGAAACG-1_1	-3.65977	-5.91448	mb0595	Tumor	0	0	0	0	0	0
ACCAACATCTCGAGTA-1_1	-3.64437	-3.7327	mb0595	Tumor	0	0	0	0	0	0
ACCACAAAGAAGTATC-1_1	4.17909	1.49828	mb0595	Tumor	0	0	0	0	0	0
ACCACAACAAAGCGTG-1_1	-2.98413	-5.46251	mb0595	Tumor	0	0	0	0	0	0
ACCACAAGTACAGAAT-1_1	-2.75101	-6.46012	mb0595	Tumor	0	0	0	0	0	0
ACCACAAGTATGCGTT-1_1	-4.24684	-7.77686	mb0595	Tumor	0	0	0	0	0	0
ACCACAAGTCACCGAC-1_1	-1.49055	1.39609	mb0595	Tumor	0	0	0	0	0	0.410136
ACCACAAGTTGGAGAC-1_1	4.29488	0.307745	mb0595	Tumor	0	0	0	0	0	0
ACCACAATCACGATAC-1_1	4.01486	1.33973	mb0595	Tumor	0	0	0	0	0	0
ACCATTTAGACAGCGT-1_1	-2.71158	-2.56938	mb0595	Tumor	0	0	0	0	0	0
ACCATTTCAATCAGCT-1_1	2.52656	5.57024	mb0595	Tumor	0	0	0	0	0	0
ACCATTTCACATAGCT-1_1	-3.67904	1.32975	mb0595	Tumor	0	0	0	0	0	0
ACCATTTCATCGATCA-1_1	2.99959	5.39392	mb0595	Tumor	0	0	0	0	0	0
ACCATTTGTCCACAGC-1_1	3.882	2.20739	mb0595	Tumor	0	0	0	0	0	0
ACCATTTGTGCGAACA-1_1	-4.32983	-5.06441	mb0595	Tumor	0	0	0	0	0	0
ACCATTTTCATAGGCT-1_1	-3.97649	0.423667	mb0595	Tumor	0.673729	0	0	0	0	0
ACCATTTTCCGAGGCT-1_1	5.4212	5.10252	mb0595	Tumor	0	0	0	0	0	0
ACCATTTTCGCATAGT-1_1	-0.100057	6.41154	mb0595	Tumor	0	0	0	0	0	0
ACCCAAAAGACTAGAT-1_1	-4.03126	-5.93211	mb0595	Tumor	0	0	0	0	0	0
ACCCAAAAGTCATTGC-1_1	-4.03639	-8.42902	mb0595	Tumor	0	0	0	0	0	0
ACCCAAACAAGCAGGT-1_1	-0.675213	5.09413	mb0595	Tumor	0	0	0	0	0	0
ACCCAAACAGGTTCGC-1_1	-3.49435	-4.96229	mb0595	Tumor	0	0	0	0	0	0
ACCCAAACAGTTCACA-1_1	-5.2498	-7.19575	mb0595	Tumor	0	0	0	0	0	0
ACCCAAACATAACCCA-1_1	-3.01008	2.244	mb0595	Tumor	0	0	0	0	0	0
ACCCAAAGTACAACGG-1_1	-2.06122	2.42165	mb0595	Tumor	0	0	0	0	0	0
ACCCAAAGTGGTAATA-1_1	-5.82642	-2.41283	mb0595	Tumor	0	0	0	0	0	0
ACCCAAAGTGTTTCTT-1_1	-4.28722	-7.84236	mb0595	Tumor	0	0	0	0	0	0
ACCCAAATCAGACATC-1_1	3.94778	2.42039	mb0595	Tumor	0	0	0	0	0	0
ACCCAAATCTCATGCC-1_1	-2.84477	2.54217	mb0595	Tumor	0	0	0	0	0	0
ACCCTCAAGAATACAC-1_1	4.47462	0.660292	mb0595	Tumor	0	0	0	0	0	0
ACCCTCAAGCAATTAG-1_1	-3.85814	-8.49134	mb0595	Tumor	0	0	0	0	0	0
ACCCTCAAGCAGGGAG-1_1	5.37271	5.5463	mb0595	Tumor	0	0	0	0	0	0
ACCCTCAAGGCTCTCG-1_1	4.3626	0.683131	mb0595	Tumor	0	0	0	0	0	0
ACCCTCACACGACAAG-1_1	-4.12997	-6.17935	mb0595	Tumor	0	0	0	0	0	0
ACCCTCACATTGACTG-1_1	0.85993	6.42859	mb0595	Tumor	0	0	0	0	0	0
ACCCTCAGTCGTCATA-1_1	-0.791726	5.33225	mb0595	Tumor	0	0	0	0	0	0
ACCCTCAGTGACTAAA-1_1	-3.19264	1.25094	mb0595	Tumor	0	0	0	0	0	0
ACCCTCATCAATCTCT-1_1	-4.63961	-3.54738	mb0595	Tumor	0	0	0	0	0	0
ACCCTCATCAGCAGAG-1_1	-4.20198	-5.7214	mb0595	Tumor	0	0	1.56459	0	0	0
ACCCTCATCCGGCTTT-1_1	-2.70099	-6.98006	mb0595	Tumor	0	0	0	0	0	0
ACCCTCATCTTACACT-1_1	4.59425	0.973784	mb0595	Tumor	0	0	0	0	0	0
ACCCTTGAGAACCCGA-1_1	-4.91657	-4.57256	mb0595	Tumor	0	0	0	0	0	0
ACCCTTGAGACGATAT-1_1	-4.68503	-3.55699	mb0595	Tumor	0	0	0	0	0	0
ACCCTTGAGTCACTGT-1_1	0.654126	6.02423	mb0595	Tumor	0	0	0	0	0	0
ACCCTTGCAGCACGAA-1_1	-4.13987	-4.63039	mb0595	Tumor	0	0	0	0	0	0.513264
ACCCTTGCATCCTAAG-1_1	-0.207271	5.76942	mb0595	Tumor	0	0	0	0	0	0
ACCCTTGCATCCTCAC-1_1	-4.53396	-4.7879	mb0595	Tumor	0	0	0	0	0	0
ACCCTTGGTATGGAGC-1_1	-2.91524	-7.81057	mb0595	Tumor	0	0	0	0	0	0
ACCCTTGGTCCCGCAA-1_1	-6.61042	-5.19001	mb0595	Tumor	0	0	0.641859	0	0	0
ACCCTTGGTCCTTTGC-1_1	-2.50939	3.43796	mb0595	Tumor	0	0	0	0	0	0
ACCCTTGGTGATACAA-1_1	-2.53258	-4.90423	mb0595	Tumor	0	0	0	0	0	0
ACCCTTGGTGTCTAAC-1_1	-3.78301	-8.00053	mb0595	Tumor	0	0	0	0	0	0
ACCCTTGGTTCGTGCG-1_1	-6.75492	-4.77604	mb0595	Tumor	0	0	0	0	0	0
ACCCTTGGTTGGATCT-1_1	-1.1462	4.05264	mb0595	Tumor	0	0	0	0	0	0
ACCCTTGTCCCTATTA-1_1	-6.05719	-2.2787	mb0595	Tumor	0	0	0	0	0	0
ACCCTTGTCCTAGCGG-1_1	-4.98326	-4.21035	mb0595	Tumor	0	0	0	0	0	0
ACCCTTGTCGGATAAA-1_1	-3.06428	-4.59125	mb0595	Tumor	0	0	0	0	0	0
ACCGTTCAGAGAAGGT-1_1	-1.44079	1.78165	mb0595	Tumor	0	0	0.869136	0	0	0
ACCGTTCAGAGAGTGA-1_1	-6.32977	-2.92056	mb0595	Tumor	0	0	0	0	0	0
ACCGTTCAGTTACGGG-1_1	5.42503	6.43394	mb0595	Tumor	0	0	0	0	0	0
ACCGTTCCAACCGTAT-1_1	5.35769	0.882465	mb0595	Tumor	0	0	1.29987	0	0	0
ACCGTTCCACATGACT-1_1	-3.89591	-7.90762	mb0595	Tumor	0	0	0	0	0	0
ACCGTTCCATGCAGCC-1_1	-3.96844	0.451808	mb0595	Tumor	0	0	0	0	0	0
ACCGTTCGTGCCTTTC-1_1	-2.16351	-6.05042	mb0595	Tumor	0	0	0	0	0	0
ACCGTTCTCACACCCT-1_1	5.6599	5.05562	mb0595	Tumor	0	0	0	0	0	0
ACCGTTCTCCGGCTTT-1_1	-6.69269	-5.18947	mb0595	Tumor	0	0	0	0	0	0
ACCGTTCTCGCCATAA-1_1	-4.51598	-0.858918	mb0595	Tumor	0	0	0	0	0	0
ACCGTTCTCTCTAGGA-1_1	0.474218	5.39514	mb0595	Tumor	0	0	0	0	0	0
ACCTACCAGACTTAAG-1_1	-1.85021	2.98213	mb0595	Tumor	0	0	0	0	0	0
ACCTACCAGATGCTAA-1_1	-2.86934	-6.16507	mb0595	Tumor	0	0	0	0	0	0
ACCTACCAGGGAGAAT-1_1	-6.69551	-3.93772	mb0595	Tumor	0	0	0	0	0	0
ACCTACCCAACAAGTA-1_1	-4.34919	-4.19692	mb0595	Tumor	0	0	0	0	0	0
ACCTACCGTAACGGTG-1_1	-3.56269	1.22513	mb0595	Tumor	0	0	0	0	0	0
ACCTACCGTCGTAATC-1_1	0.719393	3.50759	mb0595	Tumor	0	0	0	0	0	0
ACCTACCGTCTTGTCC-1_1	-1.67361	4.07417	mb0595	Tumor	0	0	0	0	0	0
ACCTACCTCAAGCTGT-1_1	-5.39319	-6.53412	mb0595	Tumor	0	0	0	0	0	0
ACCTACCTCTCTCGCA-1_1	-0.0586854	5.90908	mb0595	Tumor	0	0	0	0	0	0
ACCTGAAAGCGAACTG-1_1	-6.83526	-4.0955	mb0595	Tumor	0	0	0	0	0	0
ACCTGAAAGCTGACCC-1_1	-3.03682	-5.88658	mb0595	Tumor	0	0	0	0	0	0
ACCTGAAAGGACTTCT-1_1	-4.30632	-3.41461	mb0595	Tumor	0	0	0	0	0	0
ACCTGAACAACGGCTC-1_1	1.02806	6.78614	mb0595	Tumor	0	0	0	0	0	0
ACCTGAACACCACTGG-1_1	-0.0997973	2.89242	mb0595	Tumor	0	0	0	0	0	0
ACCTGAACAGTAACGG-1_1	6.49583	5.87691	mb0595	Tumor	0	0	0	0	0	0
ACCTGAACATATCGGT-1_1	-5.85059	-4.96584	mb0595	Tumor	0	0	0	0	0	0
ACCTGAACATTGTAGC-1_1	-3.96418	-7.28043	mb0595	Tumor	0	0	0	0	0	0
ACCTGAAGTAATTAGG-1_1	-4.93926	-8.05317	mb0595	Tumor	0	0	0	0	0	0
ACCTGAAGTACCATAC-1_1	4.09522	0.745641	mb0595	Tumor	0	0	0	0	0	0
ACCTGAAGTATCCTTT-1_1	6.12242	4.85915	mb0595	Tumor	0	0	0	0	0	0
ACCTGAAGTCTTCTAT-1_1	-3.7144	-5.27492	mb0595	Tumor	0	0	0	0	0	0
ACCTGAAGTTATCTGG-1_1	-6.46872	-2.91232	mb0595	Tumor	0	0	0	0	0	0
ACCTGAAGTTATTCCT-1_1	-4.96872	-4.39735	mb0595	Tumor	0	0	0	0	0	0
ACCTGAAGTTTAGACC-1_1	2.66497	5.55677	mb0595	Tumor	0	0	0	0	0	0
ACCTGAATCCCAACTC-1_1	-3.83319	1.01229	mb0595	Tumor	0	0	0	0	0	0
ACCTGTCAGCTGGTGA-1_1	-2.29073	-7.50007	mb0595	Tumor	0	0	0	0	0	0
ACCTGTCCAAGTTCGT-1_1	-4.21605	-5.06491	mb0595	Tumor	0	0	0	0	0	0
ACCTGTCCAGTCCCGA-1_1	-5.16396	-7.30147	mb0595	Tumor	0	0	0	0	0	0
ACCTGTCCATCCGATA-1_1	4.57284	1.04996	mb0595	Tumor	0	0	0	0	0	0
ACCTGTCCATGAAGCG-1_1	-3.11914	-2.03396	mb0595	Tumor	0	0	0	0	0	0
ACCTGTCGTTAGGGAC-1_1	-3.7114	-8.2678	mb0595	Tumor	0	0	0	0	0	0
ACCTGTCTCACAGAGG-1_1	7.82569	5.14405	mb0595	Tumor	0	0	0.633946	0	0	0
ACCTGTCTCCTAGAGT-1_1	-1.63212	4.86715	mb0595	Tumor	0	0	0	0	0	0
ACCTGTCTCTCTCAAT-1_1	-6.7368	-4.89318	mb0595	Tumor	0	0	0	0	0	0
ACGATCAAGACCATAA-1_1	-3.07158	2.82579	mb0595	Tumor	0	0	0	0	0	0
ACGATCAAGAGGCGGA-1_1	-1.44448	5.79735	mb0595	Tumor	0	0	0	0	0	0
ACGATCAAGCGCGTTC-1_1	0.335683	6.20769	mb0595	Tumor	0	0	0	0	0	0
ACGATCAAGCTAAATG-1_1	-4.43071	-0.988231	mb0595	Tumor	0	0	0	0	0	0
ACGATCAAGGAAAGTG-1_1	-6.34305	-3.13086	mb0595	Tumor	0	0	0	0	0	0
ACGATCAGTTCGGCGT-1_1	-6.03306	-2.9213	mb0595	Tumor	0	0	0	0	0	0
ACGATGTAGCGTGTCC-1_1	1.3286	5.77233	mb0595	Tumor	0	0	0	0	0	0
ACGATGTAGTAACCGG-1_1	-4.42925	-7.47502	mb0595	Tumor	0	0	0	0.613694	0	0
ACGATGTCAGGTGTTT-1_1	-2.51742	-4.53869	mb0595	Tumor	0	0	0	0	0	0
ACGATGTGTCCGACGT-1_1	-5.8287	-4.85838	mb0595	Tumor	0	0	0	0	0	0
ACGATGTGTCGTATGT-1_1	-4.32728	-7.16575	mb0595	Tumor	0	0	0	0	0	0
ACGATGTTCAATCCAG-1_1	-4.03095	-3.70821	mb0595	Tumor	0	0	0	0	0	0
ACGATGTTCGCATGAT-1_1	4.6309	5.67745	mb0595	Tumor	0	0	0	0	0	0
ACGATGTTCTTCCTAA-1_1	-3.15743	-5.94628	mb0595	Tumor	0	0	0.505027	0	0	0
ACGCACGCAATTGAGA-1_1	-5.29568	-5.61955	mb0595	Tumor	0	0	0	0	0	0
ACGCACGCACGACGAA-1_1	-2.91212	2.57104	mb0595	Tumor	0	0	0	0	0	0
ACGCACGCAGCTGGTC-1_1	-2.16025	-7.39756	mb0595	Tumor	0	0	0	0	0	0
ACGCACGGTCTCCCTA-1_1	4.66775	1.23658	mb0595	Tumor	0	0	0	0	0	0
ACGCACGGTGTTCGAT-1_1	-4.70415	-1.94671	mb0595	Tumor	0	0	0	0	0	0
ACGCACGGTTACGATC-1_1	-1.67139	5.63144	mb0595	Tumor	0	0	0	0	0	0
ACGCACGGTTTCGTAG-1_1	-3.81748	-4.69487	mb0595	Tumor	0	0	0	0	0	0
ACGGAAGAGTGATAAC-1_1	-0.764553	5.33087	mb0595	Tumor	0	0	0	0	0	0
ACGGAAGCAAACCGGA-1_1	-5.43224	-4.02141	mb0595	Tumor	0	0	0	0	0	0
ACGGAAGCATGGGTTT-1_1	-5.15186	-6.36051	mb0595	Tumor	0	0	0	0	0	0
ACGGAAGGTAACTAAG-1_1	6.12001	-2.4869	mb0595	Microglia	0	0	0	0	0	0
ACGGAAGGTACACGTT-1_1	0.194503	6.67958	mb0595	Tumor	0	0	0	0	0	0
ACGGAAGGTACGATTC-1_1	-3.82689	-8.20187	mb0595	Tumor	0	0	0	0	0	0
ACGGAAGGTTGCTGAT-1_1	5.10476	0.668523	mb0595	Tumor	0	0	0	0	1.67141	0
ACGGAAGTCTACACTT-1_1	-1.46079	5.98525	mb0595	Tumor	0	0	0	0	0	0
ACGGAAGTCTTTACAC-1_1	-4.31654	-5.36511	mb0595	Tumor	0	0	0	0	0	0
ACGGGTCAGCAAGGAA-1_1	-3.16448	-6.0885	mb0595	Tumor	0	0	0	0	0	0
ACGGGTCAGCGTGCCT-1_1	0.248826	5.02166	mb0595	Tumor	0	0	0	0	0	0
ACGGGTCAGGACAACC-1_1	-1.22834	5.91182	mb0595	Tumor	0	0	0	0	0	0
ACGGGTCAGGCGTTGA-1_1	-4.16589	-7.67554	mb0595	Tumor	0	0	0	0	0	0
ACGGGTCAGTAACGTA-1_1	-1.60668	3.298	mb0595	Tumor	0	0	0	0	0	0
ACGGGTCAGTCTCTGA-1_1	5.42489	1.24798	mb0595	Tumor	0	0	0	0	0	0
ACGGGTCCACAAACGG-1_1	-6.53315	-4.31439	mb0595	Tumor	0	0	0	0	0	0
ACGGGTCCACTTCATT-1_1	3.61481	6.10252	mb0595	Tumor	0	0	0	0	0	0
ACGGGTCCACTTGAGT-1_1	-4.17194	-3.91166	mb0595	Tumor	0	0	0	0	0	0
ACGGGTCGTAATACCC-1_1	-3.92065	-7.00408	mb0595	Tumor	0	0	0	0	0	0
ACGGGTCGTCGCCTAG-1_1	-5.10414	-2.64368	mb0595	Tumor	0	0	0	0	0	0
ACGGGTCGTCTCAAGT-1_1	-4.96178	-4.65939	mb0595	Tumor	0	0	0	0	0	0
ACGGGTCTCCGTAGGC-1_1	-5.67323	-4.78777	mb0595	Tumor	0	0	0	0	0	0
ACGGTCGAGTGAATAC-1_1	8.24229	5.04782	mb0595	Tumor	0.953841	0	0	0	0	0
ACGGTCGCAAGGCCTC-1_1	-10.5375	3.27068	mb0595	Oligodendrocyte	0	0	0	0	0	0
ACGGTCGCACGCAGTC-1_1	-0.673566	5.67516	mb0595	Tumor	0	0	0	0	0	0
ACGGTCGCAGACTCTA-1_1	-5.40209	-5.0842	mb0595	Tumor	0	0	0	0	0	0
ACGGTCGCAGCGTAGA-1_1	-3.93902	0.261516	mb0595	Tumor	0	0	0	0	0	0
ACGGTCGCATACATCG-1_1	-4.56657	-8.45172	mb0595	Tumor	0	0	0	0	0	0
ACGGTCGCATACTTTC-1_1	-5.5521	-2.85753	mb0595	Tumor	0	0	0	0	0	0
ACGGTCGCATGTTCAG-1_1	-6.24716	-3.36559	mb0595	Tumor	0	0	0	0	0	0
ACGGTCGGTAGGTGCA-1_1	8.74956	5.52871	mb0595	Tumor	0	0	0	0	0	0
ACGGTCGGTCAGTCCG-1_1	10.0981	4.36801	mb0595	Tumor	0	0	0	0	0	0
ACGGTCGGTGAGATCG-1_1	-3.19265	-6.58413	mb0595	Tumor	0	0	0	0	0	0
ACGGTCGTCCGTGCGA-1_1	-6.83046	-5.08351	mb0595	Tumor	0	0	0	0	0	0
ACGGTCGTCGCGAAGA-1_1	-5.3479	-7.02089	mb0595	Tumor	0	0	0	0	0	0
ACGGTCGTCTGGGAGA-1_1	-0.4889	4.563	mb0595	Tumor	0	0	0	0	0	0
ACGGTCGTCTTCGTGC-1_1	-3.34321	-6.84605	mb0595	Tumor	0	0	0	0	0	0
ACGGTTAAGGCATTTC-1_1	-5.2708	-6.45259	mb0595	Tumor	0	0	0	0	0	0
ACGGTTACAAGAATGT-1_1	1.11534	5.99765	mb0595	Tumor	0	0	0	0	0	0
ACGGTTACACATACGT-1_1	-3.00366	-6.12027	mb0595	Tumor	0	0	0	0	0	0
ACGGTTACACGCTTAA-1_1	-1.46002	1.71528	mb0595	Tumor	0	0	0	0	0	0
ACGGTTACAGCAGTTT-1_1	-4.7548	-5.09794	mb0595	Tumor	0	0	0	0	0	0
ACGGTTACAGGCATTT-1_1	-4.12732	-1.13522	mb0595	Tumor	0	0	0	0	0	0
ACGGTTAGTAGGGTAC-1_1	-1.58993	4.43166	mb0595	Tumor	0	0	0	0	0	0
ACGGTTAGTCACAATC-1_1	-5.5817	-3.42347	mb0595	Tumor	0	0	0	0	0	0
ACGGTTATCCAGCCTT-1_1	8.7286	4.94465	mb0595	Tumor	1.01723	0	0	0	0	0
ACGGTTATCGTGCTCT-1_1	-6.98139	-4.2793	mb0595	Tumor	0	0	0	0	0	0
ACGGTTATCTAGCCTC-1_1	-2.82539	-3.4501	mb0595	Tumor	0	0	0	0	0	0
ACGGTTATCTGTAAGC-1_1	-4.60007	-5.52329	mb0595	Tumor	0	0	0	0	0	0
ACGTAACAGATGAACT-1_1	-5.93316	-2.29089	mb0595	Tumor	0	0	0	0	0	0
ACGTAACAGCTGTTAC-1_1	-4.28981	-2.31494	mb0595	Tumor	0	0	0	0	0	0
ACGTAACAGTATGAGT-1_1	4.10493	5.26535	mb0595	Tumor	0	0	0	0	0	0
ACGTAACCAAGTCCAT-1_1	-2.35037	-6.75859	mb0595	Tumor	0	0	0	0	0	0
ACGTAACCATGAGGGT-1_1	-4.86486	-3.89243	mb0595	Tumor	0	0	0	0	0	0
ACGTAACTCGTTATCT-1_1	-0.218427	2.79355	mb0595	Tumor	0	0	0.405066	0	0	0
ACGTACAAGAGCATCG-1_1	-1.28948	4.96012	mb0595	Tumor	0	0	0	0	0	0
ACGTACAAGAGCCGTA-1_1	4.80152	0.573134	mb0595	Tumor	0	0	1.69933	0	0	0
ACGTACAAGATGAACT-1_1	-0.450921	5.66646	mb0595	Tumor	0	0	0	0	0	0
ACGTACAAGGATACGC-1_1	-6.20759	-5.33331	mb0595	Tumor	0	0	0	0	0	0
ACGTACAAGTGCACAG-1_1	0.0199412	6.13047	mb0595	Tumor	0	0	0	0	0	0
ACGTACACACTAGGTT-1_1	-4.8551	-3.67589	mb0595	Tumor	0	0	0	0	0	0
ACGTACAGTAAGATTG-1_1	-0.844203	4.74179	mb0595	Tumor	0	0	0	0	0	0
ACGTACAGTCATAGTC-1_1	-6.62048	-3.68055	mb0595	Tumor	0	0	0	0	0	0
ACGTACATCAAAGAAC-1_1	-5.25974	-2.19171	mb0595	Tumor	0	0	0	0	0	0
ACGTACATCCAGGACC-1_1	5.79395	5.28668	mb0595	Tumor	0	0	0.882541	0	0	0
ACGTACATCCCATTCG-1_1	-3.53798	-4.03009	mb0595	Tumor	0	0	0	0	0	0
ACGTAGTAGCGCAATG-1_1	-3.88315	0.817148	mb0595	Tumor	0	0	0	0	0	0
ACGTAGTAGCTGAGTG-1_1	-3.17765	-4.83929	mb0595	Tumor	0	0	0	0	0	0
ACGTAGTAGGGTGAGG-1_1	-4.13524	-7.64462	mb0595	Tumor	0	0	0	0	0	0
ACGTAGTAGGTTTACC-1_1	-3.82595	-7.90486	mb0595	Tumor	0	0	0	0	0	0
ACGTAGTAGTTCAACC-1_1	-4.92479	-0.949659	mb0595	Tumor	0	0	0	0	0	0
ACGTAGTAGTTGAAGT-1_1	-5.94172	-1.90547	mb0595	Tumor	0	0	0	0	0	0
ACGTAGTCAAACTAAG-1_1	0.548656	3.79974	mb0595	Tumor	0	0	0	0	0	0
ACGTAGTCACAAATCC-1_1	-5.08846	-5.03929	mb0595	Tumor	0	0	0	0	0	0
ACGTAGTCAGGTATGG-1_1	-4.40309	-4.99214	mb0595	Tumor	0	0	0	0	0	0
ACGTAGTGTATTCCTT-1_1	0.493158	4.18874	mb0595	Tumor	0	0	0	0	0	0
ACGTAGTGTCGACTGC-1_1	-4.78381	-5.86922	mb0595	Tumor	0	0	0	0	0	0
ACGTAGTGTCGTGATT-1_1	-4.85935	-4.38188	mb0595	Tumor	0	0	0	0	0	0
ACGTAGTGTTAGCTAC-1_1	4.57746	0.775233	mb0595	Tumor	0	0	1.916	0	0	0
ACGTAGTTCCACGTCT-1_1	-3.61798	-4.26945	mb0595	Tumor	0	0	0	0	0	0
ACGTAGTTCCCATAGA-1_1	4.19652	0.930377	mb0595	Tumor	0	0	0	0	0	0
ACGTAGTTCGATCCCT-1_1	-4.0525	-0.0683282	mb0595	Tumor	0	0	0	0	0	0
ACGTCCTAGCAGATAT-1_1	-2.2881	3.16183	mb0595	Tumor	0	0	0	0	0	0
ACGTCCTAGCTCATAC-1_1	-4.1089	-8.19192	mb0595	Tumor	0	0	0	0	0	0
ACGTCCTCAACAGCCC-1_1	-5.51162	-6.3464	mb0595	Tumor	0	0	0	0	0	0
ACGTCCTCATCTCCCA-1_1	-3.74222	-4.79071	mb0595	Tumor	0	0	0	0	0	0
ACGTCCTGTTCGCGTG-1_1	-5.472	-7.02407	mb0595	Tumor	0	0	0	0	0	0
ACGTCCTTCTTAGCTT-1_1	-3.9475	-8.14585	mb0595	Tumor	0	0	0	0	0	0
ACGTTCCAGAAGTGTT-1_1	6.01431	5.15823	mb0595	Tumor	0	0	0	0	0	0
ACGTTCCAGACTCCGC-1_1	-4.71543	-1.2912	mb0595	Tumor	0	0	0	0	0	0
ACGTTCCAGATGGCGT-1_1	-4.31889	-8.02178	mb0595	Tumor	0	0	0	0	0	0
ACGTTCCCACTTGAGT-1_1	-4.70418	-7.67718	mb0595	Tumor	0	0	0	0	0	0
ACGTTCCCAGTTAGAA-1_1	-3.71741	-2.24433	mb0595	Tumor	0	0	0	0	0	0
ACGTTCCCATCCTGTC-1_1	-3.27394	-6.29471	mb0595	Tumor	0	0	0	0	0	0
ACGTTCCCATGGGCAA-1_1	4.20613	1.13393	mb0595	Tumor	0	0	0	0	0	0
ACGTTCCGTAATCAAG-1_1	-4.98157	-7.98588	mb0595	Tumor	0	0	0	0	0	0
ACGTTCCGTAGATCCT-1_1	-7.17512	-4.66703	mb0595	Tumor	0	0	0	0	0	0
ACGTTCCGTATGGAGC-1_1	4.53809	4.73937	mb0595	Tumor	0	0	0	0	0	0
ACGTTCCGTGCAGATG-1_1	-4.08767	-3.38792	mb0595	Tumor	0	0	0	0	0	0
ACGTTCCGTGCCCGTA-1_1	-1.74014	4.26758	mb0595	Tumor	0	0	0	0	0	0
ACGTTCCGTGGACTAG-1_1	-4.96152	-4.89759	mb0595	Tumor	0	0	0	0	0	0
ACGTTCCGTGGCTGCT-1_1	4.34026	0.764069	mb0595	Tumor	0	0	0	0	0	0
ACGTTCCGTTTGTTCT-1_1	-2.80987	2.10557	mb0595	Tumor	0	0	0	0	0	0
ACGTTCCTCCCAGGAC-1_1	-3.76817	-6.06028	mb0595	Tumor	0	0	0	0	0	0
ACGTTCCTCGCGTCGA-1_1	-3.63808	-8.22357	mb0595	Tumor	0	0	0	0	0	0
ACGTTCCTCGGAACTT-1_1	-1.09223	4.82038	mb0595	Tumor	0	0	0	0	0	0
ACGTTCCTCGGCTGGT-1_1	-2.38546	1.97897	mb0595	Tumor	0	0	0	0	0	0
ACGTTCCTCGTAATGC-1_1	1.12999	7.00529	mb0595	Tumor	0	0	0	0	0	0
ACGTTCCTCTAGACAC-1_1	9.31662	5.59659	mb0595	Tumor	0	0	0	0	0	0
ACTACGAAGAGCCCAA-1_1	-3.15247	-7.20852	mb0595	Tumor	0	0	0	0	0	0
ACTACGAAGCGCACAA-1_1	-5.55206	-5.87934	mb0595	Tumor	0	0	0	0	0	0
ACTACGAAGCGTGAGT-1_1	-2.80798	-7.572	mb0595	Tumor	0	0	0	0	0	0
ACTACGAAGTGACCTT-1_1	-6.99746	-4.99438	mb0595	Tumor	0	0	0	0	0	0
ACTACGAAGTGGCAGT-1_1	-10.5623	3.27313	mb0595	Oligodendrocyte	0	0	0	0	0	0
ACTACGACACATAACC-1_1	-5.45009	-4.75867	mb0595	Tumor	0	0	0	0	0	0
ACTACGACAGAATGTA-1_1	-6.99277	-4.29229	mb0595	Tumor	0	0	0	0	0	0
ACTACGACATGTGGTT-1_1	-1.90972	1.75367	mb0595	Tumor	0	0	0	0	0	0
ACTACGAGTCCACTTC-1_1	-4.23467	-4.95189	mb0595	Tumor	0	0	0	0	0	0
ACTACGAGTCGATGCC-1_1	-6.87548	-4.40926	mb0595	Tumor	0	0	0	0	0	0
ACTACGATCAAAGACA-1_1	-3.45674	0.704148	mb0595	Tumor	0	0	0	0	0	0
ACTACGATCTGCATAG-1_1	-6.93945	-4.95901	mb0595	Tumor	0	0	0	0	0	0
ACTATCTAGAAGCTGC-1_1	-5.53744	-6.26272	mb0595	Tumor	0	0	0	0	0	0
ACTATCTCAACCGGAA-1_1	0.598943	6.5304	mb0595	Tumor	0	0	0	0	0	0
ACTATCTCAATTCTTC-1_1	8.85691	5.46371	mb0595	Tumor	0	0	0	0	0	0
ACTATCTCACGGCCAT-1_1	-6.14235	-2.83064	mb0595	Tumor	0	0	0	0	0	0
ACTATCTCATCGCTCT-1_1	-4.19782	-6.03639	mb0595	Tumor	0	0	0	0	0	0
ACTATCTCATTAGGAA-1_1	-2.15317	3.16738	mb0595	Tumor	0	0	0	0	1.31025	0
ACTATCTGTATAGGGC-1_1	-2.42017	-6.7742	mb0595	Tumor	0	0	0	0	0	0
ACTATCTGTATGGAAT-1_1	5.87103	4.69183	mb0595	Tumor	0	0	0	0	0	0
ACTATCTTCACTACTT-1_1	3.94337	2.67398	mb0595	Tumor	0	0	0	0	0	0
ACTATGGAGCTGTACT-1_1	-6.88632	-4.47434	mb0595	Tumor	0	0	0	0	0	0
ACTATGGAGTCGGGAT-1_1	-2.43246	3.02824	mb0595	Tumor	0	0	0	0	0	0
ACTATGGCAGCCTATA-1_1	4.035	2.78298	mb0595	Tumor	0	0	0	0	0	0
ACTATGGCATAATGCC-1_1	-0.231977	4.75066	mb0595	Tumor	0	0	0	0	0	0
ACTATGGCATGAGATA-1_1	-3.03835	-6.45861	mb0595	Tumor	0	0	0	0	0	0
ACTATGGGTATCAGGG-1_1	5.12634	5.47983	mb0595	Tumor	0	0	0	0	0	0
ACTATGGGTCTGTGGC-1_1	-6.55189	-3.50467	mb0595	Tumor	0	0	0	0	0	0
ACTATGGGTGGGCTCT-1_1	-1.17372	2.37403	mb0595	Tumor	0	0	0	0	0	0
ACTATGGGTGTGGACA-1_1	-4.55161	-0.59108	mb0595	Tumor	0	0	0	0	0	0
ACTATGGGTGTGTCGC-1_1	9.28512	5.1776	mb0595	Tumor	0	0	0	0	0	0
ACTATGGTCGAGTTGT-1_1	-5.55641	-4.30612	mb0595	Tumor	0	0	0	0	0	0
ACTATGGTCGCATAGT-1_1	-6.44428	-4.41355	mb0595	Tumor	0	0	0	0	0	0
ACTATTCAGAGGTTAT-1_1	4.70494	-5.3999	mb0595	Macrophage	0	0	0.610332	0	0	0
ACTATTCAGATGGTAT-1_1	-4.04926	-7.34459	mb0595	Tumor	0	0	0	0	0	0
ACTATTCAGGCGATAC-1_1	-3.45734	-6.26366	mb0595	Tumor	0	0	0	0	0	0
ACTATTCCAACTCGTA-1_1	-3.2552	-5.53135	mb0595	Tumor	0	0	0	0	0	0
ACTATTCCACCAAATC-1_1	-0.874154	4.85597	mb0595	Tumor	0	0	0	0	0	0
ACTATTCGTCTCAGGC-1_1	-5.41121	-5.12117	mb0595	Tumor	0	0	0	0	0	0
ACTATTCGTGGATCGA-1_1	-6.69371	-3.04278	mb0595	Tumor	0	0	0	0	0	0
ACTATTCGTTTAAGGA-1_1	-0.41988	3.7187	mb0595	Tumor	0	0	0	0	0	0
ACTATTCTCAATCCAG-1_1	-4.71831	-2.7162	mb0595	Tumor	0	0	0	0	0	0
ACTCCCAAGACCGTTT-1_1	4.90665	-0.164846	mb0595	Tumor	0	0	1.54981	0	0	0
ACTCCCAAGCAATTAG-1_1	-2.94174	-7.77431	mb0595	Tumor	0	0	0	0	0	0
ACTCCCAAGGATTTAG-1_1	5.08103	0.728392	mb0595	Tumor	0	0	0	0	0	0
ACTCCCAAGGGCCTCT-1_1	-5.69502	-1.58858	mb0595	Tumor	0	0	0	0	0	0
ACTCCCACAACGTTAC-1_1	-3.56157	1.4805	mb0595	Tumor	0	0	0	0	0	0
ACTCCCACAAGTATCC-1_1	-6.78275	-3.58246	mb0595	Tumor	0	0	0	0	0	0
ACTCCCACACATACGT-1_1	-5.43268	-3.12408	mb0595	Tumor	0	0	0	0	0	0
ACTCCCACATATGAAG-1_1	-4.68311	-1.33715	mb0595	Tumor	0	0	0	0	0	0
ACTCCCACATCACAGT-1_1	5.66984	4.79404	mb0595	Tumor	0	0	0	0	0	0
ACTCCCAGTAGTCACT-1_1	3.15547	5.53935	mb0595	Tumor	0	0	0	0	0	0
ACTCCCAGTATTGGCT-1_1	-5.63916	-5.0462	mb0595	Tumor	0	0	0	0	0	0
ACTCCCATCACCCTCA-1_1	-2.15277	3.01983	mb0595	Tumor	0	0	0	0	0	0
ACTCCCATCAGCTTCC-1_1	-4.26293	-4.29458	mb0595	Tumor	0	0	0	0	0	0
ACTCCCATCCCGTGAG-1_1	-2.56693	-3.65226	mb0595	Tumor	0	0	0	0	0	0
ACTCCCATCCTTGACC-1_1	-2.97133	-3.46588	mb0595	Tumor	0.400121	0	0	0	0	0
ACTCCCATCGAGCTGC-1_1	-5.58615	-6.09281	mb0595	Tumor	0	0	0	0	0	0
ACTCCCATCGCAGTCG-1_1	-4.17773	-2.69454	mb0595	Tumor	0	0	0	0	0	0
ACTCCCATCTTGTTAC-1_1	-5.49489	-1.30561	mb0595	Tumor	0.714778	0	0	0	0	0
ACTCTCGAGAATACAC-1_1	-4.52015	-5.27586	mb0595	Tumor	0	0	0	0	0	0
ACTCTCGAGAGCATAT-1_1	-2.23067	2.04273	mb0595	Tumor	0.927567	0	0	0	0	0
ACTCTCGAGTGTTCAC-1_1	-1.57791	2.14087	mb0595	Tumor	0	0	0	0	0	0
ACTCTCGGTCCTACAA-1_1	0.136604	5.15597	mb0595	Tumor	0	0	0	0	0	0
ACTCTCGGTGGATCAG-1_1	-4.25427	-8.54523	mb0595	Tumor	0	0	0	0	0	0
ACTCTCGGTGGGTCAA-1_1	-4.86722	-6.95966	mb0595	Tumor	0	0	0	0	0	0
ACTCTCGTCACGGGAA-1_1	-4.78148	-2.33027	mb0595	Tumor	0	0	0	0	0	0
ACTCTCGTCTGTGCGG-1_1	-4.20903	-6.48851	mb0595	Tumor	0	0	0	0	0	0
ACTGATGAGCTGAAAT-1_1	4.72154	5.34013	mb0595	Tumor	0	0	0	0	0	0
ACTGATGCAAAGGTTA-1_1	-5.63825	-4.43813	mb0595	Tumor	0	0	0	0	0	0
ACTGATGCAATGAACA-1_1	-4.89708	-6.06506	mb0595	Tumor	0	0	0	0	0	0
ACTGATGCAGTCGAGA-1_1	-0.891361	4.03236	mb0595	Tumor	0	0	0	0	0	0
ACTGATGGTGCGTGCT-1_1	5.50246	4.87502	mb0595	Tumor	0	0	0	0	0	0
ACTGATGGTTTCGTAG-1_1	-5.03007	-6.12768	mb0595	Tumor	0	0	0	0	0	0
ACTGATGTCAAGGTGG-1_1	-1.95655	2.88875	mb0595	Tumor	0	0	0	0	0	0
ACTGATGTCACACGAT-1_1	-4.63188	-5.92615	mb0595	Tumor	0	0	0	0	0	0
ACTGATGTCACTTCTA-1_1	-3.41835	1.89739	mb0595	Tumor	0	0	0	0	0	0
ACTGATGTCCCTATTA-1_1	4.12482	0.973506	mb0595	Tumor	0	0	0	0	0	0
ACTGATGTCCGAAGGA-1_1	-2.74049	-5.64599	mb0595	Tumor	0	0	0	0	0	0
ACTGATGTCGCCTCTA-1_1	-2.34532	-3.9389	mb0595	Tumor	0	0	0	0	0	0
ACTGATGTCGTAGCCG-1_1	-0.499072	4.75479	mb0595	Tumor	0	0	0	0	0	0
ACTGATGTCTCTGACC-1_1	-6.08866	-5.51518	mb0595	Tumor	0	0	0	0	0	0
ACTGATGTCTTCACGC-1_1	-1.80235	3.52659	mb0595	Tumor	0	0	0	0	0	0
ACTGATGTCTTTGCGC-1_1	5.11078	4.91392	mb0595	Tumor	0	0	0	0	0	0
ACTGCAAAGATTAGTG-1_1	-3.14195	1.52962	mb0595	Tumor	0	0	0	0	0	0
ACTGCAACAAGGTACG-1_1	3.99889	1.89725	mb0595	Tumor	0	0	0	0	0	0
ACTGCAACAATAGTAG-1_1	4.40543	0.676549	mb0595	Tumor	0	0	1.79385	0	0	0
ACTGCAACACTCTGCT-1_1	4.0559	1.13593	mb0595	Tumor	0	0	0	0	0	0
ACTGCAACAGCTTTCC-1_1	-1.93708	3.59145	mb0595	Tumor	0	0	0	0	0	0
ACTGCAACAGTAACCT-1_1	4.92698	0.452065	mb0595	Tumor	0	0	0	0	0	0
ACTGCAAGTAGGAGTC-1_1	-5.12446	-6.02984	mb0595	Tumor	0	0	0	0	0	0
ACTGCAAGTCCGGCAT-1_1	-4.72853	-7.86284	mb0595	Tumor	0	0	0	0	0	0
ACTGCAAGTTACGGAG-1_1	-2.65151	-6.0979	mb0595	Tumor	0	0	0	0	0	0
ACTGCAAGTTATGACC-1_1	11.6117	-2.95916	mb0595	Astrocyte	0.511814	0	0	0	0	0
ACTGCAAGTTCCCAAA-1_1	4.47713	0.716986	mb0595	Tumor	0	0	0	0	0	0
ACTGCAATCCCATAAG-1_1	4.17817	0.827489	mb0595	Tumor	0	0	0	0	0	0
ACTGCAATCCCGTGTT-1_1	4.25745	0.975375	mb0595	Tumor	0	0	0	0	0	0
ACTGCAATCGATGCTA-1_1	-2.48231	-6.18567	mb0595	Tumor	0	0	0	0	0	0
ACTGTCCAGAGCATTA-1_1	-4.17155	-6.71933	mb0595	Tumor	0	0	0	0	0	0
ACTGTCCAGGACAGCT-1_1	-3.19709	-5.45242	mb0595	Tumor	0	0	0	0	0	0
ACTGTCCAGGTCTACT-1_1	0.713002	6.16285	mb0595	Tumor	0	0	0	0	0	0
ACTGTCCAGGTTATAG-1_1	-3.53098	-0.13509	mb0595	Tumor	0	0	0	0	0	0
ACTGTCCCAAAGGCAC-1_1	4.05244	2.02117	mb0595	Tumor	0	0	0	0	0	0
ACTGTCCCAATACGAA-1_1	-4.05666	-1.65346	mb0595	Tumor	0	0	0	0	0	0
ACTGTCCCAATCACGT-1_1	-10.6594	3.38738	mb0595	Oligodendrocyte	0.446485	0	0	0	0	0
ACTGTCCCAATGAAAC-1_1	4.00067	0.984493	mb0595	Tumor	0	0	0	0	0	0
ACTGTCCCAGAGAGGG-1_1	4.51527	5.65529	mb0595	Tumor	0	0	1.30966	0	0	0
ACTGTCCGTAGCTGCC-1_1	5.16721	5.29139	mb0595	Tumor	0	0	0	0	0	1.25384
ACTGTCCGTATTAAGG-1_1	-3.84432	0.450604	mb0595	Tumor	0	0	0	0	0	0
ACTGTCCGTCCTGTCT-1_1	-0.0733271	1.49263	mb0595	Tumor	0	0	0	0.486785	0	0
ACTGTCCGTCGTTCAA-1_1	-4.14346	-5.73209	mb0595	Tumor	0	0	0	0	0	0
ACTGTCCGTGTCCTAA-1_1	-4.37709	-8.67037	mb0595	Tumor	0	0	0	0	0	0
ACTGTCCGTTCTCCTG-1_1	4.32207	1.1293	mb0595	Tumor	0	1.8608	0	0	0	0
ACTGTCCTCAAGCCGC-1_1	5.30215	-0.183973	mb0595	Tumor	0	0	0	0	0	0
ACTGTCCTCTACTTCA-1_1	-3.31388	2.21807	mb0595	Tumor	0	0	0	0	0	0
ACTGTCCTCTGCAGCG-1_1	-4.41444	-5.72676	mb0595	Tumor	0	0	0	0	0	0
ACTGTGAAGAAGAACG-1_1	-0.228596	3.74028	mb0595	Tumor	0	0	0	0	0	0
ACTGTGAAGATTGTGA-1_1	-2.19627	2.32217	mb0595	Tumor	0	0	0	0	0	0
ACTGTGAAGGATCATA-1_1	11.79	-3.22523	mb0595	Astrocyte	0	0	0	0	0	0
ACTGTGAAGTCCGTCG-1_1	6.49762	5.17248	mb0595	Tumor	0	0	0	0	0	0
ACTGTGACACTGAATC-1_1	8.28759	4.90273	mb0595	Tumor	0	0	0	0	0	0.466358
ACTGTGACATTAGGCT-1_1	-5.1695	-3.85335	mb0595	Tumor	0	0	0	0	0	0
ACTGTGAGTAAGTTAG-1_1	-2.098	4.14409	mb0595	Tumor	0	0	0	0	0	0
ACTGTGAGTACTCAAC-1_1	4.14863	1.04877	mb0595	Tumor	0	0	0	0	0	0
ACTGTGAGTAGAGTTA-1_1	2.454	5.89505	mb0595	Tumor	0	0	0.527412	0	0	0
ACTGTGAGTAGTCGGA-1_1	-4.21437	-4.96322	mb0595	Tumor	0	0	0	0	0	0
ACTGTGAGTCCCACGA-1_1	-3.27089	2.52983	mb0595	Tumor	0.922059	0	0	0	0	0
ACTGTGAGTGATGTAA-1_1	-5.31724	-6.7048	mb0595	Tumor	0	0	0	0	0	0
ACTGTGAGTTTACTGG-1_1	-2.36287	-7.06116	mb0595	Tumor	0	0	0	0	0	0
ACTGTGATCAAGCCAT-1_1	-3.37376	2.39412	mb0595	Tumor	0	0	0	0	0	0
ACTTAGGAGAAAGCGA-1_1	-5.25168	-5.33256	mb0595	Tumor	0	0	0	0	0	0
ACTTAGGAGCACAAAT-1_1	-4.52254	-2.89238	mb0595	Tumor	0	0	0	0	0	0
ACTTAGGCAAACTGCT-1_1	9.90662	4.59679	mb0595	Tumor	0	0	0	0	0	0
ACTTAGGCAAGGTACG-1_1	-3.78444	-3.85207	mb0595	Tumor	0	0	0	0	0	0
ACTTAGGCAATTGCTG-1_1	1.81473	6.63491	mb0595	Tumor	0	0	0	0	0	0
ACTTAGGCACGTTCGG-1_1	-3.45208	1.54693	mb0595	Tumor	0	0	0	0	0	0
ACTTAGGCATCTCGTC-1_1	-3.18929	-1.76763	mb0595	Tumor	0	0	0	0	0	0
ACTTAGGGTCTCTCCA-1_1	-4.87999	-5.24694	mb0595	Tumor	0	0	0	0	0	0
ACTTAGGGTTAAGTCC-1_1	-4.10883	-5.59848	mb0595	Tumor	0	0	0	0	0	0
ACTTAGGGTTCCTAGA-1_1	-2.39496	-4.69584	mb0595	Tumor	0	0	0	0	0	0
ACTTAGGTCACCACAA-1_1	-7.09816	-4.82047	mb0595	Tumor	0	0	0	0	0	0
ACTTAGGTCACGGGCT-1_1	5.85376	5.57957	mb0595	Tumor	0	0	0	0	0	0
ACTTAGGTCTCGTGGG-1_1	-4.79977	-3.97098	mb0595	Tumor	0	0	0	0	0	0
ACTTATCAGAGTCCGA-1_1	-2.69141	2.60241	mb0595	Tumor	0	0	0	0	0	0
ACTTATCAGCCAACCC-1_1	-2.8419	-3.57593	mb0595	Tumor	0	0	0	0	0	0
ACTTATCCAAGTCATC-1_1	8.73635	4.85277	mb0595	Tumor	0	0	0	0	0	0
ACTTATCCAGATGCGA-1_1	-2.40426	-4.34208	mb0595	Tumor	0	0	0	0	0	0
ACTTATCCAGCTTTGA-1_1	-2.13783	-6.77568	mb0595	Tumor	0	0	0	0	0	0
ACTTATCGTCACGTGC-1_1	-4.0501	-7.57895	mb0595	Tumor	0	0	0	0	0	0
ACTTATCGTTGGAGGT-1_1	5.03476	5.23768	mb0595	Tumor	0	0	0	0	0	0
ACTTATCGTTTACCTT-1_1	5.40274	-0.462452	mb0595	Tumor	0	0	0	0	0	0
ACTTCCGAGAAGGATG-1_1	-2.67943	-0.860089	mb0595	Tumor	0	0	0	0	0	0
ACTTCCGAGACCAGCA-1_1	-3.34321	-4.1421	mb0595	Tumor	0	0	0	0	0	0
ACTTCCGAGAGTAACT-1_1	1.3353	5.86979	mb0595	Tumor	0	0	0	0	0	0
ACTTCCGCATAGGTTC-1_1	-2.18923	3.574	mb0595	Tumor	0	0	0	0	0	0
ACTTCCGCATATTCGG-1_1	-2.3703	-3.83317	mb0595	Tumor	0	0	0	0	0	0
ACTTCCGCATGACGAG-1_1	-4.63057	-2.38125	mb0595	Tumor	0	0	0	0	0	0
ACTTCCGGTGAATGAT-1_1	-2.85675	1.91935	mb0595	Tumor	0	0	0	0	0	0
ACTTCCGTCTTACCAT-1_1	-0.8983	1.69952	mb0595	Tumor	0	0	0	0	0	0
ACTTCGCAGGGAGGAC-1_1	4.55933	6.02481	mb0595	Tumor	0	0	0	0	0	0
ACTTCGCAGGTATAGT-1_1	-4.43702	-3.28862	mb0595	Tumor	0	0	0	0	0	0
ACTTCGCAGTAAGGGA-1_1	-5.75802	-3.77156	mb0595	Tumor	0	0	0	0	0	0
ACTTCGCCACGCGCTA-1_1	4.73094	1.47623	mb0595	Tumor	0	0	0	0	0	0
ACTTCGCCATAAGCAA-1_1	-4.91698	-4.59571	mb0595	Tumor	0	0	0	0	0	0
ACTTCGCGTAATGCTC-1_1	-2.99026	-7.29604	mb0595	Tumor	0	0	0	0	0	0
ACTTCGCGTACCTAAC-1_1	0.946803	4.72208	mb0595	Tumor	0	0	0	0	0	0
ACTTCGCGTCAGTCGC-1_1	-3.6083	-7.53026	mb0595	Tumor	0	0	0	0	0	0
ACTTCGCGTCCTGGTG-1_1	-4.30661	-7.79516	mb0595	Tumor	0	0	0	0	0	0
ACTTCGCTCCTGGGAC-1_1	-3.78088	-5.00282	mb0595	Tumor	0	0	0	0	0	0
ACTTCGCTCTGACGCG-1_1	7.97781	-7.3251	mb0595	Fibroblast	0	0	0.895192	0	0	0.895192
ACTTTCAAGACATAGT-1_1	-3.30532	-3.39472	mb0595	Tumor	0	0	0	0	0	0
ACTTTCAAGATGAACT-1_1	-3.58888	-8.05538	mb0595	Tumor	0	0	0	0	0	0
ACTTTCAAGCTATCCA-1_1	-3.36727	-2.29139	mb0595	Tumor	0	0	0	0	0	0
ACTTTCAAGGGAGATA-1_1	-5.29777	-5.47029	mb0595	Tumor	0	0	0	0	0	0
ACTTTCAAGTGCAGGT-1_1	-4.90772	-1.29543	mb0595	Tumor	0	0	0	0	0	0
ACTTTCACACAGTACT-1_1	4.50012	0.854069	mb0595	Tumor	0	0	0	0	0	0
ACTTTCACACCTGCTT-1_1	-6.31442	-3.08946	mb0595	Tumor	0	0	0.550461	0	0	0
ACTTTCACATGACGTT-1_1	4.30712	0.585789	mb0595	Tumor	0	0	0	0	0	0
ACTTTCAGTCAATCTG-1_1	-3.88908	0.833071	mb0595	Tumor	0	0	0	0	0	0
ACTTTCAGTTGCCATA-1_1	-7.16371	-4.85343	mb0595	Tumor	0	0	0	0	0	0
ACTTTCAGTTTCAGAC-1_1	-4.35615	-8.73036	mb0595	Tumor	0	0	0	0	0	0
ACTTTCATCCCGATCT-1_1	-3.18908	-7.9174	mb0595	Tumor	0	0	0	0	0	0
ACTTTCATCCCTTTGG-1_1	-2.49712	-4.46123	mb0595	Tumor	0	0	0	0	0	0
ACTTTGTAGGTTCACT-1_1	-4.49608	-6.3646	mb0595	Tumor	0	0	0	0	0	0
ACTTTGTGTATGGAAT-1_1	-4.36547	-6.62982	mb0595	Tumor	0	0	0	0	0	0
ACTTTGTGTCGTTATG-1_1	-3.74655	-4.00469	mb0595	Tumor	0	0	0	0	0	0
ACTTTGTGTTACCCTC-1_1	-3.08803	-3.67461	mb0595	Tumor	0	0	0	0	0	0
ACTTTGTTCCGGCTTT-1_1	-6.05945	-2.36561	mb0595	Tumor	0	0	0	0	0	0
ACTTTGTTCTAGTGTG-1_1	8.56261	5.26235	mb0595	Tumor	0	0	0	0	0	0
AGAAATGAGACGCCAA-1_1	9.12313	5.19455	mb0595	Tumor	0	0	0	0	0	0
AGAAATGAGAGTCAAT-1_1	1.93389	6.32528	mb0595	Tumor	0	0	0	0	0	0
AGAAATGAGTCTGCAT-1_1	-10.5912	3.32961	mb0595	Oligodendrocyte	0	0	0	0	0	0
AGAAATGCACTCAAGT-1_1	-3.54044	-4.98928	mb0595	Tumor	0	0	0	0	0	0
AGAAATGCAGTCAGAG-1_1	-4.99949	-4.55597	mb0595	Tumor	0	0	0	0	0	0
AGAAATGCATGGCTAT-1_1	4.13057	1.38247	mb0595	Tumor	0	0	0	0	0	0
AGAAATGCATGTCGTA-1_1	1.85515	4.69818	mb0595	Tumor	0	0	0	0	0	0
AGAAATGGTACTAAGA-1_1	-1.81476	-6.50155	mb0595	Tumor	0	0	0	0	0	0
AGAAATGGTAGAGGAA-1_1	4.71416	1.75994	mb0595	Tumor	0	0	0	0	0	0
AGAAATGGTGGATCAG-1_1	-2.82591	2.94429	mb0595	Tumor	0	0	0	0	0	0
AGAAATGGTTGACTAC-1_1	-3.89034	-4.92633	mb0595	Tumor	0	0	0	0	0	0
AGAAATGTCATGTCTT-1_1	-2.69059	-3.58109	mb0595	Tumor	0	0	0	0	0	0
AGAAATGTCCACACCT-1_1	-5.93781	-2.89922	mb0595	Tumor	0	0	0	0	0	0
AGAAATGTCCTACGAA-1_1	-6.90319	-4.96485	mb0595	Tumor	0	0	0	0	0	1.03644
AGAAATGTCCTGTAGA-1_1	5.27657	-0.010445	mb0595	Tumor	0	0	1.34845	0	0	0
AGAACAAAGAGGGTCT-1_1	-2.38722	-6.95406	mb0595	Tumor	0	0	0	0	0	0.635863
AGAACAAAGCGAGGAG-1_1	-4.04025	0.228383	mb0595	Tumor	0	0	0	0	0	0
AGAACAAAGGTTTACC-1_1	-7.07294	-4.05888	mb0595	Tumor	0	0	0	0	0	0
AGAACAAAGTAACCGG-1_1	-3.93585	-6.97687	mb0595	Tumor	0	0	0	0	0	0
AGAACAACACATACTG-1_1	-4.32994	-8.07703	mb0595	Tumor	0	0	0	0	0	0
AGAACAACATTCTCCG-1_1	1.839	4.87439	mb0595	Tumor	0	0	0	0	0	0
AGAACAAGTAAGTAGT-1_1	-4.624	-3.88429	mb0595	Tumor	0	0	0	0	0	0
AGAACAAGTCACAGTT-1_1	-1.58899	4.82768	mb0595	Tumor	0	0	0	0	0	0
AGAACAATCCATGAGT-1_1	8.90246	5.54677	mb0595	Tumor	0	0	0	0	0	0
AGAACCTAGCATATGA-1_1	-5.75162	-1.3135	mb0595	Tumor	0	0	0	0	0	0
AGAACCTAGGCAATGC-1_1	7.88061	-9.57245	mb0595	Fibroblast	0	0	0	0	0	0
AGAACCTCAAGGTCAG-1_1	-5.52919	-5.36253	mb0595	Tumor	0	0	0	0	0	0
AGAACCTCACTGAATC-1_1	-3.58055	-5.21734	mb0595	Tumor	0	0	0	0	0	0
AGAACCTCACTGTGTA-1_1	-5.18413	-5.38743	mb0595	Tumor	0	0	0	0	0	0
AGAACCTCAGCGTGCT-1_1	-3.80676	-1.61918	mb0595	Tumor	0	0	0	0	0	0
AGAACCTGTACGAGCA-1_1	-2.47633	-6.48442	mb0595	Tumor	0	0	0	0	0	0
AGAACCTGTAGGGAGG-1_1	-6.98893	-4.75912	mb0595	Tumor	0	0	0	0	0	0
AGAACCTGTATATGGA-1_1	-6.54712	-3.4649	mb0595	Tumor	0	0	0	0	0	0
AGAACCTGTTGGGCCT-1_1	8.27507	-9.33174	mb0595	Fibroblast	0	0	0	0	0	0
AGAACCTGTTGTTGAC-1_1	-3.90945	-3.67568	mb0595	Tumor	0	0	0	0	0	0
AGAACCTTCCATGAGT-1_1	5.81859	4.93177	mb0595	Tumor	0	0	0	0	0	0
AGAAGCGAGAGAGCAA-1_1	-5.05006	-3.06068	mb0595	Tumor	0	0	0	0	0	0
AGAAGCGAGAGTGTGC-1_1	-3.39527	-6.72461	mb0595	Tumor	0	0	0	0	0	0
AGAAGCGAGCACGATG-1_1	-5.67276	-2.74407	mb0595	Tumor	0	0	0	0	0	0
AGAAGCGAGGAATGTT-1_1	0.636097	6.33266	mb0595	Tumor	0	0	0	0	0	0
AGAAGCGAGGAGAATG-1_1	-5.06596	-2.81153	mb0595	Tumor	0	0	0	0	0	0
AGAAGCGAGGAGACCT-1_1	-4.81704	-3.65794	mb0595	Tumor	0	0	0	0	0	0
AGAAGCGCACTTGAGT-1_1	-4.8183	-8.20729	mb0595	Tumor	0	0	0	0	0	0
AGAAGCGCATAGTCGT-1_1	-3.69239	-0.641631	mb0595	Tumor	0	0	0	0	0	0
AGAAGCGGTAACTTCG-1_1	-5.23661	-6.00745	mb0595	Tumor	0	0	0	0	0	0
AGAAGCGGTCATCAGT-1_1	4.35647	0.944639	mb0595	Tumor	0	0	0	0	0	0
AGAAGCGGTCATGACT-1_1	-2.65532	2.86377	mb0595	Tumor	0	0	1.21933	0	0	0
AGAAGCGGTCCAAAGG-1_1	-2.04491	3.41475	mb0595	Tumor	0	0	0	0	0	0
AGAAGCGGTCGTGATT-1_1	-1.80757	-6.42973	mb0595	Tumor	0	0	0	0	0	0
AGAAGCGGTGAAAGTT-1_1	-4.82725	-2.86716	mb0595	Tumor	0	0	0	0	0	0
AGAAGCGGTGACTGTT-1_1	-3.59797	-4.35897	mb0595	Tumor	0	0	0	0	0	0
AGAAGCGGTGGACAGT-1_1	5.39613	0.579562	mb0595	Tumor	0	0	0	0	0	0
AGAAGCGGTGTAGTGG-1_1	-5.35594	-4.73302	mb0595	Tumor	0	0	0	0	0	0
AGAAGCGTCCAAGGGA-1_1	-3.636	-4.65307	mb0595	Tumor	0	0	0	0	0	0
AGAAGCGTCCTTACCG-1_1	0.349495	4.25309	mb0595	Tumor	0	0	0	0	0	0
AGAAGCGTCGCTCCTA-1_1	-1.57536	3.82367	mb0595	Tumor	0	0	0	0	0	0
AGAAGTAAGCGTGAAC-1_1	1.67808	4.95368	mb0595	Tumor	0	0	0	0	0	0
AGAAGTAAGTAGGCCA-1_1	-4.07475	-6.075	mb0595	Tumor	0	0	0	0	0	0
AGAAGTACACCTTCCA-1_1	-4.6518	-6.5417	mb0595	Tumor	0	0	0	0	0	0
AGAAGTACAGATTAAG-1_1	3.5233	6.06108	mb0595	Tumor	0	0	0	0	0	0
AGAAGTACAGCTATAC-1_1	-5.27673	-6.77683	mb0595	Tumor	0	0	0	0	0	0
AGAAGTACAGCTGTGC-1_1	-6.67075	-4.86833	mb0595	Tumor	0	0	0	0	0	0
AGAAGTACATCTGGGC-1_1	-2.51282	2.96229	mb0595	Tumor	0	0	0	0	0	0
AGAAGTAGTATTAAGG-1_1	0.412561	3.23058	mb0595	Tumor	0	0	0	0	0	0
AGAAGTATCACCTCGT-1_1	-4.84927	-5.99938	mb0595	Tumor	0	0	0	0	0	0
AGAAGTATCGCGGACT-1_1	-2.68709	-4.58385	mb0595	Tumor	0	0	0	0	0	0
AGAAGTATCTCTGACC-1_1	-4.59586	-1.88029	mb0595	Tumor	0	0	0	0	0	0
AGAAGTATCTGAACGT-1_1	5.56708	5.33465	mb0595	Tumor	0	0	0	0	0	0
AGAAGTATCTTGTTAC-1_1	-2.16336	2.65122	mb0595	Tumor	0	0	0	0	0	0
AGACAAAAGGTGCTGA-1_1	-7.07954	-4.75764	mb0595	Tumor	0	0	0	0	0	0
AGACAAAAGTTCCGTA-1_1	-4.49283	-0.904669	mb0595	Tumor	0	0	0	0	0	0
AGACAAACAACCGCCA-1_1	4.5547	0.850772	mb0595	Tumor	0	0	0	0	0	0
AGACAAACACAAGTTC-1_1	-4.86748	-1.25207	mb0595	Tumor	0	0	0	0	0	0
AGACAAAGTAAGACCG-1_1	-4.2552	-8.06793	mb0595	Tumor	0	0	0	0	0	0
AGACAAAGTAGCCAGA-1_1	-3.30152	-6.04168	mb0595	Tumor	0	0	0	0	0	0
AGACAAAGTCCTGGTG-1_1	-5.7601	-5.48532	mb0595	Tumor	0	0	0	0	0	0
AGACAAAGTGGCATCC-1_1	1.04593	5.00772	mb0595	Tumor	0	0	0	0	0	0
AGACAAAGTGGCTACC-1_1	-2.4824	1.44215	mb0595	Tumor	0	0	0	0	0	0
AGACAAAGTGGTTTAC-1_1	-4.98351	-3.91395	mb0595	Tumor	0	0	0	0	0	0
AGACAAATCGGCTGAC-1_1	0.465985	6.37898	mb0595	Tumor	0	0	0	0	0	0
AGACACTAGCCTTCTC-1_1	-0.435994	3.6228	mb0595	Tumor	0	0	0.546574	0	0	0
AGACACTAGCGCTTCG-1_1	6.01035	-2.37312	mb0595	Microglia	0	0	0	0	0	1.92245
AGACACTCACTTGGGC-1_1	-4.91326	-2.16213	mb0595	Tumor	0	0	0	0	0	0
AGACACTCAGGTCCGT-1_1	-1.77571	3.08903	mb0595	Tumor	0	0	0	0	0	0
AGACACTGTAGCTCGC-1_1	-1.09316	4.93164	mb0595	Tumor	0	0	0	0	0	0
AGACACTTCCCTTGTG-1_1	9.6537	3.78965	mb0595	Tumor	0	0	0	0	0	0
AGACACTTCGATACGT-1_1	-5.56142	-2.58371	mb0595	Tumor	0	0	0	0	0	0
AGACAGGAGACGAGCT-1_1	-3.61093	-8.57236	mb0595	Tumor	0	0	0	0	0	0
AGACAGGAGACTCAAA-1_1	-4.47796	-1.57467	mb0595	Tumor	0	0	0	0	0	0
AGACAGGAGCCAAGTG-1_1	-5.63439	-5.25969	mb0595	Tumor	0	0	0	0	0	0
AGACAGGCAACCCTAA-1_1	-4.64918	-7.73599	mb0595	Tumor	0	0	0	0	0	0
AGACAGGCAATCTCTT-1_1	4.01401	2.03606	mb0595	Tumor	0	0	0	0	0	0
AGACAGGCACCGCTGA-1_1	4.47695	1.19505	mb0595	Tumor	0	0	0	0	0	0
AGACAGGCACTCTAGA-1_1	0.384294	6.47814	mb0595	Tumor	0	0	0	0	0	0
AGACAGGCATCTTAGG-1_1	5.423	0.102885	mb0595	Tumor	0	0	0.769062	0	0	0.45671
AGACAGGGTCGCCACA-1_1	-5.21493	-2.14707	mb0595	Tumor	0	0	0	0	0	0
AGACAGGGTGCTCTTC-1_1	-2.3907	1.57474	mb0595	Tumor	0	0	0	0	0	0
AGACAGGGTGTTTCTT-1_1	-7.03079	-4.75017	mb0595	Tumor	0	0	0	0	0	0
AGACAGGTCAACGCTA-1_1	4.99082	5.13346	mb0595	Tumor	0	0	0	0	0	0
AGACAGGTCACCACAA-1_1	-4.11444	-5.07466	mb0595	Tumor	0	0	0	0	0	0
AGACAGGTCAGTGTGT-1_1	-5.05506	-1.50815	mb0595	Tumor	0	0	0	0	0	0
AGACAGGTCCGTGACG-1_1	-2.50747	1.76528	mb0595	Tumor	0	0	0	0	0	0
AGACCATAGCATCGAG-1_1	-5.56109	-5.74782	mb0595	Tumor	0	0	0	0	0	0
AGACCATAGGCAGGGA-1_1	1.31431	5.85421	mb0595	Tumor	0	0	0	0	0	0
AGACCATAGGTCACAG-1_1	-4.85899	-4.46221	mb0595	Tumor	0	0	0	0	0	0
AGACCATAGGTTAAAC-1_1	-0.606486	4.13926	mb0595	Tumor	0	0	0	0	0	0
AGACCATAGTTTCGGT-1_1	-4.77477	-5.66248	mb0595	Tumor	0	0	0	0	0	0
AGACCATCAATACAGA-1_1	-1.61054	2.73955	mb0595	Tumor	0	0	0	0	0	0
AGACCATCAGCTTCCT-1_1	0.68155	6.5326	mb0595	Tumor	0	0	0	0	0	0
AGACCATGTACCGCGT-1_1	-4.71016	-5.26529	mb0595	Tumor	0	0	0	0	0	0
AGACCATGTGGAATGC-1_1	-5.79691	-4.01606	mb0595	Tumor	0	0	0	0	0	0
AGACCATTCACTGAAC-1_1	-2.50078	3.04099	mb0595	Tumor	0	0	0	0	0	0
AGACCATTCCCTCGTA-1_1	-3.85306	-7.96924	mb0595	Tumor	0	0	0	0.748797	0	0
AGACCATTCGCCAACG-1_1	1.40954	5.84886	mb0595	Tumor	0	0	0	0	0	0
AGACCATTCTATCACT-1_1	-2.0994	2.967	mb0595	Tumor	0	0	0	0	0	0
AGACCATTCTTGGAAC-1_1	-2.69488	-1.83539	mb0595	Tumor	0	0	0	0	0	0
AGACCCGAGAATTCAG-1_1	-4.5603	-3.09447	mb0595	Tumor	0	0	0	0	0	0
AGACCCGAGCAAACAT-1_1	-2.8506	1.4128	mb0595	Tumor	0	0	0	0	0	0
AGACCCGAGCGAAACC-1_1	-0.515719	6.71716	mb0595	Tumor	0	0	0	0	0	0
AGACCCGAGCGCTGAA-1_1	-4.81679	-7.56724	mb0595	Tumor	0	0	0	0	0	0
AGACCCGCACCAGCCA-1_1	4.49949	0.277134	mb0595	Tumor	0	0	1.47746	0	0	0
AGACCCGCACTGTCCT-1_1	4.22356	1.12244	mb0595	Tumor	0	0	0	0	0	0
AGACCCGGTCAAGTTC-1_1	-4.20295	-7.37227	mb0595	Tumor	0	0	0	0	0	0
AGACCCGGTTTCTTAC-1_1	-3.94265	-4.80217	mb0595	Tumor	0	0	0	0	0	0
AGACCCGTCAGCTTGA-1_1	6.59879	5.98463	mb0595	Tumor	0	0	0	0	0	0
AGACCCGTCGCTTTAT-1_1	5.10753	5.39729	mb0595	Tumor	0	0	0	0	0	0
AGACCCGTCTCAAAGC-1_1	-5.09891	-5.80479	mb0595	Tumor	0	0	0	0	0	0
AGACTCAAGACCATTC-1_1	-4.70955	-6.3886	mb0595	Tumor	0	0	0	0	0	0
AGACTCAAGCGACCCT-1_1	-2.68842	-5.16239	mb0595	Tumor	0	0	0	0	0	0
AGACTCAAGGAGTACC-1_1	-5.81483	-1.72635	mb0595	Tumor	0.576699	0	0	0	0	0
AGACTCAAGGTCCAGA-1_1	-4.00568	-7.63367	mb0595	Tumor	0	0	0	0	0	0
AGACTCAAGTGTCATC-1_1	-6.50751	-5.11969	mb0595	Tumor	0	0	0	0	0	0
AGACTCACAACACAAA-1_1	-4.07463	0.12482	mb0595	Tumor	0	0	0	0	0.894337	0
AGACTCACAAGACGAC-1_1	-0.427525	5.45485	mb0595	Tumor	0	0	0	0	0	0
AGACTCACAAGTCCAT-1_1	-5.01932	-4.93973	mb0595	Tumor	0	0	0	0	0	0
AGACTCACATCCTGTC-1_1	4.65477	5.21354	mb0595	Tumor	0	0	0	0	0	0
AGACTCACATGCCGGT-1_1	2.80846	5.0932	mb0595	Tumor	0	0	0	0	0	0
AGACTCAGTAAGCAAT-1_1	-3.83009	-8.02512	mb0595	Tumor	0	0	0	0	0	0
AGACTCAGTTTACTTC-1_1	-4.19209	-4.72993	mb0595	Tumor	0	0	0	0	0	0
AGACTCATCTACGGGC-1_1	-3.02002	0.560226	mb0595	Tumor	0	0	0	0	0	0
AGACTCATCTGGACTA-1_1	10.7491	3.69847	mb0595	Tumor	0	0	0	0	0	0
AGACTCATCTTCTGGC-1_1	-1.35171	4.21724	mb0595	Tumor	0	0	0	0	0	0
AGAGAATAGACGCAGT-1_1	1.18066	4.1879	mb0595	Tumor	0	0	0	0	0	1.75541
AGAGAATAGAGCTTTC-1_1	-5.48024	-2.28022	mb0595	Tumor	1.52769	0	0	0	0	0
AGAGAATAGTAACGTA-1_1	0.382341	6.54058	mb0595	Tumor	0	0	0	0	0	0
AGAGAATAGTACCCTA-1_1	3.35123	5.80416	mb0595	Tumor	0	0	0	0	0	0
AGAGAATAGTTGGAAT-1_1	-5.05655	-0.723535	mb0595	Tumor	0	0	0	0	0	0
AGAGAATCACGGAAGT-1_1	-3.04321	0.942109	mb0595	Tumor	0	0	0	0	0	0
AGAGAATCATTCGGGC-1_1	6.00317	5.04696	mb0595	Tumor	0	0	0	0	0	0
AGAGAATGTAGCACGA-1_1	3.96882	1.8762	mb0595	Tumor	0	0	0	0	0	0
AGAGAATGTTTCGATG-1_1	-4.67501	-8.38851	mb0595	Tumor	0	0	0	0	0	0
AGAGAATTCAAGAGGC-1_1	-3.79531	-8.57153	mb0595	Tumor	0	0	0	0	0	0
AGAGAATTCTAAGAAG-1_1	-4.07251	-5.64369	mb0595	Tumor	0	0	0	0	0	0
AGAGAATTCTCGACCT-1_1	5.92854	5.21748	mb0595	Tumor	0	0	0	0	0	0
AGAGAGCAGAAATTCG-1_1	-3.48844	-7.6011	mb0595	Tumor	0	0	0	0	0	0
AGAGAGCAGGAGCAAA-1_1	-2.49791	-3.58528	mb0595	Tumor	0	0	0	0	0	0
AGAGAGCAGTGATTCC-1_1	-3.49364	-4.7911	mb0595	Tumor	0	0	0	0	0	0
AGAGAGCGTTGGGTAG-1_1	5.98467	5.6751	mb0595	Tumor	0	0	0	0	0	0
AGAGAGCTCAGCTTCC-1_1	5.29225	5.61154	mb0595	Tumor	0	0	0	0	0	0
AGAGAGCTCCCAAGTA-1_1	4.21217	1.3846	mb0595	Tumor	0	0	0	0	0	0
AGAGAGCTCGGCATAT-1_1	9.24611	5.25106	mb0595	Tumor	0	0	0	0	0	0
AGAGCAGAGCCAAGTG-1_1	-0.224216	6.35244	mb0595	Tumor	0	0	0	0	0	0
AGAGCAGCAACTCATG-1_1	-4.44153	-4.75627	mb0595	Tumor	0	0	0	0	0	0
AGAGCAGGTACAGAAT-1_1	4.25928	1.26741	mb0595	Tumor	0	0	0	0	0	0
AGAGCAGGTTCCAGGC-1_1	-3.74538	-7.23493	mb0595	Tumor	0	0	0	0	0	0
AGAGCAGGTTTGTGGT-1_1	-0.206615	5.81567	mb0595	Tumor	0	0	0	0	0	0
AGAGCAGTCATATGGC-1_1	-3.57159	-6.41863	mb0595	Tumor	0	0	0	0	0	0
AGAGCAGTCGCTACAA-1_1	-4.60921	-8.20026	mb0595	Tumor	0	0	0	0	0	0
AGAGCAGTCGCTAGCG-1_1	-5.93061	-6.02268	mb0595	Tumor	0	0	0	0	0	0
AGAGCAGTCTAGCCTC-1_1	-1.11918	2.09696	mb0595	Tumor	0	0	0	0	0	0
AGAGCCCAGACCATAA-1_1	-3.47698	-5.55822	mb0595	Tumor	0	0	0	0	0	0
AGAGCCCAGAGTCAAT-1_1	-2.49632	3.27571	mb0595	Tumor	0	0	0	0	0	0
AGAGCCCAGGGACACT-1_1	-3.54294	-6.62793	mb0595	Tumor	0	0	0	0	0	0
AGAGCCCAGTCATCCA-1_1	-2.95723	-4.08558	mb0595	Tumor	0	0	0	0	0	0
AGAGCCCAGTCTGGTT-1_1	-2.25216	-7.01112	mb0595	Tumor	0	0	0	0	0	0
AGAGCCCCAAGCTCTA-1_1	-2.8319	2.70633	mb0595	Tumor	0.786521	0	0	0	0	0
AGAGCCCCACATGACT-1_1	-3.92686	0.105224	mb0595	Tumor	0	0	0	0	0	0
AGAGCCCCACCAGCCA-1_1	-3.89912	-8.07601	mb0595	Tumor	0	0	0	0	0	0
AGAGCCCCAGGAATAT-1_1	-1.20446	4.86214	mb0595	Tumor	0	0	0	0	0	0
AGAGCCCGTCTCTCTG-1_1	8.51501	-9.04475	mb0595	Fibroblast	0	0	1.88338	0	0	0
AGAGCCCTCTCTGGTC-1_1	-10.5582	3.04151	mb0595	Oligodendrocyte	0	0	0	1.24443	0	0
AGAGCCCTCTGCTCTG-1_1	8.86247	5.37791	mb0595	Tumor	0	0	0	0	0	0
AGATAGAAGAAAGCGA-1_1	4.46423	0.597899	mb0595	Tumor	0	0	1.66131	0	0	0
AGATAGAAGAGAATCT-1_1	-5.53179	-6.73507	mb0595	Tumor	0	0	0	0	0	0
AGATAGAAGATACTGA-1_1	7.84069	5.64408	mb0595	Tumor	0	0	0	0	0	0
AGATAGAAGCCTCATA-1_1	-5.37634	-5.27471	mb0595	Tumor	0	0	0	0	0	0
AGATAGAAGCTTCGTA-1_1	-1.91937	3.56501	mb0595	Tumor	0	0	0	0	0	0.650504
AGATAGAAGGCACCAA-1_1	-0.602581	5.863	mb0595	Tumor	0	0	0	0	0	0
AGATAGAAGTGGATTA-1_1	-3.20707	1.62001	mb0595	Tumor	0	0	0	0	0	0
AGATAGACAGCAGTAG-1_1	-4.3417	-0.810317	mb0595	Tumor	0	0	0	0	0	0
AGATAGACATACCAGT-1_1	-5.08921	-6.83115	mb0595	Tumor	0	0	0	0	0	0
AGATAGAGTATGAGCG-1_1	-2.01645	3.27658	mb0595	Tumor	0	0	0	0	0	0
AGATAGATCATGGTAC-1_1	4.99747	0.539743	mb0595	Tumor	0	0	0	0	0	0
AGATAGATCCTTCACG-1_1	-5.04218	-5.52785	mb0595	Tumor	0	0	0	0	0	0
AGATCCAAGCTAAGTA-1_1	-3.55053	1.26059	mb0595	Tumor	0	0	0	0	0	0
AGATCCAGTGAAGCTG-1_1	-3.39444	-6.83806	mb0595	Tumor	0	0	0	0	0	0
AGATCCAGTGCACAAG-1_1	-4.26794	-3.1624	mb0595	Tumor	0.617055	0	0	0	0	0
AGATCCAGTGGCTCTG-1_1	-1.96165	2.98633	mb0595	Tumor	0	0	0	0	0	0
AGATCCAGTGGTTTGT-1_1	-5.0635	-8.17788	mb0595	Tumor	0	0	0	0	0	0
AGATCCATCAGTCCGG-1_1	-4.3936	-1.21083	mb0595	Tumor	0	0	0	0	0	0
AGATCCATCCTTGAAG-1_1	1.7301	5.17966	mb0595	Tumor	0	0	0	0	0	0
AGATCGTAGCTCAGAG-1_1	-3.93711	-6.38245	mb0595	Tumor	0	0	0	0	0	0
AGATCGTAGCTCTATG-1_1	-3.51772	-5.2384	mb0595	Tumor	0	0	0	0	0	0
AGATCGTAGTAGCAAT-1_1	-3.70601	-6.63363	mb0595	Tumor	0	0	0	0	0	0
AGATCGTGTAACGCGA-1_1	-3.89855	-7.461	mb0595	Tumor	0	0	0	0	0	0
AGATCGTTCACGAGGA-1_1	-4.31047	-1.39982	mb0595	Tumor	0	0	0	0	0	0
AGATCGTTCCGTAATG-1_1	-3.23344	-1.74077	mb0595	Tumor	0	0	0	0	0	0
AGATCGTTCGAACGGA-1_1	-4.67101	-2.55703	mb0595	Tumor	0	0	0	0	0	0
AGATCGTTCGGATACT-1_1	1.26776	5.46378	mb0595	Tumor	0	0	0	0	0	0
AGATGAAAGACCCGCT-1_1	-3.61358	-7.08569	mb0595	Tumor	0	0	0	0	0	0
AGATGAAAGATTGTGA-1_1	-0.754942	3.86751	mb0595	Tumor	0	0	0	0	0	0
AGATGAACAAGTCCAT-1_1	9.17308	4.40674	mb0595	Tumor	0	0	0	0	0	0
AGATGAAGTGTTCCAA-1_1	-4.07836	-5.22756	mb0595	Tumor	0	0	0	0	0	0
AGATGAAGTTTGGAAA-1_1	-3.48655	-2.07251	mb0595	Tumor	0	0	0	0	0	0
AGATGAATCAACACGT-1_1	-5.7103	-6.48754	mb0595	Tumor	0	0	0	0	0	0
AGATGAATCATGCCAA-1_1	-6.64521	-4.05899	mb0595	Tumor	0	0	0	0	0	0
AGATGAATCTGCTAGA-1_1	7.96622	-9.53927	mb0595	Fibroblast	0	0	0	0	0	0
AGATGCTAGGGAGGGT-1_1	-5.69193	-2.42569	mb0595	Tumor	0	0	0	0	0	0
AGATGCTCACATCATG-1_1	-5.01377	-1.05588	mb0595	Tumor	0	0	0	0	0	0
AGATGCTCACCTGATA-1_1	-3.68007	0.00280407	mb0595	Tumor	0	0	0	0	0	0
AGATGCTCACTGTTCC-1_1	4.53578	5.53419	mb0595	Tumor	0	0	0	0	0	0
AGATGCTGTAGTTACC-1_1	-5.00566	-1.89689	mb0595	Tumor	0	0	0	0	0	0
AGATGCTGTCGGTAAG-1_1	-6.38694	-4.16744	mb0595	Tumor	0	0	0	0	0	0
AGATGCTGTTTCGTTT-1_1	-6.77106	-4.18136	mb0595	Tumor	0	0	0	0	0	0
AGATGCTTCCTTACCG-1_1	-2.06718	2.52918	mb0595	Tumor	0	0	0	0	0	0
AGATGCTTCGATACAC-1_1	3.81611	6.56629	mb0595	Tumor	0	0	0	0	0	0
AGATGCTTCGGAAACG-1_1	-3.391	-8.06316	mb0595	Tumor	0	0	0	0	0	0
AGATGCTTCTCTCAAT-1_1	-1.90852	-6.2687	mb0595	Tumor	0	0	0	0	0	0
AGATGCTTCTGCCTCA-1_1	5.08398	0.287941	mb0595	Tumor	0	0	0	0	0	0
AGATGCTTCTTAATCC-1_1	-2.743	-5.24974	mb0595	Tumor	0	0	0	0	0	0
AGCATCAAGAGCATAT-1_1	-5.15132	-2.88389	mb0595	Tumor	0	0	0	0.888481	0	0
AGCATCAAGTGACCTT-1_1	4.57982	5.38539	mb0595	Tumor	0	0	0	0	0	0
AGCATCAAGTGATAGT-1_1	-5.03661	-3.79521	mb0595	Tumor	0	0	0	0	0	0
AGCATCACAAGCCTGC-1_1	-6.48873	-3.17733	mb0595	Tumor	0	0	0	0	0	0
AGCATCACAATCTGCA-1_1	-0.841199	5.55761	mb0595	Tumor	0	0	0	0	0	0
AGCATCACACAACGTT-1_1	-6.60385	-4.03676	mb0595	Tumor	0	0	0	0	0	0
AGCATCACACCTTCCA-1_1	-4.73833	-6.92091	mb0595	Tumor	0	0	0	0	0	0
AGCATCACAGGAGGTT-1_1	-3.39915	-5.81278	mb0595	Tumor	0	0	0	0	0	0
AGCATCACAGGGCTTC-1_1	-5.0077	-3.98795	mb0595	Tumor	0	0	0	0	0	0
AGCATCAGTGAACTAA-1_1	-4.04138	-7.52956	mb0595	Tumor	0	0	0	0	0	0
AGCATCAGTGTTTCTT-1_1	-4.52382	-7.48065	mb0595	Tumor	0	0	0	0	0	0
AGCATCATCACCATAG-1_1	-2.99593	-3.93914	mb0595	Tumor	0	0	0	0	0	0
AGCATCATCATTCATC-1_1	-4.89831	-6.26521	mb0595	Tumor	0	0	0	0	0	0
AGCATCATCCGTGGTG-1_1	-4.74277	-4.43052	mb0595	Tumor	0	0	0	0	0	0
AGCATCATCGTTCTGC-1_1	-0.9196	5.37387	mb0595	Tumor	0	0	0	0	0	0
AGCATCATCTTCTGTA-1_1	4.12419	1.78181	mb0595	Tumor	0	0	0	0	0	0
AGCCAATAGAGAGTTT-1_1	-3.54287	-7.41529	mb0595	Tumor	0	0	0	0	0	0
AGCCAATAGGCATGCA-1_1	-6.50844	-4.48999	mb0595	Tumor	0	0	0	0	0	0
AGCCAATAGTTGGCGA-1_1	-2.32077	-7.2201	mb0595	Tumor	0	0	0	0	0	0
AGCCAATCAGCTGCCA-1_1	4.07337	1.61096	mb0595	Tumor	0	0	1.916	0	0	0
AGCCAATGTCAGTCGC-1_1	5.83059	5.46595	mb0595	Tumor	0	0	0	0	0	0
AGCCAATTCATGCTAG-1_1	-3.88896	-7.67143	mb0595	Tumor	0	0	0	0	0	0
AGCCAATTCCGATCGG-1_1	5.75246	6.49806	mb0595	Tumor	0	0	0	0	0	0
AGCCAATTCCGCTTAC-1_1	-5.46684	-4.98502	mb0595	Tumor	0	0	0	0	0	0
AGCCAATTCCTCAGGG-1_1	-1.91407	2.37257	mb0595	Tumor	0	0	0	0	0	0
AGCCACGAGAGCATCG-1_1	5.02203	5.2535	mb0595	Tumor	0	0	0	0	0	0
AGCCACGAGCATAGGC-1_1	8.425	4.68548	mb0595	Tumor	0	0	0	0	0	0
AGCCACGAGGACAAGA-1_1	-2.84371	-6.56034	mb0595	Tumor	0	0	0	0	0	0
AGCCACGAGGAGGTTC-1_1	6.36016	5.68091	mb0595	Tumor	0	0	0	0	0	0
AGCCACGAGTCTACCA-1_1	4.94881	6.2264	mb0595	Tumor	0	0	0	0	0	0
AGCCACGCACATAGCT-1_1	-3.6806	-3.86925	mb0595	Tumor	0	0	0	0	0	0
AGCCACGCAGAGGGTT-1_1	-4.6488	-6.1636	mb0595	Tumor	0	0	0	0	0	0
AGCCACGCAGGACGAT-1_1	-5.72573	-6.12042	mb0595	Tumor	0	0	0	0	0	0
AGCCACGGTAGCTAAA-1_1	4.3073	1.43304	mb0595	Tumor	0	0	0	0	0	0
AGCCACGGTAGTTACC-1_1	-4.15818	-8.13282	mb0595	Tumor	0	0	0	0	0	0
AGCCACGGTTAGAAAC-1_1	-6.18948	-5.44781	mb0595	Tumor	0	0	0	0	0	0
AGCCACGGTTGTATGC-1_1	-4.28432	-0.836904	mb0595	Tumor	0	0	0	0	0	0
AGCCACGTCATCCCGT-1_1	-5.55886	-3.56008	mb0595	Tumor	0	0	0	0	0	0
AGCCAGCAGCATGGGT-1_1	-2.79071	-5.60471	mb0595	Tumor	0	0	0	0	0	0
AGCCAGCAGGTACATA-1_1	2.81503	6.01259	mb0595	Tumor	0	0	0	0	0	0
AGCCAGCAGTCGAAGC-1_1	-4.46051	-0.436566	mb0595	Tumor	0	0	0	0	0	0.90665
AGCCAGCCAAACACCT-1_1	-6.04242	-4.94369	mb0595	Tumor	0	0	0	0	0	0
AGCCAGCCAAGTCCAT-1_1	-4.75868	-5.91289	mb0595	Tumor	0	0	0	0	0	0
AGCCAGCCATGCACTA-1_1	0.593442	6.20862	mb0595	Tumor	0	0	0	0	0	0
AGCCAGCCATTGAGCT-1_1	-2.85906	-5.10012	mb0595	Tumor	0	0	0	0	0	0
AGCCAGCGTATGCTTG-1_1	-2.35097	-6.33147	mb0595	Tumor	0	0	0	0	0	0
AGCCAGCGTCGGCACT-1_1	-4.18821	-6.88916	mb0595	Tumor	0	0	0	0	0	0
AGCCAGCGTGCCGAAA-1_1	-3.6324	-6.96295	mb0595	Tumor	0	0	0	0	0	0
AGCCAGCTCTCTCCGA-1_1	-4.48561	-5.35052	mb0595	Tumor	0	0	0	0	0	0
AGCGATTAGATCGACG-1_1	7.01894	3.86478	mb0595	Tumor	0	0	0	0	0	0
AGCGATTAGCGACATG-1_1	-4.00858	-2.14451	mb0595	Tumor	0	0	0	0	0	0
AGCGATTAGCGTGCCT-1_1	7.88213	5.21562	mb0595	Tumor	0	0	0	0	0	0
AGCGATTAGCTCGAAG-1_1	-0.410389	6.05264	mb0595	Tumor	1.22917	0	0	0	0	1.22917
AGCGATTCAGAGGTAC-1_1	-4.34923	-8.30231	mb0595	Tumor	0	0	0	0	0	0
AGCGATTGTAGAAACT-1_1	-4.34331	-2.41954	mb0595	Tumor	0	0	0	0	0	0
AGCGATTGTTACCCTC-1_1	-2.63643	-0.580019	mb0595	Tumor	0	0	0	0	0	0.337263
AGCGATTTCAGTGATC-1_1	-1.55498	2.4649	mb0595	Tumor	0	0	0	0	0	0
AGCGATTTCCGATAGT-1_1	-5.50005	-5.31365	mb0595	Tumor	0	0	0	0	0	0
AGCGATTTCCTATTTG-1_1	-4.74522	-5.11511	mb0595	Tumor	0	0	0	0	0	0
AGCGATTTCTACAGGT-1_1	-3.17202	-8.04908	mb0595	Tumor	0	0	0	0	0	0
AGCGCCAAGAGCCGTA-1_1	5.09634	0.16884	mb0595	Tumor	0	0	0	0	0	0
AGCGCCAAGCCTAACT-1_1	-5.30366	-5.96497	mb0595	Tumor	0	0	0	0	0	0
AGCGCCAAGTCAACAA-1_1	-5.22026	-4.32829	mb0595	Tumor	0	0	0	0	0	0
AGCGCCACACCCAAGC-1_1	0.881309	6.58798	mb0595	Tumor	0	0	0	0	0	0
AGCGCCACACGGCCAT-1_1	-4.0942	-8.79794	mb0595	Tumor	0.587006	0	0	0	0	0
AGCGCCACAGAGTGTG-1_1	9.25155	5.31933	mb0595	Tumor	0	0	0	0	0	0
AGCGCCACAGGTGTTT-1_1	-5.17438	-7.47507	mb0595	Tumor	0	0	0	0	0	0
AGCGCCACAGGTTACT-1_1	9.71209	5.03158	mb0595	Tumor	0	0	0	0	0	0
AGCGCCACATCGGCCA-1_1	-4.79144	-7.43638	mb0595	Tumor	0	0	0	0	0	0
AGCGCCAGTAGGCTCC-1_1	-3.90853	-6.09667	mb0595	Tumor	0	0	0	0	0	0
AGCGCCAGTATCCTTT-1_1	-3.60112	-4.1786	mb0595	Tumor	0	0	0	0	0	0
AGCGCCAGTTCGAAGG-1_1	-3.79501	-7.26573	mb0595	Tumor	0	0	0	0	0	0
AGCGCCATCGGAGTGA-1_1	-4.57478	-4.6853	mb0595	Tumor	0	0	0	0	0	0
AGCGCCATCTCCTGAC-1_1	-2.71712	-5.56134	mb0595	Tumor	0	0	0	0	0	0
AGCGCTGAGAAACACT-1_1	0.170418	6.65085	mb0595	Tumor	0	0	0	0	0	0
AGCGCTGAGCGGATCA-1_1	-5.81967	-2.1734	mb0595	Tumor	0	0	0	0	0	0
AGCGCTGAGTCACTCA-1_1	-4.33438	-7.07837	mb0595	Tumor	0	0	0	0	0	0
AGCGCTGAGTTAGTAG-1_1	-4.90352	-2.96891	mb0595	Tumor	0	0	0	0	0	0
AGCGCTGCACCGTCGA-1_1	-5.02922	-5.36527	mb0595	Tumor	0	0	0	0	0	0
AGCGCTGCACGGCCAT-1_1	-3.97251	-4.96445	mb0595	Tumor	0	0	0	0	0	0
AGCGCTGCAGGTCTCG-1_1	5.50929	6.15226	mb0595	Tumor	0	0	0	0	0	0
AGCGCTGCATGGTACT-1_1	-5.23903	-4.53674	mb0595	Tumor	0	0	0	0	0	0
AGCGCTGGTACTGCCG-1_1	-6.96963	-4.04442	mb0595	Tumor	0	0	0	0	0	0
AGCGCTGGTATAGGGC-1_1	-4.40921	-8.40643	mb0595	Tumor	0	0	0	0	0	0
AGCGCTGGTATTCTCT-1_1	-1.78637	4.01501	mb0595	Tumor	0	0	0	0	0	0
AGCGCTGGTCTGTCAA-1_1	-3.43049	-7.9064	mb0595	Tumor	0	0	0	0	0	0
AGCGCTGGTTCGTGCG-1_1	-3.17536	-5.64931	mb0595	Tumor	0	0	0	0	0	0
AGCGCTGTCCCGATCT-1_1	-4.9428	-7.13948	mb0595	Tumor	0	0	0	0	0	0
AGCGCTGTCTACGGTA-1_1	11.6352	-2.99759	mb0595	Astrocyte	0	0	0	0	0	0
AGCGCTGTCTGCCTCA-1_1	-5.32766	-5.38415	mb0595	Tumor	0	0	0	0	0	0
AGCGTATAGACCAAAT-1_1	-4.82299	-5.64926	mb0595	Tumor	0	0	0	0	0	0
AGCGTATAGATGGTAT-1_1	-5.25761	-4.92432	mb0595	Tumor	0	0	0	0	0	0
AGCGTATCAGGACGAT-1_1	-3.20974	2.04524	mb0595	Tumor	0	0	0	0	0	0
AGCGTATCAGTAACCT-1_1	3.70043	1.60659	mb0595	Tumor	0	0	0	0	0	0
AGCGTATGTTTCGACA-1_1	8.31974	5.33844	mb0595	Tumor	0	0	0	0	0	0
AGCGTATTCGCATTGA-1_1	-0.536135	4.17606	mb0595	Tumor	0	0	0	0	0	0
AGCGTCGAGAATAGTC-1_1	-4.68056	-1.96946	mb0595	Tumor	0	0	0	0	0	0
AGCGTCGCAAATAAGC-1_1	-4.43857	-7.92528	mb0595	Tumor	0	0	0	0	0	0
AGCGTCGGTCTGTCCT-1_1	-4.34358	-6.72561	mb0595	Tumor	0	0	0	0	0	0
AGCTACAAGCGTGAGT-1_1	-5.18472	-5.58076	mb0595	Tumor	0	0	0	0	0	0
AGCTACAAGGTATTGA-1_1	-1.46171	5.75445	mb0595	Tumor	0	0	0	0	0	0
AGCTACAAGTTTAGGA-1_1	0.579497	5.92154	mb0595	Tumor	0	0	0	0	0	0
AGCTACACAGAGGAAA-1_1	-5.78856	-2.3348	mb0595	Tumor	0	0	0	0	0	0
AGCTACACAGCTCTGG-1_1	-7.16589	-4.87793	mb0595	Tumor	0	0	0	0	0	0
AGCTACACAGTGGCTC-1_1	-3.28658	-8.15329	mb0595	Tumor	0	0	0	0	0	0
AGCTACAGTACTGCCG-1_1	-6.27854	-2.51813	mb0595	Tumor	0	0	0	0	0	0
AGCTACAGTCTCAGGC-1_1	-2.69305	-4.59447	mb0595	Tumor	0	0	0	0	0	0
AGCTACAGTTTCACTT-1_1	1.11524	6.71857	mb0595	Tumor	0	0	0	0	0	0
AGCTACATCGCGGACT-1_1	-4.14137	-5.6745	mb0595	Tumor	0	0	0	0	0	0
AGCTACATCTCCAAGA-1_1	-3.96323	-5.99085	mb0595	Tumor	0	0	0	0	0	0
AGCTCAAAGGCGTCCT-1_1	-6.59659	-4.78526	mb0595	Tumor	0	0	0	0	0	0
AGCTCAAAGTAGGTTA-1_1	0.318511	5.83322	mb0595	Tumor	0	0	0	0	0	0
AGCTCAAGTCAGACGA-1_1	-1.95614	2.5187	mb0595	Tumor	0	0	0	0	0	0
AGCTCAAGTGGTCCCA-1_1	0.0152984	2.89818	mb0595	Tumor	0	0	0	0	0	0
AGCTCAAGTTGCGGAA-1_1	-4.46501	-6.59958	mb0595	Tumor	0	0	0	0	0	0
AGCTCAAGTTGTAAAG-1_1	-5.72251	-5.41007	mb0595	Tumor	0	0	0	0	0	0
AGCTTCCAGGTCCTGC-1_1	-4.26069	-7.65097	mb0595	Tumor	0	0	0	0	0	0
AGCTTCCAGTACAGCG-1_1	-4.5566	-5.61361	mb0595	Tumor	0.76214	0	0	0	0	0
AGCTTCCCAAACGAGC-1_1	-4.18133	-4.68477	mb0595	Tumor	0	0	0	0	0	0
AGCTTCCCACAGCTTA-1_1	-5.78444	-4.8409	mb0595	Tumor	0	0	0	0	0	0
AGCTTCCGTCCTTTGC-1_1	0.829016	6.46572	mb0595	Tumor	0	0	0	0	0	0
AGCTTCCGTCGTTATG-1_1	-3.46044	-8.11569	mb0595	Tumor	0	0	0	0	0	0
AGCTTCCGTGAACTAA-1_1	4.7165	0.12761	mb0595	Tumor	0	0	0	0	0	0
AGCTTCCGTGCAATGG-1_1	-4.97766	-5.44079	mb0595	Tumor	0	0	0	0	0	0
AGCTTCCGTTGTAGCT-1_1	4.56309	4.72966	mb0595	Tumor	0	0	0	0	0	0
AGCTTCCTCTCATGGA-1_1	4.21654	1.12693	mb0595	Tumor	0	0	0	0	0	0
AGGAAATAGATCCCGC-1_1	-5.44586	-3.01745	mb0595	Tumor	0	0	0	0	0	0
AGGAAATAGCGTGAAC-1_1	-5.20791	-1.49799	mb0595	Tumor	0	0	0	0	0	0
AGGAAATAGGTTCTAC-1_1	3.69497	5.78754	mb0595	Tumor	0	0	0	0	0	0
AGGAAATCAGCCGTTG-1_1	-6.83603	-3.96612	mb0595	Tumor	0	0	0	0	0	0
AGGAAATCATGTACGT-1_1	0.501673	5.33547	mb0595	Tumor	0	0	0	0	0	0
AGGAAATCATTCCTAT-1_1	-4.6833	-0.969317	mb0595	Tumor	0	0	0	0	0	0
AGGAAATGTAGATGTA-1_1	-3.83563	0.530197	mb0595	Tumor	0	0	0	0	0	0
AGGAAATGTTACGATC-1_1	-2.53329	-7.52448	mb0595	Tumor	0	0	0	0	0	0
AGGAAATGTTTGAAAG-1_1	-3.23658	1.86675	mb0595	Tumor	0	0	0	0	0	0
AGGAAATTCCCGTGTT-1_1	4.13421	1.08323	mb0595	Tumor	0	0	0	0	0	0
AGGAAATTCGGATAAA-1_1	5.88696	-1.82296	mb0595	Microglia	0	0	1.19671	0	0	1.19671
AGGAAATTCGTTGCCT-1_1	-0.978033	4.57912	mb0595	Tumor	0	0	0	0	0	0
AGGAAATTCTGGACCG-1_1	-4.41282	-4.41382	mb0595	Tumor	0	0	0	0	0	0
AGGAATAAGACGCCCT-1_1	0.715989	6.28135	mb0595	Tumor	0	0	0	0	0	0
AGGAATAAGCGCCTCA-1_1	6.31399	5.18641	mb0595	Tumor	0	0	0	0	0	0
AGGAATAAGGAGCAAA-1_1	-3.69354	-8.56131	mb0595	Tumor	0	0	0	0	0	0
AGGAATAAGGAGTATT-1_1	-3.20966	-6.68551	mb0595	Tumor	0	0	0	0	0	0
AGGAATAAGGGCTAAC-1_1	-4.65744	-3.70977	mb0595	Tumor	0	0	0	0	0	0
AGGAATAAGGGCTGAT-1_1	-4.17148	-6.58172	mb0595	Tumor	0	0	0	0	0	0
AGGAATAAGTCACTCA-1_1	1.17339	5.12231	mb0595	Tumor	0	0	0	0	0	0
AGGAATACACGGCCAT-1_1	-3.59156	-6.94502	mb0595	Tumor	0	0	0	0	0	0
AGGAATACATATCTGG-1_1	-3.31815	-6.18908	mb0595	Tumor	0	0	0	0	0	0
AGGAATAGTATCAGCT-1_1	-4.80846	-4.09624	mb0595	Tumor	0	0	0	0	0	0
AGGAATAGTGGAACAC-1_1	-0.0730802	5.74764	mb0595	Tumor	0	0	0	0	0	0
AGGAATATCAGTCCGG-1_1	-5.25074	-5.27122	mb0595	Tumor	0	0	0	0	0	0
AGGAATATCATTTGTC-1_1	-3.73032	-7.29347	mb0595	Tumor	0	0	0	0	0	0
AGGAATATCTATACGG-1_1	-6.57999	-4.26279	mb0595	Tumor	0	0	0	0	0	0
AGGACGAAGGAGACCT-1_1	4.65003	0.806025	mb0595	Tumor	0	0	0	0	0	0
AGGACGACAAGCAGGT-1_1	-5.10448	-3.77914	mb0595	Tumor	0	0	0	0	0	0
AGGACGACAGCGTAGA-1_1	-3.21607	-6.06581	mb0595	Tumor	0	0	0	0	0	0
AGGACGAGTCTTAGTG-1_1	-3.88206	-4.81036	mb0595	Tumor	0	0	0	0	0	0
AGGACGAGTGCTTCAA-1_1	-2.96846	1.06532	mb0595	Tumor	0	0	0	0	0	0
AGGACGATCACTTGGA-1_1	-5.47148	-3.11543	mb0595	Tumor	0	0	0	0	0	0
AGGACGATCGACGTCG-1_1	-4.04216	-0.192609	mb0595	Tumor	0	0	0	0	0	0
AGGACGATCGGTAGAG-1_1	5.06671	5.47324	mb0595	Tumor	0	0	0	0	0	0
AGGACTTAGCTCGCAC-1_1	-6.94556	-4.51185	mb0595	Tumor	0	0	0	0	0	0
AGGACTTAGGGTCAAC-1_1	-3.5757	2.06421	mb0595	Tumor	0	0	0	0	0	0
AGGACTTAGTCATGAA-1_1	-3.7516	-7.67145	mb0595	Tumor	0	0	0	0	0	0
AGGACTTAGTTGCCTA-1_1	-3.5888	-2.5341	mb0595	Tumor	0	0	0	0	0	0
AGGACTTCAGACTCTA-1_1	-6.80326	-4.64437	mb0595	Tumor	0	0	0	0	0	0
AGGACTTCAGTCGGAA-1_1	-7.19069	-4.8705	mb0595	Tumor	0	0	0	0	0	0
AGGACTTGTGCCGTAC-1_1	-4.51797	-0.858637	mb0595	Tumor	0	0	0	0	0	0
AGGACTTGTTGCCGAC-1_1	4.15192	1.60686	mb0595	Tumor	0	0	0	0	0	0
AGGACTTGTTTAGAGA-1_1	4.4634	6.27484	mb0595	Tumor	0	0	0	0	0	0
AGGACTTTCCGTATGA-1_1	-3.5719	-6.21519	mb0595	Tumor	0	0	0	0	0	0
AGGAGGTAGTGGTTCT-1_1	-3.03958	-4.38014	mb0595	Tumor	0	0	0	0	0	0
AGGAGGTCAAACGGCA-1_1	-2.03853	1.51091	mb0595	Tumor	0	0	0	0	0	0
AGGAGGTCAACCAGAG-1_1	1.41609	4.4865	mb0595	Tumor	0	0	0	0	0	0
AGGAGGTCAACCTATG-1_1	-5.35435	-1.6578	mb0595	Tumor	0	0	0	0	0	0
AGGAGGTCACATATCG-1_1	-4.7359	-7.85676	mb0595	Tumor	0	0	0	0	0	0
AGGAGGTCATAATCCG-1_1	-2.55591	2.17896	mb0595	Tumor	0	0	0	0	0	0
AGGAGGTGTTGTAAAG-1_1	-4.81137	-5.87269	mb0595	Tumor	0	0	0	0	0	0
AGGAGGTTCCAATCCC-1_1	-3.94516	-7.95876	mb0595	Tumor	0	0	0	0	0	0
AGGAGGTTCTTCCCGA-1_1	4.38289	1.35046	mb0595	Tumor	0	0	0	0	0	0
AGGATAAAGAGTTGAT-1_1	-4.41662	-2.2064	mb0595	Tumor	0	0	0	0	0	0
AGGATAAAGCAGAAAG-1_1	1.38035	6.59332	mb0595	Tumor	0	0	0	0	0	0
AGGATAAAGCGTGAGT-1_1	0.987504	6.70945	mb0595	Tumor	0	0	0	0	0	0
AGGATAAAGTAGGATT-1_1	-3.89155	-3.33538	mb0595	Tumor	0	0	0	0	0	0
AGGATAACATGACACT-1_1	4.16992	1.71578	mb0595	Tumor	0	0	0	0	0	0
AGGATAACATGTTTGG-1_1	-3.84226	-8.80824	mb0595	Tumor	0	0	0	0	0	0
AGGATAAGTACTCCCT-1_1	4.00049	0.948016	mb0595	Tumor	0	0	0	0	0	0
AGGATAAGTCATGACT-1_1	4.05709	1.91886	mb0595	Tumor	0	0	0	0	0	0
AGGATAAGTGTTTCTT-1_1	-6.25909	-3.97111	mb0595	Tumor	0	0	0	0	0	0
AGGATAAGTTTATGCG-1_1	-2.91142	-5.57802	mb0595	Tumor	0	0	0	0	0	0
AGGATAATCCACGAAT-1_1	-6.23039	-3.7454	mb0595	Tumor	0	0	0	0	0	0
AGGATAATCCGTAATG-1_1	-6.3498	-4.77526	mb0595	Tumor	0	0	0	0	0	0
AGGATAATCCGTTTCG-1_1	-3.78403	-0.327667	mb0595	Tumor	0.811417	0	0	0	0	0
AGGATCTAGGACGGAG-1_1	-3.64617	-8.25389	mb0595	Tumor	0	0	0	0	0	0
AGGATCTAGGGAGATA-1_1	-5.37764	-3.53594	mb0595	Tumor	0	0	0	0	0	0
AGGATCTAGTAAGACT-1_1	-2.62801	2.35295	mb0595	Tumor	0	0	0	0	0	0
AGGATCTAGTACGTCT-1_1	2.65115	6.38683	mb0595	Tumor	0	0	0	0	0	0
AGGATCTCATGTAACC-1_1	4.48421	0.945299	mb0595	Tumor	0	0	0	0	0	0
AGGATCTGTACGATCT-1_1	-4.26061	-0.541434	mb0595	Tumor	0	0	0	0	0	0
AGGATCTGTATCATGC-1_1	6.46162	5.24647	mb0595	Tumor	0	0	0	0	0	0
AGGATCTGTTGTGCCG-1_1	-1.96979	-6.76676	mb0595	Tumor	0	0	0	0	0	0
AGGATCTTCGACGATT-1_1	-5.75334	-4.36004	mb0595	Tumor	0	0	0	0	0	0
AGGCATTAGATGGGCT-1_1	-4.43925	-4.40065	mb0595	Tumor	0	0	0	0	0	0
AGGCATTAGCGCCTTG-1_1	-5.33907	-4.19316	mb0595	Tumor	0	0	0	0	0	0
AGGCATTAGGGTAGCT-1_1	5.79679	5.99429	mb0595	Tumor	0	0	0	0	0	0
AGGCATTCAACGACTT-1_1	-4.82804	-3.64037	mb0595	Tumor	0	0	0	0	0	0
AGGCATTGTGACAGGT-1_1	-4.48528	-6.72606	mb0595	Tumor	0	0	0	0	0	0
AGGCATTGTGACCGAA-1_1	-4.5617	-8.43964	mb0595	Tumor	0	0	0	0	0	0
AGGCATTTCCACAAGT-1_1	-4.33478	-8.00009	mb0595	Tumor	0	0	0	0	0	0
AGGCATTTCGTGGCTG-1_1	-4.36504	-4.69454	mb0595	Tumor	0	0	0	0	0	0
AGGCATTTCGTTCTGC-1_1	-1.44347	3.70974	mb0595	Tumor	0	0	0	0	0	0
AGGCATTTCTACGCGG-1_1	-3.73916	-2.9087	mb0595	Tumor	0	0	0	0	0	0
AGGCATTTCTCTCTTC-1_1	9.33641	5.4727	mb0595	Tumor	0	0	0	0	0	0
AGGCCACAGACCTCAT-1_1	0.785854	6.64375	mb0595	Tumor	0	0	0	0	0	0
AGGCCACAGACGAGCT-1_1	-0.242549	3.19286	mb0595	Tumor	0	0	0	0	0	0
AGGCCACAGAGGTATT-1_1	-4.6747	-6.51201	mb0595	Tumor	0	0	0	0	0	0
AGGCCACAGATCACCT-1_1	-1.03689	2.92343	mb0595	Tumor	0	0	0	0	0	0
AGGCCACAGCCTATCA-1_1	-0.935319	4.34996	mb0595	Tumor	0	0	0	0	0	0
AGGCCACAGTATGAGT-1_1	-3.62887	-3.02309	mb0595	Tumor	0	0	0	0	0	0
AGGCCACAGTCAGGGT-1_1	-2.22366	2.46519	mb0595	Tumor	0	0	0	0	0	0
AGGCCACCAAGAGGTC-1_1	8.74851	-8.39659	mb0595	Fibroblast	0	0	2.07967	0	0	0
AGGCCACCACGTCATA-1_1	-0.175497	6.0924	mb0595	Tumor	0	0	0	0	0	0
AGGCCACCATAGACTC-1_1	-3.8294	-6.62043	mb0595	Tumor	0	0	0	0	0	0
AGGCCACCATAGGCGA-1_1	-3.81356	-8.39624	mb0595	Tumor	0	0	0	0	0	0
AGGCCACGTAGCGATG-1_1	5.17825	0.833634	mb0595	Tumor	0	0	0	0	0	0
AGGCCACGTATCAAGA-1_1	0.1213	5.91002	mb0595	Tumor	0	0	0	0	0	0
AGGCCACGTCAATCTG-1_1	-6.36988	-4.76066	mb0595	Tumor	0	0	0	0	0	0
AGGCCACGTTTCGTTT-1_1	-4.84604	-6.09653	mb0595	Tumor	0	0	0	0	0	0
AGGCCACTCAATGTCG-1_1	-2.66533	3.13538	mb0595	Tumor	0	0	0	0	0	0
AGGCCACTCCTCCACA-1_1	-3.46684	0.342304	mb0595	Tumor	0	0	0	0	0	0
AGGCCACTCTTCGCTG-1_1	-4.70324	-7.98617	mb0595	Tumor	0	0	0	0	0	0
AGGCTGCAGATAGCTA-1_1	-3.50148	-8.09839	mb0595	Tumor	0	0	0	0	0	0
AGGCTGCAGCATCAGG-1_1	4.77793	5.83155	mb0595	Tumor	0	0	0	0	0	0
AGGCTGCAGTATTCCG-1_1	-3.57915	0.928854	mb0595	Tumor	0	0	0	0	0	0
AGGCTGCCACAATGCT-1_1	4.18351	-6.17775	mb0595	Macrophage	0	0	0	0	0	0
AGGCTGCCACCGTGGT-1_1	-4.92033	-7.84408	mb0595	Tumor	0	0	0	0.605493	0	0
AGGCTGCCAGAATTCC-1_1	-5.00164	-7.23938	mb0595	Tumor	0	0	0	0	0	0
AGGCTGCCATACCACA-1_1	0.17965	6.48919	mb0595	Tumor	0	0	0	0	0	0
AGGCTGCCATGAGGGT-1_1	-3.46482	-5.34036	mb0595	Tumor	0	0	0	0	0	0
AGGCTGCGTAATGCGG-1_1	-3.46133	1.15229	mb0595	Tumor	0	0	0	0	0	0
AGGCTGCGTAGGCAGT-1_1	-0.78403	5.25819	mb0595	Tumor	0	0	0	0	0	1.12404
AGGCTGCGTCCGGACT-1_1	-5.3141	-5.66208	mb0595	Tumor	0	0	0	0	0	0
AGGCTGCGTCTCGACG-1_1	-2.82008	-7.86384	mb0595	Tumor	0	0	0	0	0	0
AGGCTGCGTGCATGTT-1_1	-1.30001	3.96803	mb0595	Tumor	0	0	0	0	0	0
AGGCTGCTCAAGAATG-1_1	-0.709159	4.52398	mb0595	Tumor	0	0	0	0	0	0
AGGCTGCTCCAGTACA-1_1	-4.81897	-4.11121	mb0595	Tumor	0	0	0.713607	0	0	0
AGGCTGCTCCGATGCG-1_1	-4.18148	-6.84328	mb0595	Tumor	0	0	0	0	0	0
AGGCTGCTCCGCAGTG-1_1	-4.12694	-6.39982	mb0595	Tumor	0	0	0	0	0	0
AGGCTGCTCCTCGATC-1_1	-4.88222	-6.45723	mb0595	Tumor	0	0	0	0	0	0
AGGCTGCTCTACACTT-1_1	-4.10384	-7.24573	mb0595	Tumor	0	0	0	0	0	0
AGGCTGCTCTCCAAGA-1_1	11.8637	-3.24415	mb0595	Astrocyte	0.542955	0	0	0	0	0
AGGGAGTAGACAACAT-1_1	-4.21372	-5.47823	mb0595	Tumor	0	0	0	0	0	0
AGGGAGTAGAGAATCT-1_1	-4.8531	-6.14374	mb0595	Tumor	0	0	0	0	0	0
AGGGAGTAGCCACAAG-1_1	5.31051	4.65632	mb0595	Tumor	0	0	0	0	0	0
AGGGAGTAGTGTGTTC-1_1	-3.27306	-0.922795	mb0595	Tumor	0	0	0	0	0	0
AGGGAGTCAGTTACCA-1_1	-5.67459	-6.43401	mb0595	Tumor	0	0	0	0	0	0
AGGGAGTGTAGATTAG-1_1	-5.53048	-4.44748	mb0595	Tumor	0	0	0	0	0	0
AGGGAGTGTCTCACAA-1_1	6.3424	5.14903	mb0595	Tumor	0	0	0	0	0	0
AGGGAGTTCAGTCACA-1_1	-5.07034	-4.93365	mb0595	Tumor	0	0	0	0	0	0
AGGGAGTTCCAAGCTA-1_1	-3.00231	-6.16527	mb0595	Tumor	0	0	0	0	0	0
AGGGAGTTCCCTCAAC-1_1	-4.48832	-7.6844	mb0595	Tumor	0	0	0	0	0	0
AGGGAGTTCGAGATAA-1_1	-4.12851	-6.15064	mb0595	Tumor	0	0	0	0	0	0
AGGGCCTAGAGCCGAT-1_1	-1.14466	1.75822	mb0595	Tumor	0	0	0	0	0	0
AGGGCCTAGCAGGCTA-1_1	-5.75302	-3.43856	mb0595	Tumor	0	0	0	0	0	0
AGGGCCTAGGGTACGT-1_1	3.89653	-5.81551	mb0595	Macrophage	0	0	0	0	1.47694	0
AGGGCCTAGTAGCTCT-1_1	4.65329	0.647944	mb0595	Tumor	0	0	0	0	0	0
AGGGCCTCAAACGAGC-1_1	-5.85365	-2.58382	mb0595	Tumor	0	0	0	0	0	0
AGGGCCTCAAAGTATG-1_1	-5.59956	-4.79373	mb0595	Tumor	0	0	0	0	0	0
AGGGCCTCACGACAGA-1_1	0.490994	6.8153	mb0595	Tumor	0	0	0	0	0	0
AGGGCCTCACTATCCC-1_1	-4.0282	-4.4975	mb0595	Tumor	0	0	0	0	0	0.613112
AGGGCCTCAGCACAGA-1_1	-3.47026	1.54502	mb0595	Tumor	0	0	0	0	0	0
AGGGCCTCAGCGTGCT-1_1	-3.70189	0.00431928	mb0595	Tumor	0	0	0	0	0	0
AGGGCCTCAGTAGTGG-1_1	-5.86285	-4.55935	mb0595	Tumor	0	0	0	0	0	0
AGGGCCTCATCGAAGG-1_1	-4.23989	-5.04567	mb0595	Tumor	0	0	0	0	0	0
AGGGCCTGTCAAGCGA-1_1	1.57478	4.5694	mb0595	Tumor	0	0	0	0	0	0
AGGGCCTGTTACACTG-1_1	4.61429	1.05507	mb0595	Tumor	0	0	0	0	0	0
AGGGCCTTCGATGCTA-1_1	-2.30341	3.52573	mb0595	Tumor	0	0	0	0	0	0
AGGGCCTTCGCGAAGA-1_1	1.5087	6.72996	mb0595	Tumor	0	0	0	0	0	0
AGGGCCTTCGGACCAC-1_1	-2.28345	-7.1587	mb0595	Tumor	0	0	0	0	0	0
AGGGCCTTCGTCCTTG-1_1	-4.67345	-5.70823	mb0595	Tumor	0	0	0	0	0	0
AGGGCCTTCTAATTCC-1_1	3.16943	6.3175	mb0595	Tumor	0	0	0	0	0	0
AGGGCCTTCTCGGGAC-1_1	-4.27076	-4.04712	mb0595	Tumor	0	0	0	0	0	0
AGGGCTCAGACCGCCT-1_1	-3.77097	-5.23379	mb0595	Tumor	0	0	0	0	0	0
AGGGCTCAGATCGCTT-1_1	-3.82631	-1.43942	mb0595	Tumor	0	0	0	0	0	0
AGGGCTCAGTGAACAT-1_1	-5.11483	-1.96522	mb0595	Tumor	0	0	0	0	0	0
AGGGCTCAGTGCTCAT-1_1	1.53638	6.59447	mb0595	Tumor	0	0	0	0	0	0
AGGGCTCAGTTCCGTA-1_1	-5.39132	-6.57189	mb0595	Tumor	0	0	0	0	0	0
AGGGCTCCACCAGTAT-1_1	-2.25444	-5.54847	mb0595	Tumor	0	0	0	0	0	0
AGGGCTCCATTCAGGT-1_1	-4.59169	-3.38871	mb0595	Tumor	0	0	0	0	0	0
AGGGCTCGTCACAGTT-1_1	5.03027	5.8064	mb0595	Tumor	0	0	0	0	0	0
AGGGCTCGTTTGATCG-1_1	-4.39758	-0.800918	mb0595	Tumor	0	0	0	0	0	0
AGGGCTCTCGCGATCG-1_1	-5.57571	-5.61475	mb0595	Tumor	0	0	0	0	0	0
AGGGTCCAGTAACCGG-1_1	-1.46297	3.72895	mb0595	Tumor	0	0	0	0	0	0
AGGGTCCCAATTGCTG-1_1	-3.61155	-5.10013	mb0595	Tumor	0	0	0	0	0	0
AGGGTCCCACCCTAAA-1_1	-5.07434	-5.23922	mb0595	Tumor	0	0	0	0	0	0
AGGGTCCCAGTCACGC-1_1	-5.22818	-6.5864	mb0595	Tumor	0	0	0	0	0	0
AGGGTCCCATAGAGGC-1_1	5.55358	5.9835	mb0595	Tumor	0	0	0	0	0	0
AGGGTCCCATGGCTGC-1_1	3.81859	2.14553	mb0595	Tumor	0	0	0	0	0	0
AGGGTCCGTCATCCCT-1_1	-5.17507	-2.3098	mb0595	Tumor	0	0	0	0	0	0
AGGGTCCGTCTCGCGA-1_1	-5.56083	-4.15083	mb0595	Tumor	0	0	0	0	0	0
AGGGTCCGTGAAGCTG-1_1	3.15808	6.0332	mb0595	Tumor	0	0	0	0	0	0
AGGGTCCTCAAAGGTA-1_1	-3.14637	1.98846	mb0595	Tumor	0	0	0	0	0	0
AGGGTCCTCATGCGGC-1_1	-5.04506	-2.05128	mb0595	Tumor	0	0	0	0	0	0
AGGGTGAAGACTCTAC-1_1	-6.64728	-3.34751	mb0595	Tumor	0	0	0	0	0	0
AGGGTGAAGATCACCT-1_1	-6.30297	-5.64745	mb0595	Tumor	0	0	0	0	0	0
AGGGTGAAGCTTAAGA-1_1	5.37928	5.3358	mb0595	Tumor	0	0	0	0	0	0
AGGGTGAAGTACGTCT-1_1	0.102054	3.02639	mb0595	Tumor	0	0	0	0	0	0
AGGGTGAAGTGCAACG-1_1	-4.61792	-5.24348	mb0595	Tumor	0	0	0	0	0	0
AGGGTGAAGTGGTGAC-1_1	0.788509	5.39907	mb0595	Tumor	0	0	0	0	0	0
AGGGTGACACTAAACC-1_1	5.32114	0.250763	mb0595	Tumor	0	0	1.63621	0	0	0
AGGGTGACATCCGTGG-1_1	-2.50732	3.38397	mb0595	Tumor	0	0	0	0	0	0
AGGGTGACATTAAGCC-1_1	-4.6849	-4.71087	mb0595	Tumor	0	0	0	0	0	0
AGGGTGAGTACGACTT-1_1	3.94529	2.19366	mb0595	Tumor	0	0	0	0	0	0
AGGGTGAGTCAGACGA-1_1	-10.5016	3.19664	mb0595	Oligodendrocyte	0	0	0	0	0	0
AGGGTGAGTCGCCACA-1_1	0.0698289	2.65048	mb0595	Tumor	0	0	0	0	0	0
AGGGTGAGTGTAAACA-1_1	-3.53769	-5.97921	mb0595	Tumor	0	0	0	0	0	0
AGGGTGATCAGACCGC-1_1	2.34411	6.69659	mb0595	Tumor	0	0	0	0	0	0
AGGGTGATCATGACAC-1_1	5.22686	4.97368	mb0595	Tumor	0	0	0	0	0	0
AGGGTGATCGCCTCTA-1_1	-4.18987	0.0360071	mb0595	Tumor	0	0	0	0	0	0
AGGGTGATCGTGCATA-1_1	-3.89015	-1.20489	mb0595	Tumor	0	0	0	0	0	0
AGGGTTTAGAAACTGT-1_1	-5.43028	-3.38327	mb0595	Tumor	0	0	0	0	0	0
AGGGTTTAGCCTATCA-1_1	2.94499	6.53297	mb0595	Tumor	0	0	0	0	0	0
AGGGTTTAGTATAGGT-1_1	-3.12823	-3.06979	mb0595	Tumor	0	0	0	0	0	0
AGGGTTTAGTCGCTAT-1_1	-3.84931	-5.03826	mb0595	Tumor	0	0	0	0	0	0
AGGGTTTAGTTTGAGA-1_1	-2.73129	2.45866	mb0595	Tumor	0	0	0	0	0	0
AGGGTTTGTGATACTC-1_1	-5.04019	-3.54854	mb0595	Tumor	0	0	0	0	0	0
AGGGTTTGTGTCCTAA-1_1	-4.08234	0.341523	mb0595	Tumor	0	0	0	0	0	0
AGGGTTTGTGTTCGAT-1_1	0.519006	3.88433	mb0595	Tumor	0	0	0	0	0	0
AGGGTTTTCACTGTCC-1_1	-1.93097	1.53305	mb0595	Tumor	0	0	0	0	0	0
AGGGTTTTCAGCAGAG-1_1	-5.93969	-3.96277	mb0595	Tumor	0	0	0	0	0	0
AGGGTTTTCGCATGAT-1_1	3.96894	2.07253	mb0595	Tumor	0	0	0	0	0	0
AGGGTTTTCGGTGTAT-1_1	0.281667	5.59108	mb0595	Tumor	0	0	0	0	0	0
AGGTAGGAGACTCAAA-1_1	-3.13042	-2.66019	mb0595	Tumor	0.757718	0	0	0	0	0
AGGTAGGAGCGCCATC-1_1	5.12947	6.32641	mb0595	Tumor	0	0	0	0	0	0
AGGTAGGAGCTTTGTG-1_1	-5.44579	-6.6907	mb0595	Tumor	0	0	0	0	0	0
AGGTAGGCAGGGAGAG-1_1	-5.11667	-7.64193	mb0595	Tumor	0	0	0	0	0	0
AGGTAGGGTACTCCCT-1_1	3.51965	6.07655	mb0595	Tumor	0	0	0	0	0	0
AGGTAGGGTATGGAAT-1_1	-1.70368	5.71417	mb0595	Tumor	0	0	0	0	0	0
AGGTAGGGTCGTGATT-1_1	0.278222	6.67066	mb0595	Tumor	0	0	0	0	0	0
AGGTAGGGTGCCCTTT-1_1	0.249037	4.33977	mb0595	Tumor	0	0	0	0	0	0
AGGTCATAGAAGCGGG-1_1	-4.45204	-5.48494	mb0595	Tumor	0	0	0	0	0	0
AGGTCATAGTCGTCTA-1_1	-4.88867	-7.91786	mb0595	Tumor	0	0	0	0	0	0
AGGTCATCAACGGGTA-1_1	-4.04058	-5.74728	mb0595	Tumor	0	0	0	0	0	0
AGGTCATCAGGACTAG-1_1	-2.94409	-0.581158	mb0595	Tumor	0	0	0	0	0	0
AGGTCATCATTCCTCG-1_1	-4.39005	-5.24851	mb0595	Tumor	0	0	0	0	0	0
AGGTCATGTACATACC-1_1	-2.35499	-4.23631	mb0595	Tumor	0	0	0	0	0	0
AGGTCATGTCGTGGTC-1_1	0.0302718	6.0493	mb0595	Tumor	0	0	0	0	0	0
AGGTCATGTGCCCGTA-1_1	1.17343	4.32396	mb0595	Tumor	0	0	0	0	0	0
AGGTCATGTGTACGCC-1_1	-2.97279	2.43543	mb0595	Tumor	0	0	0	0	0	0
AGGTCATGTTCCACAA-1_1	3.82086	6.00449	mb0595	Tumor	0	0	0	0	0	0
AGGTCATTCCGAGCTG-1_1	-4.29515	-0.0407895	mb0595	Tumor	0	0	0	0	0	0
AGGTCATTCCGATGTA-1_1	-2.50248	-4.97882	mb0595	Tumor	0	0	0	0	0	0
AGGTCATTCGGCTATA-1_1	-3.89281	-1.42924	mb0595	Tumor	0	0	0	0	0	0
AGGTCTAAGAGGTATT-1_1	-4.04815	-6.00516	mb0595	Tumor	0	0	0	0	0	0
AGGTCTAAGGTACAGC-1_1	0.119769	3.43015	mb0595	Tumor	0	0	0	0	0	0
AGGTCTACACTGTTCC-1_1	-4.35783	-7.69997	mb0595	Tumor	0	0	0	0	0	0
AGGTCTACAGAGTCTT-1_1	-6.93413	-4.58559	mb0595	Tumor	0	0	0	0	0	0
AGGTCTACAGTTAAAG-1_1	-5.56369	-6.10838	mb0595	Tumor	0	0	0	0	0	0
AGGTCTAGTAGGTACG-1_1	-1.23075	3.89644	mb0595	Tumor	0	0	0	0	0	0
AGGTCTAGTCAGTCCG-1_1	-10.6381	2.30837	mb0595	Oligodendrocyte	0	0	0	0	0	0
AGGTCTATCCAACACA-1_1	-6.72492	-4.80171	mb0595	Tumor	0	0	0	0	0	0
AGGTCTATCCCATGGG-1_1	-1.92941	1.07062	mb0595	Tumor	0	0	0	0	0	0
AGGTGTTAGCGCCTAC-1_1	-4.43209	-5.18575	mb0595	Tumor	0	0	0	0	0	0
AGGTGTTAGCTGCGAA-1_1	-2.0211	3.27141	mb0595	Tumor	0	0	0	0	0	0
AGGTGTTCAGCTATAC-1_1	-3.18924	-6.2763	mb0595	Tumor	0	0	0	0	0	0
AGGTGTTGTCCAGGTC-1_1	-5.15499	-5.7495	mb0595	Tumor	0	0	0	0	0	0
AGGTGTTTCACGGACC-1_1	1.42805	4.43588	mb0595	Tumor	0	0	0	0	0	0
AGGTGTTTCCAAACCA-1_1	-4.36599	-8.14441	mb0595	Tumor	0	0	0	0	0	0
AGGTGTTTCTAGAGCT-1_1	-3.71903	1.17011	mb0595	Tumor	0	0	0	0	0	0
AGGTGTTTCTCGCTTG-1_1	1.17708	6.6484	mb0595	Tumor	0	0	0	0	0	0
AGGTTACAGACATATG-1_1	-5.33733	-5.18543	mb0595	Tumor	0	0	0	0	0	0
AGGTTACAGATGCTAA-1_1	-2.88153	-4.91648	mb0595	Tumor	0	0	0	0	0	0
AGGTTACAGCCTGTCG-1_1	-4.44744	-2.29642	mb0595	Tumor	0	0	0	0	0	0
AGGTTACCAACAGTGG-1_1	-5.13207	-5.48422	mb0595	Tumor	0	0	0	0	0	0
AGGTTACCACGCTATA-1_1	4.31159	1.14678	mb0595	Tumor	0	0	0	0	0	0
AGGTTACCATCCTATT-1_1	10.7377	3.60025	mb0595	Tumor	0	0	0	0	0	0
AGGTTACCATTAAGCC-1_1	-4.87426	-7.08922	mb0595	Tumor	0	0	0	0	0	0
AGGTTACGTACACTCA-1_1	5.44389	5.18092	mb0595	Tumor	0	0	0	0	0	0
AGGTTACGTATTAAGG-1_1	0.00221259	2.72346	mb0595	Tumor	0	0	0	0	0	0
AGGTTACGTCAGACTT-1_1	0.228389	6.64751	mb0595	Tumor	0	0	0	0	0	0
AGGTTACTCACAGTGT-1_1	-4.58707	-7.28161	mb0595	Tumor	0	0	0	0	0	0
AGGTTACTCCTCTAGC-1_1	-4.93164	-1.86968	mb0595	Tumor	0	0	0	0	0	0
AGGTTACTCGATCCAA-1_1	-3.74151	-5.67823	mb0595	Tumor	0	0	0	0	0	0
AGGTTACTCGCTCCTA-1_1	-4.93224	-1.87205	mb0595	Tumor	0	0	0	0	0	0
AGGTTACTCTCTTCAA-1_1	-0.626209	5.87928	mb0595	Tumor	0	0	0	0	0	0
AGGTTGTAGATAGCTA-1_1	-4.14131	-2.20976	mb0595	Tumor	0	0	0	0	0	0
AGGTTGTAGGAAAGGT-1_1	-4.529	-6.70194	mb0595	Tumor	0	0	0	0	0	0
AGGTTGTAGGAAGTAG-1_1	-2.93339	-5.5016	mb0595	Tumor	0	0	0	0	0	0
AGGTTGTAGTAAGCAT-1_1	-0.76953	5.55362	mb0595	Tumor	0	0	0	0	0	0
AGGTTGTCAATACGAA-1_1	-6.26683	-4.80892	mb0595	Tumor	0	0	0	0	0	0
AGGTTGTCAGGTACGA-1_1	-4.59747	-4.78497	mb0595	Tumor	0	0	0	0	0	0
AGGTTGTGTACAGAGC-1_1	6.24777	4.8792	mb0595	Tumor	0	0	0	0	0	0
AGGTTGTGTCCACTCT-1_1	-1.54914	2.85284	mb0595	Tumor	0	0	0	0	0	0
AGGTTGTGTGCACATT-1_1	-2.71279	3.25755	mb0595	Tumor	0	0	0	0	0	0
AGGTTGTGTGCCTTCT-1_1	-4.60517	-0.891635	mb0595	Tumor	0	0	0	0	0	0
AGGTTGTGTGGACTGA-1_1	-4.01151	0.384063	mb0595	Tumor	0	0	0	0	0	0
AGGTTGTGTGGCTGAA-1_1	-0.133757	4.06185	mb0595	Tumor	0	0	0	0	0	0
AGGTTGTGTGGTCTAT-1_1	-5.14737	-5.10666	mb0595	Tumor	0	0	0	0	0	0
AGGTTGTTCAAGTTGC-1_1	-5.62834	-6.38396	mb0595	Tumor	0	0	0	0	0	0
AGGTTGTTCAGGTAAA-1_1	-5.37064	-4.97797	mb0595	Tumor	0	0	0	0	0	0
AGTAACCAGAGGTATT-1_1	4.17464	1.41745	mb0595	Tumor	0	0	0	0	0	0
AGTAACCAGGCACTCC-1_1	-4.50263	-5.35206	mb0595	Tumor	0	0	0	0	0	0
AGTAACCAGGTCGAGT-1_1	-4.5168	-2.54709	mb0595	Tumor	0	0	0	0	0	0
AGTAACCGTGAGAGGG-1_1	-3.0109	-2.89286	mb0595	Tumor	0	0	0	0	0	0
AGTAACCGTGGCCCAT-1_1	-3.72583	0.458422	mb0595	Tumor	0	0	0	0	0	0
AGTAACCGTGTTACAC-1_1	-4.95818	-2.13184	mb0595	Tumor	0	0	0	0	0	0
AGTAACCTCAGCTTGA-1_1	-4.10983	-8.04825	mb0595	Tumor	0	0	0	0	0	0
AGTAACCTCCTTATGT-1_1	-3.14461	-5.93865	mb0595	Tumor	0	0	0	0	0	0
AGTAACCTCTCCGCAT-1_1	-4.93217	-5.19399	mb0595	Tumor	0	0	0	0	0	0
AGTAACCTCTCGACCT-1_1	-3.90312	-5.20201	mb0595	Tumor	0	0	0	0	0	0
AGTACCAAGAATACAC-1_1	-3.80661	-2.72857	mb0595	Tumor	0	0	0	0	0	0
AGTACCAAGAGTCCGA-1_1	8.37648	5.11491	mb0595	Tumor	0	0	0	0	0	0
AGTACCAAGCAAGTCG-1_1	-3.33161	-6.54873	mb0595	Tumor	0	0	0	0	0	0
AGTACCAAGCAGGGAG-1_1	4.6011	5.625	mb0595	Tumor	0	0	0	0	0	0
AGTACCAAGTTGAAAC-1_1	4.39979	1.46924	mb0595	Tumor	0	0	0	0	0	0
AGTACCACACAAATGA-1_1	4.22704	-5.75658	mb0595	Macrophage	0	0	0	0	0	0
AGTACCAGTATCTTCT-1_1	-4.70403	-6.0282	mb0595	Tumor	0	0	0	0	0	0
AGTACCAGTCCAGGTC-1_1	-2.15307	3.16678	mb0595	Tumor	0	0	0	0	0	0
AGTACCAGTGCATGTT-1_1	5.67131	5.46268	mb0595	Tumor	0	0	0	0	0	0
AGTACCAGTGGAGGTT-1_1	-0.428669	5.55572	mb0595	Tumor	0	0	0	0	0	0
AGTACCAGTTCCTACC-1_1	4.39142	5.40484	mb0595	Tumor	0	0	0	0	0	0
AGTACCATCACAAGAA-1_1	-3.41237	0.199064	mb0595	Tumor	0	0	0	0	0	0
AGTACCATCCAACACA-1_1	-4.90539	-5.49759	mb0595	Tumor	0	0	0	0	0	0
AGTACCATCCCAGGAC-1_1	-5.27188	-2.11794	mb0595	Tumor	0	0	0	0	0	0
AGTACCATCTACTCAT-1_1	-1.81366	4.19336	mb0595	Tumor	0	0	0	0	0	0
AGTACCATCTTACCGC-1_1	-3.89442	-4.72391	mb0595	Tumor	0	0	0	0	0	0
AGTACTGAGACGAAGA-1_1	11.9559	-3.32315	mb0595	Astrocyte	0	0	0	0	0	0.776815
AGTACTGAGCCACCGT-1_1	4.84114	4.47612	mb0595	Tumor	0	0	0	0	0	0
AGTACTGAGTCTCTGA-1_1	-6.80381	-4.03254	mb0595	Tumor	0.900622	0	0	0	0	0
AGTACTGAGTTTGAGA-1_1	-6.8327	-4.86975	mb0595	Tumor	0	0	0	0	0	0
AGTACTGCACGGCTAC-1_1	-5.02495	-7.07752	mb0595	Tumor	0	0	0	0	0	0
AGTACTGCAGGACTAG-1_1	-1.52271	3.56735	mb0595	Tumor	0	0	0	0	0	0
AGTACTGCAGTCGAGA-1_1	-4.58517	-6.44232	mb0595	Tumor	0	0	0	0	0	0
AGTACTGGTTCCGGTG-1_1	-3.06845	-4.92206	mb0595	Tumor	0	0	0	0	0	0.440212
AGTACTGGTTGGTACT-1_1	-6.74985	-4.90206	mb0595	Tumor	0	0	0	0	0	0
AGTAGCTAGCAAGGAA-1_1	0.568469	5.6826	mb0595	Tumor	0	0	0	0	0	0
AGTAGCTAGTATGTAG-1_1	-4.55294	-5.99514	mb0595	Tumor	0	0	0	0	0	0
AGTAGCTAGTCAGAGC-1_1	9.41422	4.71087	mb0595	Tumor	0	0	0	0	0	0
AGTAGCTCATGGGCAA-1_1	-0.415097	5.41373	mb0595	Tumor	0	0	0	0	0	0
AGTAGCTGTAGCTGTT-1_1	-3.56817	-7.86747	mb0595	Tumor	0	0	0	0	0	0
AGTAGCTTCCACTTCG-1_1	-5.14112	-3.88507	mb0595	Tumor	0	0	0	0	0	0
AGTAGCTTCCGGCTTT-1_1	-1.97396	2.83181	mb0595	Tumor	0	0	0	0	0	0
AGTAGCTTCTTAGCCC-1_1	-3.74282	-2.79981	mb0595	Tumor	0	0	0	0	0	0
AGTAGTCAGAGGCGTT-1_1	-5.19601	-6.33742	mb0595	Tumor	0	0	0	0	0	0
AGTAGTCAGCCAAGGT-1_1	-2.80919	-4.98101	mb0595	Tumor	0	0	0	0	0	0
AGTAGTCAGGCTATCT-1_1	-3.93328	0.602592	mb0595	Tumor	0	0	0	0	0	0
AGTAGTCAGTGCAGCA-1_1	-3.99396	-3.50976	mb0595	Tumor	0	0	0	0	0	0
AGTAGTCCACGATTCA-1_1	-5.35476	-5.26913	mb0595	Tumor	0	0	0	0	0	0
AGTAGTCCATCGAGCC-1_1	-5.11003	-1.6968	mb0595	Tumor	0	0	0	0	0	0
AGTAGTCGTATTTCTC-1_1	-5.47107	-4.24483	mb0595	Tumor	0	0	0	0	0	0
AGTAGTCGTGGAAATT-1_1	-7.02416	-4.16638	mb0595	Tumor	0	0	0	0	0	0
AGTAGTCGTGGACTAG-1_1	-6.03763	-4.90677	mb0595	Tumor	0	0	0	0	0	0
AGTAGTCTCTTCGGAA-1_1	0.919756	6.30163	mb0595	Tumor	0	0	0	0	0	0
AGTCAACAGAATCTAG-1_1	-3.98082	-8.62353	mb0595	Tumor	0	0	0	0	0	0
AGTCAACAGACAGCTG-1_1	-5.06963	-2.74136	mb0595	Tumor	0	0	0	0	0	0
AGTCAACAGGAAGAAC-1_1	-1.57683	4.82244	mb0595	Tumor	0	0	0	0	0	0
AGTCAACAGTTATGGA-1_1	-2.83252	-7.35816	mb0595	Tumor	0	0	0	0	0	0
AGTCAACCAACTGCTA-1_1	5.46692	5.12669	mb0595	Tumor	0	0	0	0	0	0
AGTCAACCACCCTAAA-1_1	4.98187	-0.252605	mb0595	Tumor	0	0	0	0	0	0
AGTCAACCACCCTGAG-1_1	4.986	-0.105362	mb0595	Tumor	0	0	0	0	0	0
AGTCAACCACTCTCGT-1_1	-2.90628	-7.06043	mb0595	Tumor	0	0	0	0	0	0
AGTCAACGTCCTTTGC-1_1	-4.49738	-1.76182	mb0595	Tumor	1.25062	0	0	0	0	0
AGTCAACGTGGTAACG-1_1	-0.0021407	5.13878	mb0595	Tumor	0	0	0	0	0	0
AGTCAACGTTGCGTAT-1_1	-5.2738	-5.26844	mb0595	Tumor	0	0	0	0	0	0
AGTCAACGTTTGGAAA-1_1	-6.66609	-4.4611	mb0595	Tumor	0	0	0	0	0	0
AGTCAACTCAGAATAG-1_1	-1.34682	0.510054	mb0595	Tumor	0	0	0	0	0	0
AGTCAACTCAGGAAAT-1_1	-6.56517	-3.83036	mb0595	Tumor	0	0	0	0	0	0
AGTCAACTCTACTATC-1_1	-0.0643094	2.77155	mb0595	Tumor	0.421518	0	0	0	0	0
AGTCAACTCTGCGGGT-1_1	-4.47854	-2.44335	mb0595	Tumor	0	0	0	0	0	0
AGTCAACTCTGTCAGA-1_1	-6.90203	-4.89328	mb0595	Tumor	0	0	0	0	0	0
AGTCACAGTCTTAGTG-1_1	-4.68287	-7.31	mb0595	Tumor	0	0	0	0	0	0
AGTCACAGTTATTCTC-1_1	-0.398481	5.22471	mb0595	Tumor	0	0	0	0	0	0
AGTCACAGTTGCATTG-1_1	-3.3597	0.956139	mb0595	Tumor	0	0	0	0	0	0
AGTCACATCAGCAGAG-1_1	-3.41267	-8.63388	mb0595	Tumor	0	0	0	0	0	0
AGTCACATCCTTCACG-1_1	-0.107494	4.441	mb0595	Tumor	0	0	0	0	0	0
AGTCACATCTAGAACC-1_1	-3.5095	-2.0304	mb0595	Tumor	0	0	0	0	0	0
AGTCATGAGGTTGAGC-1_1	4.62163	0.217907	mb0595	Tumor	0	0	1.46072	0	0	0
AGTCATGAGTCTGCAT-1_1	4.0601	1.80338	mb0595	Tumor	0	0	0	0	0	0
AGTCATGAGTGATCGG-1_1	-4.62172	-1.1152	mb0595	Tumor	0	0	0	0	0	0
AGTCATGAGTTGCCTA-1_1	-4.89666	-5.40469	mb0595	Tumor	0	0	0	0	0	0
AGTCATGCACGAGAAC-1_1	5.36463	-0.0639665	mb0595	Tumor	0	0	0.556876	0	0	0
AGTCATGGTGATCATC-1_1	0.645828	5.07974	mb0595	Tumor	0	0	0	0	0	0
AGTCATGGTTCGAAGG-1_1	-6.61883	-4.54381	mb0595	Tumor	0	0	0	0	0	0
AGTCATGGTTCTTCAT-1_1	-6.43066	-3.79473	mb0595	Tumor	0	0	0	0	0	0
AGTCATGGTTGTGTAC-1_1	-5.97396	-3.73225	mb0595	Tumor	0	0	0	0	0	0
AGTCATGTCTACTATC-1_1	0.978942	4.06159	mb0595	Tumor	0	0	0	0	0	0
AGTCATGTCTAGTACG-1_1	-5.53186	-4.14735	mb0595	Tumor	0	0	0	0	0	0
AGTCTCCAGACATCCT-1_1	-1.82751	-6.51966	mb0595	Tumor	0	0	0	0	0	0
AGTCTCCCACACACTA-1_1	-4.48468	-8.36584	mb0595	Tumor	0	0	0	0	0	0
AGTCTCCGTCGAACGA-1_1	-4.50647	-4.21152	mb0595	Tumor	0	0	0	0	0	0
AGTCTCCGTGCAAGAC-1_1	-1.7125	-6.38421	mb0595	Tumor	0	0	0	0	0	0
AGTCTCCGTTGCGTAT-1_1	-3.8825	-5.35292	mb0595	Tumor	0	0	0	0	0	0
AGTCTCCGTTGGTGTT-1_1	0.670132	5.62769	mb0595	Tumor	0	0	0	0	0	0
AGTCTCCGTTTACTTC-1_1	-5.00796	-4.0618	mb0595	Tumor	0	0	0	0	0	0
AGTCTCCTCACCTTGC-1_1	-3.1462	-4.61182	mb0595	Tumor	0	0	0	0	0	0
AGTCTCCTCATGTCAG-1_1	-4.04931	-3.41554	mb0595	Tumor	0	0	0	0	0	0
AGTCTCCTCCATCGTC-1_1	-10.5889	3.33932	mb0595	Oligodendrocyte	1.04294	0	0	0	0	0
AGTGACTAGTAACAGT-1_1	-7.01081	-5.00249	mb0595	Tumor	0	0	0	0	0	0
AGTGACTCAGTTCTAG-1_1	2.63044	5.92583	mb0595	Tumor	0	0	0	0	0	0
AGTGACTCATGGGTTT-1_1	-4.04267	-0.740675	mb0595	Tumor	0	0	0	0	0	0
AGTGACTGTCCCTAAA-1_1	-4.75916	-4.3544	mb0595	Tumor	0	0	0	0	0	0
AGTGACTGTGAGTTTC-1_1	-2.49005	-7.34225	mb0595	Tumor	0	0	0	0	0	0
AGTGACTGTGGTGATG-1_1	-2.10351	4.02498	mb0595	Tumor	0	0	0	0	0	0
AGTGACTGTGGTTTGT-1_1	-3.48533	-7.87094	mb0595	Tumor	0	0	0	0	0	0
AGTGACTGTTACGCCG-1_1	-4.5816	-8.03841	mb0595	Tumor	0	0	0	0	0	0
AGTGACTTCTCCGTGT-1_1	8.26528	4.75638	mb0595	Tumor	0	0	0	0	0	0
AGTGATCCAAATTGGA-1_1	-3.19234	1.84056	mb0595	Tumor	0	0	0	0	0	0
AGTGATCGTACCTTCC-1_1	-3.81115	-7.31751	mb0595	Tumor	0	0	0	0	0	0
AGTGATCGTGATCGTT-1_1	-2.00034	-6.77496	mb0595	Tumor	0	0	0	0	0	0
AGTGATCGTTCCATTT-1_1	6.13744	4.6184	mb0595	Tumor	0	0	0	0	0	0
AGTGATCTCCATTCGC-1_1	-6.33593	-4.3202	mb0595	Tumor	0	0	0	0	0	0
AGTGATCTCCCATACC-1_1	3.97587	-5.88117	mb0595	Macrophage	0	0	0	0	1.42589	0
AGTGCCGAGCACTCGC-1_1	0.98511	6.5243	mb0595	Tumor	0	0	0	0	0	0
AGTGCCGAGCAGTCTT-1_1	-4.19919	-0.48803	mb0595	Tumor	0	0	0	0	0	0
AGTGCCGCAAAGGTTA-1_1	-5.42738	-5.74854	mb0595	Tumor	0	0	0	0	0	0
AGTGCCGCACAGTCAT-1_1	-4.12545	-5.47732	mb0595	Tumor	0	0	0	0	0	0
AGTGCCGCACCCTCTA-1_1	-5.20078	-4.9564	mb0595	Tumor	0	0	0	0	0	0
AGTGCCGCACGAAGAC-1_1	-0.442337	5.96722	mb0595	Tumor	0	0	0	0	0	0
AGTGCCGCACGCTTAA-1_1	-3.79239	0.386221	mb0595	Tumor	0	0	0	0	0	0
AGTGCCGCAGCATGCC-1_1	-2.28228	-6.09356	mb0595	Tumor	0	0	0	0	0	0
AGTGCCGCAGCCCAGT-1_1	-4.7318	-4.56797	mb0595	Tumor	0	0	0	0	0	0
AGTGCCGCAGCGACAA-1_1	-5.19712	-3.6291	mb0595	Tumor	0	0	0	0	0	0
AGTGCCGCAGCTTTCC-1_1	11.9334	-3.30942	mb0595	Astrocyte	0	0	0	0	0	0
AGTGCCGCATACAGAA-1_1	3.45679	5.8143	mb0595	Tumor	0	0	0	0	0	0
AGTGCCGTCACACGAT-1_1	-2.46983	3.12005	mb0595	Tumor	0	0	0	0	0	0
[truncated: 69,010 more rows]

## Sheet: MBEN Tumor snRNA
Embedding and Features for MBEN snRNA-Seq Tumor data. Data for Figure 1B and Supplementary Figure 2
	UMAP_1	UMAP_2	sample	CellType	seurat_clusters	Pseudotime	TOP2A	GLI2	RBFOX3	ETV1	PRKCB	SLC17A6	SLC17A7
AAACCCAAGCTGGCCT-1_1	-2.88668	-8.05909	mb0595	Tumor	0	36.6847	0	0	2.73483	2.10457	0	0	0
AAACCCAAGTTACTCG-1_1	-4.56866	-6.10035	mb0595	Tumor	0	33.5535	0	0	3.05207	1.70107	0.751391	0.751391	0.751391
AAACCCACAATACGAA-1_1	-3.30629	-7.90517	mb0595	Tumor	0	36.2047	0	0	2.89734	1.73532	0	0	0
AAACCCACACGATTCA-1_1	6.49867	5.40375	mb0595	Tumor	2	4.92492	0	2.03255	0	1.4625	0.977715	0	0
AAACCCAGTATCACCA-1_1	-4.99413	-5.49463	mb0595	Tumor	0	33.6246	0	0	3.49154	1.47045	0.60857	0	0
AAACCCAGTCAGCTTA-1_1	-2.57683	-7.64645	mb0595	Tumor	0	36.6847	0	0	2.92305	1.6863	0	0	0
AAACCCAGTGCAGATG-1_1	-4.94212	-3.82098	mb0595	Tumor	0	30.1753	0	0	3.50418	1.94205	1.22059	0	1.22059
AAACCCATCCTCACCA-1_1	-3.79664	-3.24766	mb0595	Tumor	1	31.8664	0	0	3.42784	1.92168	0.49959	0	0.831209
AAACCCATCTCATTGT-1_1	-0.208897	5.93963	mb0595	Tumor	3	14.6152	0	1.75146	3.93206	0	0	0	0
AAACGAAAGAAATGGG-1_1	-6.60668	-3.61261	mb0595	Tumor	0	35.5174	0	0	3.32173	1.69587	0	0	1.69587
AAACGAAAGATACCAA-1_1	-2.31567	-4.3345	mb0595	Tumor	0	31.966	0	0	2.7988	0.889895	0.540833	0	0.889895
AAACGAAAGCAAGGAA-1_1	-3.41539	-5.60497	mb0595	Tumor	0	34.5498	0	0	1.49065	1.72038	0.763912	0	0.763912
AAACGAAAGTGCCGAA-1_1	-5.4115	-6.87441	mb0595	Tumor	0	35.3469	0	0	2.96865	0	0	0	1.79776
AAACGAACAATGACCT-1_1	-0.909696	4.5535	mb0595	Tumor	3	17.5848	0.763422	0	3.07366	0	1.48994	0	0.763422
AAACGAACACATGGTT-1_1	4.29789	0.89902	mb0595	Tumor	4	13.7602	0	0	0	1.90961	0	0	0
AAACGAAGTAGTGTGG-1_1	-2.80092	-5.80045	mb0595	Tumor	0	34.5498	0	0	3.09995	0.967183	0	0	1.44951
AAACGAAGTCACCACG-1_1	-5.51046	-3.91086	mb0595	Tumor	0	30.1644	0	0	3.4084	2.68339	0	0	0
AAACGAAGTGAACGGT-1_1	-5.2937	-7.22424	mb0595	Tumor	0	35.3641	0	0	2.36895	1.58401	0	0	1.07747
AAACGAAGTTGCCTAA-1_1	3.53273	5.9028	mb0595	Tumor	2	10.0092	0	1.40557	2.32568	0	0.931745	0	0.931745
AAACGAATCGATAACC-1_1	-3.82357	-7.78397	mb0595	Tumor	0	37.1931	0	0	2.49961	0	0.701193	0	0.701193
AAACGCTAGGCTCTAT-1_1	0.0403271	4.57379	mb0595	Tumor	3	15.8569	0	0	1.65421	0	2.61643	0	0
AAACGCTCAACGTAAA-1_1	3.82533	2.34177	mb0595	Tumor	4	10.57	0	0	1.90278	0	1.90278	0	0
AAACGCTCATGAATCC-1_1	-6.02243	-2.57393	mb0595	Tumor	0	29.087	0	0	3.44518	1.06361	1.06361	0	0
AAACGCTGTAGTATAG-1_1	5.92224	4.99189	mb0595	Tumor	2	5.66218	0	2.19109	0	1.29426	2.65616	0	1.29426
AAACGCTGTATTCCTT-1_1	-1.33965	3.11096	mb0595	Tumor	1	23.5241	0	0	1.61538	0	0	0	0
AAACGCTGTGACCTGC-1_1	-4.83072	-4.14665	mb0595	Tumor	0	30.5558	0	0	2.4137	0.756395	0	0	1.89505
AAACGCTTCACATTGG-1_1	-2.36208	-6.44043	mb0595	Tumor	0	35.9769	0	0	2.55472	0.909653	0.909653	0	0
AAACGCTTCACGGACC-1_1	-1.46833	4.62677	mb0595	Tumor	3	18.3156	0	1.3614	2.45439	0	2.27263	0	0
AAACGCTTCCTAGAGT-1_1	-1.80094	4.27909	mb0595	Tumor	3	18.7875	0	0	3.46995	1.34298	2.25038	0	0
AAAGAACAGACAACAT-1_1	4.18495	1.17324	mb0595	Tumor	4	13.6205	0	0	0	1.77773	1.77773	1.77773	0
AAAGAACAGATCGCTT-1_1	-2.73616	2.87336	mb0595	Tumor	1	20.9518	0	0	2.77082	0	2.06813	0	0
AAAGAACAGGAAGAAC-1_1	-4.32902	-8.33548	mb0595	Tumor	0	37.0327	0	0	3.00408	1.86817	1.31861	0	1.31861
AAAGAACAGGTACAAT-1_1	-2.27903	3.55056	mb0595	Tumor	1	19.8338	0	0	2.38452	1.45503	0	0	0.971652
AAAGAACAGTCGCTAT-1_1	5.13641	1.15122	mb0595	Tumor	4	11.4346	2.43555	0	0	2.43555	2.43555	0	0
AAAGAACAGTGGATTA-1_1	-3.84116	-5.84289	mb0595	Tumor	0	34.2734	0	0	2.40154	2.23717	0	0	1.46942
AAAGAACCACAATGAA-1_1	4.26679	1.1391	mb0595	Tumor	4	13.6205	0	0	0	2.7787	0	0	2.40383
AAAGAACCACGCCAGT-1_1	0.747956	3.27551	mb0595	Tumor	1	15.7467	0	0.945918	1.98797	1.21276	2.26835	0	0
AAAGAACGTGCCTGAC-1_1	-1.34898	3.6161	mb0595	Tumor	1	19.2073	0	0	2.3355	0	2.19734	0	0
AAAGAACGTGGATCGA-1_1	-0.924207	1.30783	mb0595	Tumor	1	23.5241	0	1.02706	2.53793	2.04422	1.02706	0.639967	1.02706
AAAGAACGTGGCCACT-1_1	4.90376	5.16348	mb0595	Tumor	2	7.67051	0	1.58834	0.832271	0	1.58834	0	0
AAAGAACTCCGTAATG-1_1	-6.22053	-2.42326	mb0595	Tumor	0	29.087	0	0	3.41625	2.32285	1.04414	0	1.5437
AAAGAACTCCTGATAG-1_1	-2.99832	-4.9578	mb0595	Tumor	0	33.6248	0	0	2.80927	2.10401	0.469951	0	0.788381
AAAGAACTCCTGTTGC-1_1	2.8819	5.52994	mb0595	Tumor	2	11.6128	0	1.3736	0	0	1.3736	0	0.684705
AAAGAACTCGTGGACC-1_1	-4.89994	-6.10183	mb0595	Tumor	0	34.7992	0	0	3.63048	1.40141	0	0	1.40141
AAAGGATAGAGAGCAA-1_1	-5.23175	-7.55621	mb0595	Tumor	0	35.4028	0	0	3.01783	1.67176	0	1.15081	1.15081
AAAGGATAGTAAACAC-1_1	4.9923	0.399657	mb0595	Tumor	4	12.2105	0	0	0	0	1.79176	1.79176	0
AAAGGATCACAATGCT-1_1	-5.16318	-6.20894	mb0595	Tumor	0	34.9822	0	0	2.81582	1.83028	0	0	0
AAAGGATCACGCTGAC-1_1	-4.71044	-1.68854	mb0595	Tumor	1	27.5641	0	0	2.65846	1.69098	0	0	0
AAAGGATCAGAGAAAG-1_1	-0.123921	3.07737	mb0595	Tumor	1	17.0678	0	1.18752	2.25613	1.48578	2.19459	0	0
AAAGGATCATCATTGG-1_1	-4.88345	-5.932	mb0595	Tumor	0	33.5952	0	0	3.05883	1.04581	1.54573	0	1.04581
AAAGGATCATGGAAGC-1_1	-4.96035	-4.07524	mb0595	Tumor	0	30.5558	0	0	3.56427	0	0	0	1.45114
AAAGGATGTCCGGTGT-1_1	-3.47347	-5.27108	mb0595	Tumor	0	33.6248	0	0	3.32345	1.69732	0	0	2.03979
AAAGGATGTCGAATTC-1_1	5.07415	0.260907	mb0595	Tumor	4	12.2748	0	0	2.03139	1.46148	1.46148	0	1.46148
AAAGGATGTTGTGCAT-1_1	-5.37023	-4.23303	mb0595	Tumor	0	30.5558	0	0	3.15657	2.00495	1.43814	0	0.95798
AAAGGATGTTTCCAAG-1_1	-2.68531	-7.5922	mb0595	Tumor	0	36.6847	0	0	2.618	0.880469	0.880469	0.880469	1.89433
AAAGGGCAGAGCAGTC-1_1	-5.02747	-4.56325	mb0595	Tumor	0	31.9328	0	0	3.01891	1.51289	0	0	1.01882
AAAGGGCAGATAGTCA-1_1	-2.34927	-3.56847	mb0595	Tumor	0	31.966	0	0	2.49872	2.05155	0.586474	0	0.335629
AAAGGGCAGCACCTGC-1_1	-4.76674	-6.57191	mb0595	Tumor	0	34.8098	0	0	3.08283	2.00231	0	0	0.956103
AAAGGGCAGGAAAGAC-1_1	6.12681	5.73915	mb0595	Tumor	2	5.29732	0	0	1.64864	2.24069	1.64864	0	0
AAAGGGCAGTCACACT-1_1	-5.58784	-4.19605	mb0595	Tumor	0	30.1644	0	0	3.34234	0	0.99522	0	1.48402
AAAGGGCAGTGAGTGC-1_1	2.66768	5.47735	mb0595	Tumor	2	11.6128	0	0.825435	2.94234	0	1.27137	0	0
AAAGGGCCAACGCCCA-1_1	4.96412	0.643111	mb0595	Tumor	4	12.1619	0	1.73995	1.73995	0	1.73995	0	0
AAAGGGCCAACTTGCA-1_1	-4.11456	-8.6969	mb0595	Tumor	0	36.7096	0	1.08106	3.1935	0	1.08106	0	0
AAAGGGCCACAGTCAT-1_1	5.16356	6.11939	mb0595	Tumor	2	7.01853	1.48113	3.0628	2.05358	1.48113	1.48113	0	1.48113
AAAGGGCCAGATACTC-1_1	-0.17184	2.95094	mb0595	Tumor	1	16.9712	0.592266	1.23088	2.69039	0.592266	1.8956	0	0
AAAGGGCCATGGCCAC-1_1	-6.52562	-3.65246	mb0595	Tumor	0	35.5174	0	0	3.34529	2.42973	0	0	0.553713
AAAGGGCGTAGCGTAG-1_1	-5.41753	-6.37627	mb0595	Tumor	0	34.9822	0	0	3.26121	2.12547	0	0	0.906386
AAAGGGCGTGTGGACA-1_1	-3.54978	-7.51285	mb0595	Tumor	0	35.8977	0	0	2.51252	2.51252	0.962958	0	0.962958
AAAGGGCGTTCGAACT-1_1	1.1162	6.93979	mb0595	Tumor	3	14.6087	0	0	2.62425	0	1.81119	1.26944	0
AAAGGGCGTTGTCCCT-1_1	-3.92397	-3.58317	mb0595	Tumor	1	31.3023	0	0	3.1573	2.17371	1.28009	0	1.28009
AAAGGGCGTTTCACTT-1_1	-5.1904	-2.40545	mb0595	Tumor	1	29.3595	0	0	3.04414	1.94557	0	0	0.692947
AAAGGGCTCAGTCACA-1_1	6.27752	5.78476	mb0595	Tumor	2	4.49924	0	1.47149	1.47149	1.79734	0	0	0
AAAGGTAAGCAAGCCA-1_1	-4.22386	-3.63257	mb0595	Tumor	0	31.2049	0	0	3.37927	1.98786	0	0	1.13139
AAAGGTAAGCATAGGC-1_1	-4.08294	-5.5597	mb0595	Tumor	0	34.0667	0	0	3.85071	0	0	0	1.40326
AAAGGTAAGGAAACGA-1_1	-4.03724	-0.368451	mb0595	Tumor	1	26.2385	0	0	3.07395	1.97243	1.1193	0	0
AAAGGTACAACACTAC-1_1	-4.87113	-7.15166	mb0595	Tumor	0	35.6523	0	0	3.66213	1.49278	0	0	1.49278
AAAGGTAGTCGAATGG-1_1	-3.9038	0.280485	mb0595	Tumor	1	25.0653	0	0	2.45869	1.51801	1.02302	0	0
AAAGGTATCGGCCTTT-1_1	3.29427	6.10012	mb0595	Tumor	2	9.95224	0.93324	1.97004	1.72779	0.93324	1.40744	0	0.93324
AAAGGTATCGTGCACG-1_1	-5.0928	-5.35846	mb0595	Tumor	0	33.8864	0	0	2.66902	0	0	0	0
AAAGGTATCGTGTGAT-1_1	-6.17441	-2.9855	mb0595	Tumor	0	29.087	0	0	2.22884	1.78733	0	0	0.977508
AAAGTCCAGCGGTAGT-1_1	-5.68298	-4.01113	mb0595	Tumor	0	30.1644	0	0	3.92499	2.03082	0	0	1.46098
AAAGTCCCAAAGCTAA-1_1	-0.530755	3.13426	mb0595	Tumor	1	16.9712	0	0.923796	3.0323	0	2.45375	0	0
AAAGTCCCAACTGAAA-1_1	0.0849828	4.55565	mb0595	Tumor	3	15.9039	0	0.714938	2.74835	1.12756	1.64408	0	0
AAAGTCCCAGAGCCCT-1_1	-3.84514	-4.946	mb0595	Tumor	0	33.4049	0	0	2.77821	2.19078	0	0.584569	0.584569
AAAGTCCCAGTTGTCA-1_1	2.57352	6.43349	mb0595	Tumor	2	11.2043	0	2.05931	2.62655	0	1.66304	0	0
AAAGTCCGTCCGGTGT-1_1	-4.77409	-6.10343	mb0595	Tumor	0	33.5449	0	1.56939	2.89684	1.06535	0	0	0
AAAGTCCTCACCTGTC-1_1	-5.14996	-5.28106	mb0595	Tumor	0	33.8854	0	0	3.48973	0.798495	0	0	0
AAAGTCCTCCATACAG-1_1	-0.352951	3.0612	mb0595	Tumor	1	16.9712	0	0.599655	2.12745	0	2.8099	0	0
AAAGTCCTCGGCCCAA-1_1	-4.23056	-6.71938	mb0595	Tumor	0	34.3068	0	0	3.30345	2.24903	0	0	0.571416
AAAGTCCTCTTAGCCC-1_1	-3.04466	-2.44381	mb0595	Tumor	1	31.9669	0	0.466203	3.58468	1.37868	1.21661	0	0.782924
AAAGTGAAGCACTGGA-1_1	-4.07367	-8.28637	mb0595	Tumor	0	37.0597	0	0	2.8818	1.8007	0	0	0
AAAGTGAAGGGTACGT-1_1	9.48254	5.08489	mb0595	Tumor	5	0.354785	0	1.7979	2.04329	0	1.472	0	1.472
AAAGTGACAGCGAGTA-1_1	-5.43678	-5.21854	mb0595	Tumor	0	34.1941	0.828765	0	2.8025	2.16825	0.828765	0	0.828765
AAAGTGAGTATGAGGC-1_1	-5.26845	-7.00982	mb0595	Tumor	0	35.3469	0	0	2.74194	1.17353	0	0	1.4702
AAAGTGAGTGCAGTGA-1_1	-1.22749	4.18804	mb0595	Tumor	3	18.401	0	0	2.39835	0	2.66305	0.981142	0
AAAGTGATCCCGATCT-1_1	-4.40267	-5.85063	mb0595	Tumor	0	33.4484	0	0	2.91298	1.20043	0	0.770463	0.770463
AAATGGAAGTCGTCTA-1_1	-2.69831	-4.26018	mb0595	Tumor	0	31.966	0	0	2.69685	1.25707	0	0	1.05998
AAATGGAAGTGTACAA-1_1	5.64575	4.9406	mb0595	Tumor	2	5.81267	0.932118	1.72627	1.72627	0	1.72627	0	0
AAATGGACACGGATCC-1_1	-4.91952	-3.13144	mb0595	Tumor	1	29.5968	0	0	2.77484	1.3881	0.694349	0	1.10021
AAATGGACATCGGAGA-1_1	-3.87997	-6.79394	mb0595	Tumor	0	34.547	0	0	2.90044	2.90044	1.14669	0	2.00731
AAATGGAGTCACAGTT-1_1	-4.01988	-5.33316	mb0595	Tumor	0	33.5806	1.12601	0	3.59503	1.64223	0	0	0
AAATGGAGTCGAAGCA-1_1	1.02327	4.76873	mb0595	Tumor	3	15.5365	0	0.879478	1.65421	0	2.08545	0	0
AAATGGAGTGAACGGT-1_1	-4.71775	-4.13373	mb0595	Tumor	0	30.5558	0	0	2.96349	1.96316	0	0	1.40141
AAATGGAGTGGAGGTT-1_1	-4.6963	-8.41682	mb0595	Tumor	0	37.0327	0.989558	0	2.24604	0	0	0	1.47707
AAATGGAGTGGATACG-1_1	-4.48372	-1.52548	mb0595	Tumor	1	27.7175	0	0	2.63517	1.51087	0.777895	0	0.777895
AAATGGATCGAGCACC-1_1	-6.08593	-4.226	mb0595	Tumor	0	35.5156	0	0	3.56382	1.38189	0	0	0
AAATGGATCTCTGAGA-1_1	-7.00177	-4.00805	mb0595	Tumor	0	35.5174	0	0	2.67106	2.04481	0	0	0
AAATGGATCTGCACCT-1_1	-6.20893	-2.20984	mb0595	Tumor	0	29.087	0	0	2.63349	1.54588	0	0	1.04593
AAATGGATCTTGGAAC-1_1	-6.03095	-2.20401	mb0595	Tumor	0	28.1275	0	0	2.82774	1.71289	0	0.759045	0.759045
AACAAAGAGACTGGGT-1_1	-4.93619	-7.91436	mb0595	Tumor	0	35.6125	0	0	3.14414	0	0	0	0
AACAAAGCACCCTGTT-1_1	-0.130981	6.38556	mb0595	Tumor	3	14.6076	0	0	2.37769	0	2.75174	0	0.966981
AACAAAGCACCGTCGA-1_1	-2.76556	3.19574	mb0595	Tumor	1	20.7091	0	0	3.06537	1.05026	1.05026	0	1.05026
AACAAAGCACTTCAGA-1_1	-3.57143	-2.16556	mb0595	Tumor	1	32.1624	0	0	3.02265	2.11981	0	0	1.2364
AACAAAGTCATCACCC-1_1	-6.18027	-2.7199	mb0595	Tumor	0	29.087	0	0	3.25636	1.64077	0.86978	0	0.86978
AACAAAGTCCTCACTG-1_1	-4.977	-7.64172	mb0595	Tumor	0	35.6125	0	0	2.54582	0.942797	0.57862	0	0
AACAAAGTCTCTCAAT-1_1	-2.70451	-6.07503	mb0595	Tumor	0	34.5498	0	0	2.65178	2.5776	0	0	1.10776
AACAACCAGAAGCTGC-1_1	-2.57311	2.29775	mb0595	Tumor	1	22.0487	0	0	2.54043	1.92317	2.54043	0	0
AACAACCAGCATACTC-1_1	4.8343	0.796824	mb0595	Tumor	4	12.4606	0	0	0	0	0	0	1.64122
AACAACCAGCCGCTTG-1_1	-5.63476	-6.7583	mb0595	Tumor	0	34.9822	0	0	3.01393	2.30639	0	0	1.27601
AACAACCAGCTTAAGA-1_1	-4.32966	-8.55233	mb0595	Tumor	0	37.0327	0	0	3.00441	1.70686	0	0	1.4779
AACAACCAGCTTCTAG-1_1	0.902277	6.20007	mb0595	Tumor	3	14.2117	0	1.32476	2.74063	0	1.63743	0.867371	0.867371
AACAACCAGGCAGTCA-1_1	-2.87427	-4.89009	mb0595	Tumor	0	33.6248	0	0	2.99392	1.77391	0	0	0.47731
AACAACCCAATGACCT-1_1	-3.90227	-8.4453	mb0595	Tumor	0	36.7096	0	0	2.93924	1.38218	1.09496	0	0.690408
AACAACCCACAGTCGC-1_1	-4.2991	-0.388272	mb0595	Tumor	1	26.3813	0	1.03422	3.71074	1.03422	2.47464	0	1.53165
AACAACCGTAGCCCTG-1_1	1.8234	4.77264	mb0595	Tumor	3	12.9149	0	1.31961	0	0	1.86933	0	0
AACAACCTCAAAGGTA-1_1	-5.19387	-3.64495	mb0595	Tumor	0	30.2052	0	0.817373	3.05554	1.26104	0.817373	0	1.26104
AACAACCTCAAGGTGG-1_1	-2.29044	-6.44677	mb0595	Tumor	0	35.9769	0	0	1.25339	1.55884	0.811417	0	0
AACAACCTCACGTCCT-1_1	-0.440836	5.67641	mb0595	Tumor	3	14.6152	0	1.54067	2.12051	1.54067	2.86247	1.04164	0
AACAACCTCTGGCCGA-1_1	-3.90649	0.599321	mb0595	Tumor	1	24.7954	0	0.686171	3.07768	1.78011	2.18479	0	0
AACAAGAAGCGAGTCA-1_1	-2.60804	-4.96977	mb0595	Tumor	0	34.5498	0	0	2.71384	1.96072	0.384971	0	1.0572
AACAAGAAGCGTGTCC-1_1	-3.49433	-8.51727	mb0595	Tumor	0	36.5496	0	0	2.60627	2.76191	0.761166	0	1.71615
AACAAGACAACAAGTA-1_1	-4.75234	-1.39944	mb0595	Tumor	1	27.2512	0	0	3.01543	1.52436	0.541418	0	0.890721
AACAAGACACTTCATT-1_1	-1.39944	4.53425	mb0595	Tumor	3	18.2253	0	0	2.46817	0	1.97017	0	0
AACAAGACAGCTACCG-1_1	-3.96165	-7.89433	mb0595	Tumor	0	37.1294	0	0	2.84445	1.90432	0	0	1.90432
AACAAGACAGGTTCCG-1_1	-4.29587	-2.58594	mb0595	Tumor	1	28.8918	0	0	2.82721	2.25765	0	0	0
AACAAGAGTCACCGCA-1_1	5.64241	6.51713	mb0595	Tumor	2	7.01853	0	2.18921	2.18921	1.29273	2.44849	0	0
AACAAGAGTCCGTTTC-1_1	-4.80399	-5.30746	mb0595	Tumor	0	33.2042	0	0	3.00003	1.70308	0	0	1.70308
AACAAGAGTGACTCGC-1_1	-0.917206	5.52435	mb0595	Tumor	3	18.0999	0	0	3.03212	1.16111	1.68398	0	0
AACAAGAGTTCGTTCC-1_1	-3.29606	-7.1041	mb0595	Tumor	0	36.022	0	0	2.32202	0	1.04354	0	0
AACAAGAGTTGCTGAT-1_1	-2.46886	-4.01817	mb0595	Tumor	0	31.966	0	0	2.72433	1.67765	0.948915	0	0.948915
AACAAGATCCCGAGGT-1_1	-4.53589	-5.36297	mb0595	Tumor	0	32.6147	0	0	3.67669	1.83292	0	0	1.50439
AACAAGATCGCTAAAC-1_1	-6.79826	-3.92123	mb0595	Tumor	0	35.5174	0	0	3.56924	1.95818	1.10817	0	0
AACAAGATCTCCCATG-1_1	3.89391	2.12795	mb0595	Tumor	4	10.57	0	0	0	2.3623	0	0	0
AACACACAGCGTCGAA-1_1	9.0771	5.4707	mb0595	Tumor	5	0.736233	0.958178	0.958178	2.36478	1.43838	2.00523	0	0.958178
AACACACAGCTTGTGT-1_1	-3.93799	-7.83133	mb0595	Tumor	0	37.1457	0	0	2.97247	1.77139	0.680973	0	0.680973
AACACACAGGTAGTAT-1_1	-3.34599	-2.73945	mb0595	Tumor	1	32.0915	0	0	3.42379	1.47553	0	0	1.10659
AACACACAGTGGCGAT-1_1	5.06699	5.26691	mb0595	Tumor	2	7.67051	0	2.55294	1.93476	1.93476	1.37655	0	0
AACACACCAAGAGGTC-1_1	-3.57768	-6.28995	mb0595	Tumor	0	34.7813	0	0	2.9367	1.93891	0	1.09318	0
AACACACCATACAGAA-1_1	5.75595	5.59594	mb0595	Tumor	2	6.44157	0	2.28584	0	0.816244	1.56569	0	0
AACACACGTCGACTGC-1_1	-3.76664	-5.81207	mb0595	Tumor	0	34.2447	0	0	2.66188	1.90359	0	0	1.56999
AACACACGTCTGTAAC-1_1	0.903358	4.01825	mb0595	Tumor	3	15.7467	0	0	1.68516	0	1.29088	1.29088	0.630557
AACACACGTCTTCCGT-1_1	-3.75065	-5.25094	mb0595	Tumor	0	33.6156	0	0	2.56397	1.48726	0.618552	0	0.618552
AACACACGTGGGCTCT-1_1	-3.22365	-8.20771	mb0595	Tumor	0	36.5496	0	0	2.36802	0.631092	0	0	0.631092
AACACACGTTAACCTG-1_1	-5.33337	-4.17641	mb0595	Tumor	0	30.5558	0	0	3.56372	0.819852	0	0	0.819852
AACACACTCGACACCG-1_1	-1.27803	4.05196	mb0595	Tumor	3	18.401	0	0	2.45255	1.13898	2.35671	0	0
AACACACTCGGCATAT-1_1	-3.18719	-6.26384	mb0595	Tumor	0	34.5498	0	0	3.07513	2.02931	0.602185	0	0.602185
AACAGGGAGCATCCTA-1_1	8.7177	5.36589	mb0595	Tumor	5	1.53066	0	1.2326	0	1.7682	0	0	0
AACAGGGAGCCGATTT-1_1	-4.93954	-6.60572	mb0595	Tumor	0	34.9822	0	0	2.79875	0	0	0	1.48786
AACAGGGAGCTAGAAT-1_1	-4.7352	-6.44254	mb0595	Tumor	0	34.8058	0	0	3.00356	1.99955	0	0	1.14057
AACAGGGCACCTGCAG-1_1	1.52117	4.53259	mb0595	Tumor	3	15.5365	0	0.751154	0	0	0	2.04338	0
AACAGGGCATACCACA-1_1	3.94246	2.01089	mb0595	Tumor	4	10.57	0	0	2.35839	1.75561	0	0	1.75561
AACAGGGGTATCGAAA-1_1	5.57413	4.92863	mb0595	Tumor	2	5.81267	0	1.73917	1.73917	0	0	0	0
AACAGGGGTCCACACG-1_1	-3.01012	-5.73285	mb0595	Tumor	0	34.5498	0	0	3.2136	0.995059	0	0	0
AACAGGGGTTCACGAT-1_1	1.61964	6.54736	mb0595	Tumor	3	12.6554	0	2.07979	2.07979	2.07979	2.44271	0	0
AACAGGGTCGAGAATA-1_1	0.531514	3.95453	mb0595	Tumor	3	15.7467	0	1.1602	1.6829	0	2.48097	0	0
AACCAACAGATGATTG-1_1	-3.29112	-6.26122	mb0595	Tumor	0	34.6492	0	0	2.78504	1.90213	0	0	1.06473
AACCAACAGCTCCGAC-1_1	-3.93452	-4.74472	mb0595	Tumor	0	33.4049	0	0	3.33048	1.4991	0	0	1.28322
AACCAACAGGAACGTC-1_1	-4.82433	-6.5599	mb0595	Tumor	0	34.8669	0	0	3.6049	2.22533	0	0	0
AACCAACAGGCTCAAG-1_1	5.33969	5.98319	mb0595	Tumor	2	7.07786	0	2.00843	2.93076	1.44121	2.00843	0	0
AACCAACAGTGCTACT-1_1	1.03366	6.56862	mb0595	Tumor	3	14.2401	0	1.36417	3.12867	0.898632	2.11399	0	0
AACCAACAGTGTACAA-1_1	5.11772	0.0909023	mb0595	Tumor	4	12.0595	0.921467	0.563316	2.14767	0.921467	1.39276	0	0.921467
AACCAACCAACTGAAA-1_1	2.25289	5.93325	mb0595	Tumor	2	11.5863	0	1.54014	1.54014	0	2.48455	0	0.798294
AACCAACCACCACATA-1_1	4.0679	1.98949	mb0595	Tumor	4	10.57	0	0	0	0	1.89794	0	0
AACCAACCACTACTTT-1_1	4.31397	1.20214	mb0595	Tumor	4	13.6205	0	0	0	2.41954	1.81162	0	1.81162
AACCAACCATCGCCTT-1_1	-5.19778	-7.01466	mb0595	Tumor	0	35.3469	0	0	3.07803	1.56161	0	0	2.14394
AACCAACGTATCGATC-1_1	0.755175	6.70566	mb0595	Tumor	3	14.6076	0	0.962858	0.962858	1.44417	1.76773	0	0.962858
AACCAACTCCACTTCG-1_1	-4.90849	-7.70592	mb0595	Tumor	0	35.6125	0	0	3.17927	2.09012	0	0	1.01938
AACCAACTCCGAACGC-1_1	-6.89197	-4.91236	mb0595	Tumor	0	35.5174	0	0	3.16871	2.25563	0	0	0.667335
AACCAACTCCGCGGAT-1_1	-1.08249	2.68979	mb0595	Tumor	1	23.5241	0	0	2.25092	0.32657	2.50143	0.32657	0.32657
AACCAACTCTGGAAGG-1_1	-5.47385	-4.54526	mb0595	Tumor	0	31.9328	0	0	2.35957	0.862674	0	0	0.862674
AACCACAAGAGAACCC-1_1	4.35338	1.24854	mb0595	Tumor	4	13.6205	0	1.91501	0	0	1.91501	0	1.91501
AACCACAAGCATCTTG-1_1	0.430614	5.54355	mb0595	Tumor	3	14.4167	0	1.40732	1.72766	0.933146	2.59076	0	0
AACCACAAGCTTTGTG-1_1	5.22244	2.24756	mb0595	Tumor	2	9.8229	0	2.25089	1.3434	1.3434	1.3434	0	0
AACCACAAGGATGAGA-1_1	-6.70551	-3.73315	mb0595	Tumor	0	35.5174	0	0	2.76037	1.7809	1.24347	0	0
AACCACAAGTGGATTA-1_1	5.19839	4.81046	mb0595	Tumor	2	7.31857	0	1.5365	0	0	0	0	0
AACCACACATGAGATA-1_1	-4.556	-1.03071	mb0595	Tumor	1	26.8951	0	0	2.96611	1.9044	1.26417	0	0.819816
AACCACACATTCTCCG-1_1	-3.57001	-8.71127	mb0595	Tumor	0	36.5496	0	0	3.16637	0.848672	0	0	0.848672
AACCACAGTCATAAAG-1_1	-3.58709	-2.40559	mb0595	Tumor	1	32.1624	0	0	3.5967	1.37535	0.780513	0	0.780513
AACCACAGTGCGCTCA-1_1	-0.79824	3.71884	mb0595	Tumor	1	16.9712	0	0	2.18783	0.756515	2.88829	0	0
AACCACAGTGTATTCG-1_1	5.16352	5.33029	mb0595	Tumor	2	6.82521	0	2.29221	0	0	2.03766	1.17068	1.17068
AACCACATCAGCGTCG-1_1	-3.7239	-8.6371	mb0595	Tumor	0	36.5496	0	0	2.72638	1.66454	0	0	0.886967
AACCACATCGACATAC-1_1	-2.3335	-3.89668	mb0595	Tumor	0	31.966	0	0	2.71434	1.9724	0.295481	0	0.865035
AACCACATCTAACACG-1_1	-2.49419	-4.20133	mb0595	Tumor	0	31.966	0	0	3.30933	1.20192	0.771608	0	0.771608
AACCATGAGAATCGCG-1_1	-4.38339	-3.97223	mb0595	Tumor	0	31.1209	0	1.07416	2.79851	0	1.07416	0	1.07416
AACCATGAGTCTGCGC-1_1	2.92632	6.0277	mb0595	Tumor	2	10.7152	0	0	2.16099	0	1.911	0.672929	0.672929
AACCATGCAACAGAGC-1_1	10.2254	3.5304	mb0595	Tumor	5	0.0159214	1.40108	1.75922	1.83178	0.362615	1.75922	0	0
AACCATGCAAGCGATG-1_1	-2.66617	-7.45912	mb0595	Tumor	0	36.6847	0	0	2.52992	2.093	0.635863	0	0.635863
AACCATGCAAGTACCT-1_1	-1.09192	5.75799	mb0595	Tumor	3	18.0999	0	0	2.15246	0	2.89666	1.56924	1.06523
AACCATGCATTGCTTT-1_1	-4.96786	-1.40653	mb0595	Tumor	1	27.6188	0	0	2.54875	0.778915	0	0	0
AACCATGGTAGCGTAG-1_1	-1.41337	4.6792	mb0595	Tumor	3	17.7644	0	0	3.21138	1.42914	2.91577	0.950713	0
AACCATGGTATCATGC-1_1	-5.15037	-1.24013	mb0595	Tumor	1	28.2686	0	0	2.84519	0.963359	0.963359	0.963359	1.7684
AACCATGGTCACCACG-1_1	10.069	4.36804	mb0595	Tumor	5	0.0159214	0.549996	1.92658	2.35444	1.3694	1.54035	0	0.902796
AACCATGGTTGCATGT-1_1	-2.50286	2.36792	mb0595	Tumor	1	22.6669	0	0.55876	2.50369	0.55876	0.55876	0	0
AACCATGTCATAAGGA-1_1	-2.33451	1.68988	mb0595	Tumor	1	22.183	0	0.836252	2.54705	0.836252	2.54705	0	0.836252
AACCATGTCATGGATC-1_1	-1.91926	-6.63155	mb0595	Tumor	0	35.9769	0	0	2.41044	1.10783	0	0	0.700068
AACCATGTCGCTATTT-1_1	-2.97631	-7.23655	mb0595	Tumor	0	35.9769	0	0	2.57749	2.168	0	0	0.744709
AACCATGTCGTGAGAG-1_1	-4.63309	-2.59219	mb0595	Tumor	0	28.7131	0	0	2.62516	1.14246	0	0	0
AACCCAAAGAATTGCA-1_1	-5.03692	-5.32629	mb0595	Tumor	0	33.6983	0	0	3.01738	1.82186	0	0	0
AACCCAAAGCGAGTCA-1_1	0.0990302	4.07019	mb0595	Tumor	3	15.8524	0	0.84806	2.45796	0.84806	2.83447	0	0
AACCCAAAGTAGGCCA-1_1	-3.04747	2.80621	mb0595	Tumor	1	21.6277	0	1.61992	3.05699	0	1.95714	0	0
AACCCAACAACCACGC-1_1	-1.4065	1.57278	mb0595	Tumor	1	23.2462	0	0.813975	2.92295	1.64664	1.25668	0	1.36932
AACCCAACAACCCTCT-1_1	4.38311	1.02164	mb0595	Tumor	4	13.6205	0	0	2.42468	0	0	0	0
AACCCAACACCCAACG-1_1	-3.75971	-0.81721	mb0595	Tumor	1	26.2385	0	0.70104	3.57063	1.62204	1.39811	0	0
AACCCAACATGCTGCG-1_1	-3.81704	-8.38792	mb0595	Tumor	0	36.7486	0	0	3.63392	1.21732	0.783473	0	0.783473
AACCCAAGTAGTACGG-1_1	-3.55866	-7.60327	mb0595	Tumor	0	35.898	0	0.684949	3.11975	2.06505	0	0	1.08767
AACCCAAGTCGTATGT-1_1	-2.83866	-6.57996	mb0595	Tumor	0	35.9769	0	0	2.48097	1.41813	0.941842	0	0.941842
AACCCAAGTTGCGGAA-1_1	6.2926	5.76854	mb0595	Tumor	2	4.51348	0	1.68702	1.68702	0	0	0	0
AACCCAATCGAACGGA-1_1	10.7549	3.58984	mb0595	Tumor	5	0.0159215	1.53522	2.31311	1.86617	1.03715	1.03715	0	0
AACCTGAAGACGCTCC-1_1	-3.97316	-8.51845	mb0595	Tumor	0	36.7096	0	0	2.13748	2.33675	1.05414	0	0
AACCTGAAGCCACCGT-1_1	-2.59024	-6.8904	mb0595	Tumor	0	35.9769	0	0	2.94262	0	0	0	0
AACCTGAAGGACAGCT-1_1	0.0874678	5.97164	mb0595	Tumor	3	14.6152	0	0	2.14872	0	3.05386	0	0
AACCTGAAGGGTGAGG-1_1	-3.81996	-3.34331	mb0595	Tumor	0	31.9608	0	0	2.28212	1.62144	0	0	0.855884
AACCTGAAGTGTACAA-1_1	-0.201523	5.68164	mb0595	Tumor	3	14.6152	0	0	2.66959	0	0	0	0
AACCTGACAAGGACAC-1_1	6.53781	5.69596	mb0595	Tumor	2	4.51823	0	2.01883	2.37902	1.45039	0	0	0
AACCTGAGTACTGACT-1_1	4.95559	0.21862	mb0595	Tumor	4	12.3375	0	0	0	1.78678	0	0	1.78678
AACCTGAGTGAGTAAT-1_1	-1.03988	4.51155	mb0595	Tumor	3	17.4462	0	0	2.59479	0	3.3163	0	0
AACCTGAGTGTTTCTT-1_1	3.29148	6.24292	mb0595	Tumor	2	10.3269	0	2.03341	1.46327	1.46327	2.03341	0	0
AACCTGAGTTTACACG-1_1	-4.80009	-6.47321	mb0595	Tumor	0	34.7992	0	0	3.08511	2.23516	0	0	0.606932
AACCTGATCTCTATAC-1_1	2.60758	6.56996	mb0595	Tumor	2	11.271	0	1.64391	1.64391	0	0	0	0
AACCTTTAGCCATGCC-1_1	-4.23678	0.0108947	mb0595	Tumor	1	25.6153	0	0	2.6869	0	0	0	0
AACCTTTAGCTGTACT-1_1	-4.00987	0.0752796	mb0595	Tumor	1	25.4851	0.946737	0	3.20515	1.74604	1.42421	0.946737	1.42421
AACCTTTAGTGTTGTC-1_1	-2.93653	-6.52428	mb0595	Tumor	0	35.9769	0	0	1.86043	1.15392	0	0	1.44831
AACCTTTCAGCAGTAG-1_1	-1.44239	5.05519	mb0595	Tumor	3	17.7644	0	0.949546	1.99309	1.42769	3.27157	0.949546	0
AACCTTTCATTGTACG-1_1	0.708085	6.66592	mb0595	Tumor	3	14.6076	0	0	2.65297	0	1.83712	0	0
AACCTTTGTCCAGGTC-1_1	5.96454	5.23596	mb0595	Tumor	2	5.77744	0	1.5836	0	1.81861	1.27582	0	0
AACCTTTTCATCGCAA-1_1	-2.20518	2.18085	mb0595	Tumor	1	22.8402	0	0.587502	2.83261	0.587502	2.68043	0.587502	0
AACCTTTTCCATTGCC-1_1	-6.27945	-5.05906	mb0595	Tumor	0	35.4612	0	0	2.63305	1.66872	0	0	0.890001
AACCTTTTCTAGGAAA-1_1	-2.68282	2.93773	mb0595	Tumor	1	20.9013	0	0	2.21873	0.861173	1.31691	0.861173	0
AACCTTTTCTTCCAGC-1_1	-5.07748	-5.14084	mb0595	Tumor	0	33.8854	0	0	3.13779	0	0	0	0
AACCTTTTCTTTCCGG-1_1	-5.76372	-2.85428	mb0595	Tumor	0	29.087	0	0	3.53735	2.62186	0	0	1.0863
AACGAAAAGAGTACCG-1_1	8.60026	4.43855	mb0595	Tumor	5	0.509515	1.08862	1.4548	2.10706	0.838743	1.83319	0	0
AACGAAAAGCTGCGAA-1_1	-2.52726	-4.12818	mb0595	Tumor	0	31.966	0	0	2.70651	2.13123	0.627837	0	0.83739
AACGAAACAGAATGTA-1_1	-5.49107	-6.60062	mb0595	Tumor	0	34.9822	0	0	2.92577	2.05258	0	0	1.62389
AACGAAAGTGAACCGA-1_1	-5.14323	-7.11556	mb0595	Tumor	0	35.3512	0	0	3.24088	1.56399	1.06089	0	1.06089
AACGAAAGTGTCATTG-1_1	2.47093	5.32181	mb0595	Tumor	2	11.6128	0	2.22944	2.03283	0.808346	1.78788	0.34694	0
AACGAAAGTTGGATCT-1_1	-3.59979	-7.27538	mb0595	Tumor	0	35.635	0	0	2.50374	1.6712	0	0	0.622568
AACGAAATCAACTCTT-1_1	-2.81122	-5.5163	mb0595	Tumor	0	34.5498	0.59825	0	2.64638	1.24034	0	0.59825	0.59825
AACGAAATCCCTTTGG-1_1	1.3292	6.43992	mb0595	Tumor	3	14.3114	0	1.22169	2.10154	0	1.75541	0	0.786846
AACGAAATCTACTGAG-1_1	-2.82089	-6.82158	mb0595	Tumor	0	35.9769	0	0	3.12005	2.05873	1.18744	0	0.760498
AACGAAATCTCAGGCG-1_1	6.24835	4.91537	mb0595	Tumor	2	5.6201	0	2.3118	0	1.03621	0	0	0
AACGGGAAGACTACCT-1_1	4.41913	1.4437	mb0595	Tumor	4	13.6205	1.89074	0	1.89074	0	0	0	0
AACGGGAAGCTCGTGC-1_1	-5.4401	-5.65615	mb0595	Tumor	0	34.2716	0	0	3.50195	2.20222	0	0	1.30337
AACGGGAAGGTACCTT-1_1	-2.65849	1.59779	mb0595	Tumor	1	22.2798	0	0.995866	2.41969	1.48481	0.995866	0	0.995866
AACGGGAGTATGGGAC-1_1	-6.36922	-4.07853	mb0595	Tumor	0	35.5174	0	0	3.28852	2.30569	0	0.82862	0.82862
AACGGGAGTCCCGTGA-1_1	-5.25505	-5.43661	mb0595	Tumor	0	33.9461	0	0	2.78255	1.06299	0	0	1.06299
AACGGGAGTGGACCTC-1_1	-1.97495	2.88284	mb0595	Tumor	1	20.3756	0	0	2.34251	1.20951	1.20951	0	0
AACGGGAGTGGCTTAT-1_1	-5.64248	-3.27558	mb0595	Tumor	0	29.5589	0	1.159	3.12972	2.47937	0	0	0
AACGGGAGTGTTAGCT-1_1	-4.88892	-6.26575	mb0595	Tumor	0	34.7992	0	0	1.66408	2.00435	0	0	1.66408
AACGGGATCACCTTAT-1_1	-3.17921	-7.73945	mb0595	Tumor	0	36.3342	0	0	2.35571	0	0	0	0
AACGGGATCATTGCCC-1_1	-2.4588	-1.67413	mb0595	Tumor	1	31.966	0	0	2.24678	1.34001	1.13601	0	0.533431
AACGGGATCCGAAATC-1_1	-5.23338	-3.7301	mb0595	Tumor	0	30.1644	0	0	2.9789	1.80678	0	0	1.48021
AACGGGATCTATACGG-1_1	-5.372	-1.87665	mb0595	Tumor	1	27.6333	0	0	3.34993	1.00019	1.49012	0	1.00019
AACGGGATCTCCCTAG-1_1	-3.79809	-7.60994	mb0595	Tumor	0	35.6408	0	0	2.94667	1.94793	0.917703	0	0
AACGGGATCTGGTCAA-1_1	-5.27268	-7.62342	mb0595	Tumor	0	35.4028	0	0	3.03	1.41345	0.71133	0	0
AACGGGATCTTGTGCC-1_1	-3.59551	-0.629545	mb0595	Tumor	1	26.2385	0.684072	0.684072	3.47883	0.684072	1.08649	0	1.08649
AACGTCAAGAGTCAGC-1_1	-3.23514	-8.34225	mb0595	Tumor	0	36.5496	0	0	3.07036	1.27221	0	0	1.27221
AACGTCACAACCACAT-1_1	4.24168	0.786728	mb0595	Tumor	4	13.5189	0	0	0	2.36405	0	0	0
AACGTCACAAGAAATC-1_1	-5.63586	-5.81056	mb0595	Tumor	0	34.6379	0	0	3.00194	1.99807	0	0	1.65821
AACGTCACAAGTGTCT-1_1	-2.51056	-2.14471	mb0595	Tumor	1	31.966	0	0.526276	2.94486	1.49584	2.15394	0	1.12423
AACGTCACAATCTCGA-1_1	-6.65149	-4.72804	mb0595	Tumor	0	35.5174	0	0	2.696	1.78101	0	0	1.09002
AACGTCACACGCGCAT-1_1	-1.93155	-6.09582	mb0595	Tumor	0	34.5498	0	0	1.25062	0.809267	0	0	1.55578
AACGTCACACGGGCTT-1_1	-3.21233	2.15824	mb0595	Tumor	1	22.4053	0	1.08119	2.54074	1.76993	0	0.680107	0
AACGTCACAGCGCTTG-1_1	-2.3846	1.84775	mb0595	Tumor	1	22.183	0	0	2.94113	1.70189	1.17624	0	1.17624
AACGTCACAGTATGAA-1_1	0.760471	6.53862	mb0595	Tumor	3	14.6093	0	0.909564	1.93629	0	0	0.909564	1.37788
AACGTCAGTAACATGA-1_1	-6.35211	-4.74083	mb0595	Tumor	0	35.4964	0	0	3.07763	1.93388	0	0	0
AACGTCAGTGCCTTCT-1_1	-2.38645	3.50511	mb0595	Tumor	1	20.4137	0	0	2.63837	1.2804	1.82393	0	0
AACGTCAGTTCGGCTG-1_1	-3.28255	-8.45195	mb0595	Tumor	0	36.5496	0	0	2.27376	1.58386	0	0	0.677236
AACGTCATCAACACGT-1_1	-5.73576	-6.16024	mb0595	Tumor	0	34.6379	0	0	3.43975	1.02074	0	0	1.02074
AACGTCATCCTCCACA-1_1	-3.46372	-2.10165	mb0595	Tumor	1	32.1624	0	0	2.33836	2.11424	0.418866	0	0.940285
AACGTCATCTCGGTAA-1_1	-4.98605	-1.9051	mb0595	Tumor	1	27.717	0	0	3.01455	2.77715	0	0	0
AACTTCTAGAGTTCGG-1_1	-3.76734	-5.21098	mb0595	Tumor	0	33.6056	0	0	2.05784	0.759952	0.759952	0	0
AACTTCTAGCCATTTG-1_1	4.16729	1.18823	mb0595	Tumor	4	13.6205	0	0	1.74617	0	1.74617	0	0
AACTTCTCAATTGCAC-1_1	-2.14733	-6.64135	mb0595	Tumor	0	35.9769	0	0	2.88288	2.04721	0.515591	0	0
AACTTCTCACATCCCT-1_1	7.31622	5.86137	mb0595	Tumor	5	3.79464	0.605984	2.13977	2.57103	0.605984	2.23329	0	0.348209
AACTTCTCACCCTGAG-1_1	-4.97079	-4.53577	mb0595	Tumor	0	31.9328	0	0	3.49806	2.33996	0.57759	0	1.20753
AACTTCTGTCGTTGCG-1_1	-0.382484	5.39642	mb0595	Tumor	3	18.0999	0	1.4346	2.45615	0.725607	1.84529	0	0.725607
AACTTCTGTGGCGTAA-1_1	-4.38721	-4.68368	mb0595	Tumor	0	31.8491	0	0.730704	3.32911	1.14838	0	0	1.14838
AACTTCTTCCCAACTC-1_1	-2.19763	3.13552	mb0595	Tumor	1	20.328	0	1.15343	2.53117	1.67487	2.64007	0	0.544075
AACTTCTTCCTCTTTC-1_1	-1.99923	3.45251	mb0595	Tumor	1	19.9911	0	1.92312	1.08093	0	3.11003	0	0
AACTTCTTCGAAGTGG-1_1	-3.7552	-5.19428	mb0595	Tumor	0	33.6058	0	0	2.76906	1.62443	0.858031	0	0.858031
AACTTCTTCGGTGCAC-1_1	-3.25477	-2.96881	mb0595	Tumor	0	31.9904	0	0	3.63734	2.15359	0.736188	0	0.967722
AAGAACAAGCAACTTC-1_1	-2.91152	-4.70876	mb0595	Tumor	0	33.6248	0	0	2.35143	1.31223	0	0	0.857483
AAGAACACAATCTCGA-1_1	-3.95806	-6.43076	mb0595	Tumor	0	34.4649	0	0	3.28823	1.66756	0	0	0
AAGAACACACGACGCT-1_1	4.7402	0.648274	mb0595	Tumor	4	12.4733	0	0	0	2.84128	1.85305	0	0
AAGAACACAGAACTCT-1_1	-5.09788	-1.17643	mb0595	Tumor	1	28.2067	0	0	2.646	1.77692	0.969717	0	1.45264
AAGAACACAGCATGCC-1_1	-3.6369	0.28306	mb0595	Tumor	1	25.0376	0.788479	0	3.00572	0.788479	1.2238	0	0
AAGAACAGTAGAGGAA-1_1	5.91501	5.81184	mb0595	Tumor	2	6.73571	1.2345	2.37459	1.77042	0	2.37459	0	1.2345
AAGAACAGTCGACGCT-1_1	-0.852479	1.67362	mb0595	Tumor	1	23.5241	0	1.23102	2.8334	2.11313	1.98846	0	1.07833
AAGAACAGTCTATGAC-1_1	-4.31364	-4.68274	mb0595	Tumor	0	31.8491	0	0	2.84645	1.03067	0	0	0
AAGAACAGTGGCACTC-1_1	-2.57599	-4.39039	mb0595	Tumor	0	31.966	0.352738	0	3.20622	1.7321	0.612976	0	0.612976
AAGAACAGTTGGGCCT-1_1	-4.26479	-6.70076	mb0595	Tumor	0	34.2599	0	0	3.1216	0	0	0	1.15318
AAGAACAGTTGTTGCA-1_1	-3.81852	-8.21657	mb0595	Tumor	0	36.7187	0	0	2.78427	1.80215	1.26167	0	1.56799
AAGAACATCCGATAAC-1_1	-5.98048	-2.77375	mb0595	Tumor	0	29.087	0	1.17982	2.50707	1.17982	0	0	0
AAGAACATCCTCTGCA-1_1	-2.50565	-4.21994	mb0595	Tumor	0	31.966	0	0	3.05667	2.16525	0.393595	0.393595	0.675288
AAGAACATCGCCGATG-1_1	-4.53993	-4.05067	mb0595	Tumor	0	31.0458	0	0	3.03458	1.24531	0	0	1.24531
AAGAACATCTGGCCAG-1_1	-5.84768	-5.29266	mb0595	Tumor	0	34.4073	0	0	3.11406	1.26154	0.490242	0	1.06407
AAGACAAAGCTTTCCC-1_1	-5.43643	-1.43742	mb0595	Tumor	1	28.3741	0	0	3.3258	0.728923	0	0.728923	1.14603
AAGACAACAAGCGCAA-1_1	-6.90567	-4.9814	mb0595	Tumor	0	35.5174	0	0	2.57629	2.40906	0	0	0
AAGACAACAGACATCT-1_1	-6.49783	-3.04869	mb0595	Tumor	0	29.087	0	0	3.50478	1.97499	0	0	0
AAGACAACAGCTTTCC-1_1	-3.44047	-4.9813	mb0595	Tumor	0	33.6248	0	0	2.74076	1.63754	0	0	0.710803
AAGACAAGTACGACTT-1_1	5.4708	1.06808	mb0595	Tumor	4	11.4327	1.19808	1.72766	2.07207	1.72766	1.19808	0	0
AAGACAAGTACGTACT-1_1	-0.656115	6.86272	mb0595	Tumor	3	14.6076	0	0	1.67952	0.897855	0.897855	0	0
AAGACAAGTCCCTGTT-1_1	-6.11499	-3.21862	mb0595	Tumor	0	29.087	0	0	3.14886	1.98054	0	0	2.09667
AAGACAAGTTACGCCG-1_1	-4.75513	-6.19816	mb0595	Tumor	0	34.7992	0	1.03026	2.84585	1.52684	1.03026	0	2.10501
AAGACAAGTTCAAAGA-1_1	-5.42403	-4.41689	mb0595	Tumor	0	31.9328	0	0	3.789	0	0	0	0
AAGACAATCCGACATA-1_1	-1.21314	4.88914	mb0595	Tumor	3	17.755	0	1.07696	2.6776	0	2.53484	1.07696	0
AAGACAATCGCGCCAA-1_1	-4.64134	-7.71292	mb0595	Tumor	0	35.6125	0	0	3.11478	2.37822	0.682374	0	0
AAGACTCAGAGGGTCT-1_1	-6.17851	-5.10661	mb0595	Tumor	0	35.4863	0	0	3.24523	1.31931	0	0	0.86307
AAGACTCAGATGCTAA-1_1	-1.68651	4.23352	mb0595	Tumor	3	18.9021	0	1.45026	3.10088	0	2.75297	0	0
AAGACTCAGCTTAGTC-1_1	-3.87215	0.318051	mb0595	Tumor	1	25.0601	0	0.971805	2.38474	1.45522	1.24244	0	0.599581
AAGACTCAGTCTCTGA-1_1	-4.39046	-5.50327	mb0595	Tumor	0	33.117	0	0	2.28235	2.82373	1.50849	0	0
AAGACTCAGTGATAAC-1_1	-3.44085	-5.33699	mb0595	Tumor	0	33.7707	0	0	3.02904	0.838035	0	0	1.28748
AAGACTCCAACGACAG-1_1	-2.34199	0.699467	mb0595	Tumor	1	23.1523	0	0.385061	2.74476	0.662383	1.4558	0.385061	0.662383
AAGACTCCACCGCTGA-1_1	4.50772	0.445455	mb0595	Tumor	4	13.207	0	0	1.8294	0	0	0	0
AAGACTCCAGTCTTCC-1_1	-5.65623	-3.83018	mb0595	Tumor	0	30.1644	0	0	2.71006	2.08133	0	0	0.774349
AAGACTCGTACTGCCG-1_1	-0.758979	5.81226	mb0595	Tumor	3	18.0999	0	0	2.6863	1.08312	2.37671	0	0
AAGACTCGTTAATCGC-1_1	-3.55491	-7.29588	mb0595	Tumor	0	35.8072	1.26231	0	3.16977	2.41003	0	0	1.26231
AAGACTCTCCTCTGCA-1_1	-4.44398	-2.91991	mb0595	Tumor	1	30.7465	0	0	2.09018	1.51362	0	0	0.779809
AAGACTCTCCTTCTTC-1_1	6.32799	4.64041	mb0595	Tumor	2	5.6201	0	2.70386	0	1.20083	0	0	0
AAGATAGAGATTCGAA-1_1	-0.824782	5.17621	mb0595	Tumor	3	18.0999	0	0	2.44239	1.50412	2.07949	0	0
AAGATAGAGCACTAAA-1_1	-5.80541	-2.29911	mb0595	Tumor	0	29.087	0.812322	0	2.27951	1.98316	0	0	1.56012
AAGATAGAGCCGATTT-1_1	-5.43148	-5.8036	mb0595	Tumor	0	34.078	0	0	3.00512	2.22177	0	0	0
AAGATAGAGGAGAGGC-1_1	-6.41091	-3.77419	mb0595	Tumor	0	35.5174	0	0	2.31859	1.64176	0	0	0
AAGATAGCAAATGCGG-1_1	-1.96796	3.40796	mb0595	Tumor	1	20.0301	0	0	3.2747	1.08403	1.08403	0	1.08403
AAGATAGCAAGTCGTT-1_1	0.430395	6.32008	mb0595	Tumor	3	14.6076	0	0	1.12587	0	1.12587	1.12587	0
AAGATAGCACACGGAA-1_1	-5.39526	-5.09754	mb0595	Tumor	0	34.1941	0	0	3.62732	1.46518	0.979893	0	0
AAGATAGCACTGGCGT-1_1	-5.67109	-5.31987	mb0595	Tumor	0	34.3812	0	0	3.05153	1.472	0	0	1.472
AAGATAGCAGATCACT-1_1	-6.73927	-4.13868	mb0595	Tumor	0	35.5174	0	0	2.38915	1.45895	0	0	0
AAGATAGGTATAGCTC-1_1	-2.49694	1.56082	mb0595	Tumor	1	22.183	0	0	2.59234	1.63322	1.63322	0	1.63322
AAGATAGGTCAGACTT-1_1	-2.61777	-5.58784	mb0595	Tumor	0	34.5498	0	0	1.91206	1.63302	0	0	0.600955
AAGATAGGTCCGTTTC-1_1	-2.97486	-4.01905	mb0595	Tumor	0	31.966	0	0	1.62285	1.39888	0.701552	0.701552	0.701552
AAGATAGGTCCTACAA-1_1	-4.98203	-4.27327	mb0595	Tumor	0	31.9328	0	0	2.9899	1.98713	1.13082	0	1.13082
AAGATAGGTGGATTTC-1_1	-4.197	-6.3636	mb0595	Tumor	0	33.9856	0	0	2.54696	1.92921	0	0	0.904631
AAGATAGGTGGGATTG-1_1	-2.21964	3.58612	mb0595	Tumor	1	19.8329	0	0	3.33997	0	2.95207	0	0
AAGATAGGTTGGGCCT-1_1	-3.70963	-3.80861	mb0595	Tumor	0	31.9826	0	0	3.06462	2.41709	0	0	0.493674
AAGATAGTCGAGAAGC-1_1	-1.51258	4.7597	mb0595	Tumor	3	17.7644	0	1.62514	2.21466	0	1.11172	0	1.11172
AAGATAGTCTAAACGC-1_1	4.8484	0.736921	mb0595	Tumor	4	12.4719	0	0	0	0	0	0	0
AAGCATCAGCCATTCA-1_1	5.43148	-0.169121	mb0595	Tumor	4	12.0595	0.905925	1.16668	2.32375	1.16668	1.04478	0.313755	0.744631
AAGCATCCAACAAAGT-1_1	-3.14694	2.32188	mb0595	Tumor	1	21.615	0	0.805894	2.38964	0.805894	2.38964	0	0
AAGCATCCACCCTTAC-1_1	-3.95679	-1.78672	mb0595	Tumor	0	27.5585	0	0	2.79598	2.26701	0	0	0.673541
AAGCATCCATCGTGCG-1_1	-5.33152	-4.24409	mb0595	Tumor	0	30.5558	0	0	3.06155	2.4566	0	0	1.07811
AAGCATCGTCAGGTGA-1_1	-3.78887	-6.2869	mb0595	Tumor	0	33.8035	0	0	3.02034	1.58916	0	0	1.28087
AAGCATCGTGAATATG-1_1	-4.64612	-2.79198	mb0595	Tumor	1	29.1389	0	0	3.31221	2.44913	1.01633	0	1.01633
AAGCATCGTGCCTATA-1_1	-2.91099	-4.28771	mb0595	Tumor	0	31.966	0	0	2.9268	2.58546	0.399295	0	1.37236
AAGCATCTCACTGAAC-1_1	-5.28509	-4.53512	mb0595	Tumor	0	31.9328	0	0	3.15912	1.82516	0	0	1.00599
AAGCATCTCTCTTAAC-1_1	8.96981	4.06616	mb0595	Tumor	5	0.509515	1.14863	1.96046	2.22532	0	2.36953	0.306732	0
AAGCCATAGGGTAGCT-1_1	6.45128	5.36093	mb0595	Tumor	2	4.96062	0	2.03601	0	0	0	0	0
AAGCCATAGTATTGCC-1_1	-5.05031	-7.99996	mb0595	Tumor	0	35.6125	0	0	2.39166	2.03091	0	0	0.743607
AAGCCATCAATTTCTC-1_1	-3.9411	-3.97315	mb0595	Tumor	0	31.109	0	0	3.08462	1.4086	1.85753	0	0.572424
AAGCCATCACTGTGTA-1_1	2.87387	5.76574	mb0595	Tumor	2	11.3384	0	1.38637	0	1.38637	0	0	0
AAGCCATCAGTCAGCC-1_1	-2.92599	-4.94166	mb0595	Tumor	0	33.6248	0	0.499132	3.44753	1.58591	0	0	1.44373
AAGCCATGTCATGCAT-1_1	-2.35067	0.2949	mb0595	Tumor	1	23.3864	0	0	2.56928	1.29125	1.56185	0.561627	0.561627
AAGCCATGTTCAGGTT-1_1	-0.111406	5.84644	mb0595	Tumor	3	14.6152	0	1.8935	1.8935	0.879891	1.8935	0.879891	0
AAGCCATGTTTGGAGG-1_1	-3.698	0.156757	mb0595	Tumor	1	25.0826	0	0	3.06222	1.62432	1.11103	0	0
AAGCCATTCATTTGCT-1_1	-3.94624	-4.70971	mb0595	Tumor	0	33.4049	0	0	3.02262	2.83271	1.02131	0	0
AAGCCATTCCACGAAT-1_1	-3.60284	-7.33761	mb0595	Tumor	0	35.5977	0	0	2.89182	2.51372	0	0	0
AAGCCATTCGGAGTGA-1_1	0.0489048	5.7964	mb0595	Tumor	3	14.6152	0	0.934552	2.70234	0	1.40907	0	0
AAGCGAGAGAGCCATG-1_1	-4.67672	-4.70494	mb0595	Tumor	0	31.9853	0	0	2.4023	2.23792	0.98386	0	1.47007
AAGCGAGAGGTTGCCC-1_1	-4.92442	-7.19333	mb0595	Tumor	0	35.4028	0	0	2.73586	1.75918	0	0	1.22491
AAGCGAGCAAAGAACT-1_1	-2.42485	1.56317	mb0595	Tumor	1	22.183	0	0	1.92765	1.20877	0	0	0
AAGCGAGCACCAGGTC-1_1	-2.3217	-4.16877	mb0595	Tumor	0	31.966	0	0	3.19329	2.0764	0.299204	0	0.873441
AAGCGAGGTACGGATG-1_1	-1.87183	3.93221	mb0595	Tumor	1	19.1231	0	0	3.33602	0	2.58937	0	0
AAGCGAGGTATGAAGT-1_1	-2.96098	-4.8735	mb0595	Tumor	0	33.6248	0	0.932679	2.32707	2.46718	0.932679	0	0.932679
AAGCGAGGTCCAAAGG-1_1	-3.97882	0.621581	mb0595	Tumor	1	24.8377	0	0	2.41907	0	0.995435	0	0.995435
AAGCGAGGTTCAAACC-1_1	-3.6967	-5.06961	mb0595	Tumor	0	33.6002	0	0	2.51424	1.89891	1.65993	0	1.65993
AAGCGAGGTTCCACGG-1_1	-0.358757	4.37286	mb0595	Tumor	3	16.6503	0	1.37555	1.37555	0	1.69303	0	0.907707
AAGCGAGTCACTCTTA-1_1	-4.72301	-1.08852	mb0595	Tumor	1	26.8376	0	0	3.28341	1.6635	0	0	1.34855
AAGCGAGTCCGTAGTA-1_1	-2.7395	-0.585914	mb0595	Tumor	1	25.3949	0	1.60004	2.46217	1.34123	1.70801	0	0.447725
AAGCGAGTCGGAGTGA-1_1	-5.21359	-3.32275	mb0595	Tumor	1	29.9629	0	0	3.08784	1.82976	1.28542	0	0.627044
AAGCGTTAGATTCGCT-1_1	0.577334	6.56171	mb0595	Tumor	3	14.6076	0	2.44239	1.50412	0	0	0	0
AAGCGTTAGCGTGTTT-1_1	-2.98104	-5.96226	mb0595	Tumor	0	34.5498	0	0.74962	3.14948	1.69832	0	0	0.74962
AAGCGTTAGGTCGCCT-1_1	-2.26812	1.8945	mb0595	Tumor	1	22.183	0	0.849973	2.04095	1.61318	1.30269	0.849973	0
AAGCGTTAGGTTCACT-1_1	8.86959	5.32961	mb0595	Tumor	5	1.3328	1.33809	0.877914	1.65204	0	1.65204	0	0.877914
AAGCGTTCAAAGCAAT-1_1	0.473172	6.07035	mb0595	Tumor	3	13.971	0	0.610179	1.64939	0	1.92939	0	0
AAGCGTTGTAGTACGG-1_1	-5.23953	-6.53828	mb0595	Tumor	0	34.9822	0	0	2.97234	1.63305	0	0	0
AAGCGTTGTCTCGACG-1_1	-6.34215	-4.11285	mb0595	Tumor	0	35.5174	0.919422	0	1.95038	1.70902	0	0	0.919422
AAGCGTTGTGCGAACA-1_1	-5.59095	-1.51736	mb0595	Tumor	0	28.3741	0	0	3.03946	2.28663	1.16641	0	1.16641
AAGCGTTGTGTATTCG-1_1	-0.136749	3.88116	mb0595	Tumor	3	17.3221	0	1.11172	2.41572	1.11172	3.57438	0	0
AAGCGTTGTGTCCTAA-1_1	-5.08185	-4.90297	mb0595	Tumor	0	32.3075	0	0	3.10125	0	0	0	0
AAGCGTTGTTCAACGT-1_1	-0.113676	6.31838	mb0595	Tumor	3	14.6076	0	1.46813	3.19409	0	0	0	0
AAGCGTTGTTTAAGGA-1_1	-1.4278	4.25674	mb0595	Tumor	3	18.4008	0	0	1.82175	0	2.80627	0	1.27853
AAGCGTTTCCATCAGA-1_1	6.22006	5.4723	mb0595	Tumor	2	5.20753	0	2.12846	1.54777	1.04749	1.87969	0	1.04749
AAGCGTTTCCCAACTC-1_1	-4.16884	-6.12692	mb0595	Tumor	0	33.8094	0	0	3.0571	1.70538	1.17919	0	0
AAGCGTTTCCCTAGGG-1_1	-4.66098	-1.45297	mb0595	Tumor	1	27.3049	0	0	2.57386	1.10505	1.10505	0	0
AAGCGTTTCGCTACGG-1_1	-4.67704	-5.94752	mb0595	Tumor	0	33.3763	0	0	1.98141	1.20742	0	0	0.577521
AAGCGTTTCGTGTGAT-1_1	1.33104	6.25631	mb0595	Tumor	3	14.3114	0	1.30064	2.45844	0	2.66433	1.30064	0
AAGCGTTTCTAGAACC-1_1	-4.55625	-2.22498	mb0595	Tumor	1	28.4839	0	0	2.83631	0.63754	0	0	0.63754
AAGCGTTTCTTGGTCC-1_1	0.273344	4.35989	mb0595	Tumor	3	15.7191	0	1.82808	2.9589	0.83529	0.83529	0	0
AAGGAATAGGTTGACG-1_1	-4.54196	-2.45433	mb0595	Tumor	1	28.4735	0	0	3.18332	1.5799	0.932866	0	1.40697
AAGGAATCAAATGCTC-1_1	0.625961	6.73384	mb0595	Tumor	3	14.6076	0	0.947704	2.18593	0.947704	0.947704	0.947704	0.947704
AAGGAATCAAGACAAT-1_1	0.420823	2.9027	mb0595	Tumor	1	15.7467	0	1.86748	1.31801	1.03815	0	0	0
AAGGAATCAAGGTCAG-1_1	-5.30689	-4.56879	mb0595	Tumor	0	31.9328	0	0	3.60634	2.17354	0.939177	0	0
AAGGAATCATGGGATG-1_1	1.57671	6.48807	mb0595	Tumor	3	12.6554	0	1.42421	1.8338	0.718583	1.64983	0	0
AAGGAATGTCCAAATC-1_1	-2.79033	3.0395	mb0595	Tumor	1	20.8361	0	1.16277	3.03442	0	3.03442	0	1.16277
AAGGAATGTCGACTTA-1_1	-6.87515	-4.45407	mb0595	Tumor	0	35.5174	0.784702	0.784702	2.55859	1.75215	0	0	1.52066
AAGGAATTCCCGTGAG-1_1	4.04849	2.19901	mb0595	Tumor	4	10.57	0	0	0	1.8917	0	0	0
AAGGAATTCGTCACCT-1_1	-4.65794	-5.99248	mb0595	Tumor	0	33.3889	0	0	2.77306	1.46672	0	0	0
AAGGTAAAGCAATTAG-1_1	-4.7729	-3.29969	mb0595	Tumor	0	29.7963	0	0	3.11232	1.66669	0	0	1.14655
AAGGTAAAGCGAGTAC-1_1	-2.41379	-4.17223	mb0595	Tumor	0	31.966	0	0	2.8589	2.26736	0.359557	0	0.359557
AAGGTAAAGGATTTGA-1_1	-5.42652	-4.95388	mb0595	Tumor	0	34.1941	0	0	3.15192	2.00074	0.725497	0	0
AAGGTAAAGGCGACAT-1_1	-4.3514	-8.10225	mb0595	Tumor	0	37.0327	0	0	2.86611	0	0	0	0
AAGGTAAAGGCTAAAT-1_1	4.59181	0.625041	mb0595	Tumor	4	13.0636	0	0	1.90424	1.90424	0	0	1.90424
AAGGTAACAAGCCTGC-1_1	4.8323	0.351572	mb0595	Tumor	4	12.4945	0	0	0	2.41535	0	0	0
AAGGTAACACACAGCC-1_1	8.04488	5.47046	mb0595	Tumor	2	2.55521	0	1.21866	2.09777	1.21866	0	0	0
AAGGTAAGTAAGATAC-1_1	4.1139	1.439	mb0595	Tumor	4	13.6205	0	0	2.52739	0	1.91108	0	1.91108
AAGGTAAGTCTCGCGA-1_1	-3.54413	-6.37124	mb0595	Tumor	0	34.4423	0	0	3.35197	1.2126	0	0	1.42301
AAGGTAAGTGCCTGCA-1_1	-0.0653057	3.85547	mb0595	Tumor	3	16.692	0.773594	0.773594	2.62778	0	2.44303	0	0
AAGGTAAGTGTCCTAA-1_1	0.460306	5.82051	mb0595	Tumor	3	13.971	0	0	2.86333	1.87282	3.0093	0	0
AAGGTAATCCAAGCTA-1_1	-5.80112	-5.04717	mb0595	Tumor	0	34.377	0	0	2.42268	0	0	0	1.37016
AAGTACCAGAGCCATG-1_1	-0.690542	5.78627	mb0595	Tumor	3	18.0999	0	1.67457	2.47159	0	2.90941	0	0
AAGTACCCACAAATCC-1_1	10.7902	3.38105	mb0595	Tumor	5	0.0159215	1.71522	1.56825	1.18752	0.565114	1.3959	0	0
AAGTACCCACAGAGCA-1_1	-5.15099	-5.31121	mb0595	Tumor	0	33.8854	0	0	3.15763	1.496	0	0	1.005
AAGTACCCACAGCTGC-1_1	-6.91228	-4.20276	mb0595	Tumor	0	35.5174	0	0	3.41074	2.06575	0.621329	0	1.49192
AAGTACCCAGCCGTTG-1_1	-3.74984	-6.60868	mb0595	Tumor	0	34.4556	0	0	3.43278	1.79072	0	0	0
AAGTACCCATCCCGTT-1_1	-4.86278	-7.98904	mb0595	Tumor	0	37.0327	0	0	1.77431	1.59269	0.682713	0	0.682713
AAGTACCGTAGTGCGA-1_1	-5.69268	-4.98691	mb0595	Tumor	0	34.377	0	0	3.45534	1.07049	0	0	1.5756
AAGTACCGTCCACAGC-1_1	-3.51769	-4.35044	mb0595	Tumor	0	31.2342	0	0	2.31871	2.48449	0	0	1.87142
AAGTACCGTGCCGAAA-1_1	-5.52632	-3.42675	mb0595	Tumor	0	30.0187	0	0	3.3148	1.73686	1.41577	0	0.939937
AAGTACCTCAAAGACA-1_1	-3.09814	-7.58161	mb0595	Tumor	0	36.3532	0	0	2.99244	1.62084	0	0	0
AAGTACCTCAGGAGAC-1_1	-3.3205	-1.29675	mb0595	Tumor	1	26.2385	0	0.47523	2.82245	1.76936	1.86802	0.47523	0.47523
AAGTACCTCCTCCACA-1_1	4.03908	1.72183	mb0595	Tumor	4	13.6205	0	0	0	0	0	0	0
AAGTACCTCTCGCCTA-1_1	-6.82775	-3.81428	mb0595	Tumor	0	35.5174	0.938608	0	2.70857	1.73506	0	0	1.73506
AAGTCGTAGACATATG-1_1	6.03784	5.1945	mb0595	Tumor	2	5.74361	0	1.769	0	0	1.769	0	0
AAGTCGTAGATTGATG-1_1	9.10084	4.96647	mb0595	Tumor	5	0.741337	0.677474	2.36921	1.91889	0	1.07766	0	0.677474
AAGTCGTAGGATAATC-1_1	1.03834	6.31345	mb0595	Tumor	3	14.3114	0	2.22177	1.96959	1.11708	1.63156	0	0
AAGTCGTAGTTACGGG-1_1	-4.44851	-6.03654	mb0595	Tumor	0	33.4568	0	0	3.78345	0	0	0	0
AAGTCGTCATCCTAAG-1_1	-4.76665	-7.19093	mb0595	Tumor	0	35.619	0	0	2.99144	1.06175	0	0	1.56504
AAGTCGTGTTCCTACC-1_1	-5.1819	-4.45656	mb0595	Tumor	0	31.9328	0	0	3.94949	1.23088	0	0	0
AAGTCGTTCCCTAGGG-1_1	-5.48305	-3.38262	mb0595	Tumor	0	30.0187	1.22865	0	3.3172	2.24688	0	0	1.95183
AAGTCGTTCTTACCAT-1_1	5.35103	0.077276	mb0595	Tumor	4	12.0595	0.78535	1.75314	2.23561	0.78535	1.75314	0	1.21975
AAGTGAAAGATAGGGA-1_1	-2.19231	3.07097	mb0595	Tumor	1	20.3471	0	0	2.1905	0	1.83945	1.29378	0
AAGTGAAAGGCACGAT-1_1	-5.47171	-5.07206	mb0595	Tumor	0	34.1941	0	0	1.38704	1.94677	0	0	0
AAGTGAACATGTGGCC-1_1	-6.45272	-4.20932	mb0595	Tumor	0	35.5174	0	0	2.66684	2.17627	0.74962	0	0.74962
AAGTGAAGTCAAGGCA-1_1	-6.57106	-4.78219	mb0595	Tumor	0	35.5174	0	0	3.30381	2.74499	0	0	0
AAGTGAAGTCTACACA-1_1	5.78861	5.06942	mb0595	Tumor	2	5.79852	0	2.37784	1.44939	0	2.0177	0	0
AAGTGAAGTCTCGGGT-1_1	-2.5342	-7.64506	mb0595	Tumor	0	36.6847	0	0	3.13499	0	1.42098	0	0.944139
AAGTGAATCAAAGAAC-1_1	-4.20025	-3.53967	mb0595	Tumor	0	31.2049	0	0	2.54214	1.50675	0	0	0
AAGTGAATCACACCGG-1_1	0.234135	2.75455	mb0595	Tumor	1	17.2709	0	1.28362	2.7434	1.69997	1.9409	0	0.557115
AAGTGAATCACACGAT-1_1	0.496762	6.73143	mb0595	Tumor	3	14.6076	0	0	2.97918	0	1.29948	0	1.29948
AAGTGAATCAGCGTCG-1_1	-1.66247	1.69085	mb0595	Tumor	1	23.0263	0	1.60508	2.33045	1.60508	1.60508	0	1.29532
AAGTGAATCGGTAGGA-1_1	1.9807	5.63944	mb0595	Tumor	2	13.1028	0	1.11233	2.50372	1.11233	2.5839	0	1.11233
AAGTGAATCTACTGAG-1_1	3.91257	2.10109	mb0595	Tumor	4	10.57	0	0	1.88267	0	0	0	0
AAGTGAATCTTCTAAC-1_1	7.34009	5.42188	mb0595	Tumor	5	3.59649	0	2.24167	2.40612	0.986489	0.986489	0	0
AAGTGAATCTTGAGCA-1_1	-5.43646	-5.51699	mb0595	Tumor	0	34.2446	0	0	2.69334	1.55992	0	0	1.25437
AAGTTCGAGACAGCTG-1_1	-4.8722	-6.91703	mb0595	Tumor	0	35.2909	0	0	2.57555	2.16614	0	0	1.16534
AAGTTCGAGAGCAAGA-1_1	4.8344	0.375415	mb0595	Tumor	4	12.4945	0	0	0	1.79762	0	0	1.79762
AAGTTCGAGAGCCGAT-1_1	-5.49403	-4.04099	mb0595	Tumor	0	30.1644	0	0	3.1058	2.09298	0	0	0
AAGTTCGAGTTATGGA-1_1	-5.12564	-7.09756	mb0595	Tumor	0	35.3477	0.826301	0	2.30198	2.30198	0	0	0.826301
AAGTTCGGTAACAGGC-1_1	-3.99254	-6.60977	mb0595	Tumor	0	34.4428	0	0	3.20692	1.59949	0.840199	0	1.29024
AAGTTCGGTATGCGTT-1_1	-3.039	2.3382	mb0595	Tumor	1	21.6656	0	0	1.66356	1.14392	1.14392	0	0
AAGTTCGGTCCATCTC-1_1	-3.52896	-0.0407192	mb0595	Tumor	1	25.3949	0	0	2.90924	0.805928	2.20299	0	0.482048
AAGTTCGTCACCTGGG-1_1	5.0339	5.67626	mb0595	Tumor	2	8.21029	0	0	1.08029	0	2.17272	0	1.08029
AAGTTCGTCCCAAGTA-1_1	-5.4305	-6.30319	mb0595	Tumor	0	34.9822	0	0	3.05731	1.80296	0	0	0.98924
AAGTTCGTCCTCTTTC-1_1	-4.68171	-0.666657	mb0595	Tumor	1	26.8115	0	0	2.91369	2.07567	1.82896	0	0
AAGTTCGTCGCACGAC-1_1	-4.63773	-4.29099	mb0595	Tumor	0	30.9375	0	0	2.28141	2.08348	0	0	0
AATAGAGCAACCGTAT-1_1	0.45857	6.21658	mb0595	Tumor	3	13.971	1.44479	0	2.9352	0	2.01249	0	0
AATAGAGCAGACCAAG-1_1	-4.37287	-4.82448	mb0595	Tumor	0	32.035	0	0	2.58777	1.24128	1.77834	0	1.24128
AATAGAGGTACATACC-1_1	-2.56093	-5.64705	mb0595	Tumor	0	34.5498	0	0	2.67676	1.61168	0.69455	0	1.25477
AATAGAGGTAGATCCT-1_1	0.141596	5.55789	mb0595	Tumor	3	14.6152	0	1.5545	1.97702	0	2.27313	0	0
AATAGAGGTCTTACTT-1_1	-5.4078	-5.44864	mb0595	Tumor	0	34.2435	1.09443	0.690012	3.52027	0	0	0	1.60442
AATAGAGGTGATAGAT-1_1	-2.76544	3.36289	mb0595	Tumor	1	20.7091	0	0	3.31207	0	3.57529	0	0
AATAGAGGTGTGAGCA-1_1	-4.71135	-4.2952	mb0595	Tumor	0	31.9328	0	0	3.51626	2.01912	0	0	0
AATAGAGTCAACTCTT-1_1	-3.30765	-1.13166	mb0595	Tumor	1	26.2385	0.47335	0	2.85329	2.03588	0.47335	0	1.03535
AATAGAGTCCAAGCTA-1_1	-5.23275	-2.92193	mb0595	Tumor	1	29.087	0	0	3.29808	0.895192	0	0	0
AATCACGAGCCGTAAG-1_1	-4.87577	-4.59266	mb0595	Tumor	0	31.9301	0	0	2.70006	0	0	0	1.09291
AATCACGAGGCGTTAG-1_1	-2.28443	-5.36339	mb0595	Tumor	1	34.5498	0	1.71809	3.49702	1.71809	0.926092	0	0.926092
AATCACGAGTCTAACC-1_1	-0.870702	3.22648	mb0595	Tumor	3	16.9712	0	0	2.83878	0	2.48421	0.331142	0.331142
AATCACGCAAAGGCAC-1_1	10.6294	3.80266	mb0595	Tumor	5	0.0159215	2.41744	1.26815	0	2.15904	1.80969	0	0
AATCACGCACGAGGTA-1_1	-2.74308	-5.92638	mb0595	Tumor	0	34.5498	0	0	3.32109	1.24454	0.687397	0.401635	1.09094
AATCACGCAGACAAAT-1_1	-4.4766	-8.33424	mb0595	Tumor	0	37.0327	0	0	3.2959	1.57356	0.928029	0	0.928029
AATCACGGTTAGTTCG-1_1	-4.99532	-3.54359	mb0595	Tumor	0	30.2562	0	0	2.84643	2.07369	1.19937	0	1.72919
AATCACGTCATAGACC-1_1	-4.99733	-4.23636	mb0595	Tumor	0	30.5558	0	0	3.35826	1.40662	0	0	1.40662
AATCGACAGAGTCAAT-1_1	-4.24361	-1.62929	mb0595	Tumor	1	27.6105	0	0	3.35846	0.688579	0.688579	0	0
AATCGACAGAGTTGTA-1_1	-3.96507	-5.0657	mb0595	Tumor	0	33.4053	0	0	3.46114	1.51732	0	0	1.2159
AATCGACAGCATTGTC-1_1	-2.01177	-6.13418	mb0595	Tumor	0	34.5498	0	0	1.4576	0.741241	0.741241	0	0.741241
AATCGACAGCGAGAAA-1_1	-0.945925	4.19087	mb0595	Tumor	3	17.1177	0	0.719177	2.9932	0.719177	1.83477	1.83477	0
AATCGACAGTAGGAAG-1_1	-4.05587	-6.70077	mb0595	Tumor	0	34.45	0	0	3.20233	1.62974	0	0	0.705886
AATCGACCAAATAGCA-1_1	-5.07717	-4.48698	mb0595	Tumor	0	31.9328	1.21199	0	3.29442	1.21199	0	0	0
AATCGACCAGCTCTGG-1_1	-5.02463	-5.96191	mb0595	Tumor	0	33.6399	0	0	2.94049	1.70134	0	0	1.17577
AATCGACCATATGCGT-1_1	-4.83676	-1.24904	mb0595	Tumor	1	27.2225	0	0	2.70018	1.19808	1.19808	0	0
AATCGACGTCTTGAAC-1_1	6.43165	5.19513	mb0595	Tumor	2	5.04408	0	2.55365	0	1.21515	2.55365	0	0
AATCGACTCAATCAGC-1_1	-2.20518	3.83574	mb0595	Tumor	1	19.685	0	0	1.55908	0	2.34047	0	1.05683
AATCGACTCATAGACC-1_1	-4.36961	-5.38023	mb0595	Tumor	0	32.6999	0	0	3.12806	1.09344	0	0	1.09344
AATCGTGAGACTGAGC-1_1	-2.89336	-6.33813	mb0595	Tumor	0	34.5498	0	0	2.41442	1.80692	0.99222	0	0.99222
AATCGTGAGGAACGAA-1_1	-5.37381	-5.90533	mb0595	Tumor	0	34.078	0	0	3.00492	1.22321	0	0	0
AATCGTGAGGAAGTAG-1_1	5.75237	5.05462	mb0595	Tumor	2	5.81267	0	0	0	0	0	0	0
AATCGTGAGGGTGGGA-1_1	5.40568	-0.352457	mb0595	Tumor	4	12.0595	0	0	1.79678	0	1.79678	0	0
AATCGTGAGTGGTGGT-1_1	-3.92714	-6.9978	mb0595	Tumor	0	34.8501	0	0	2.84111	1.5229	0	0	0
AATCGTGCAAATGGCG-1_1	-4.64095	-3.4152	mb0595	Tumor	0	30.4181	0	0	2.73654	2.00349	0.58882	0	0.58882
AATCGTGCACAAATGA-1_1	-3.26124	1.12507	mb0595	Tumor	1	23.2357	0	0	2.56989	0.850357	2.04153	0.850357	0
AATCGTGCAGATCATC-1_1	-5.11005	-5.18668	mb0595	Tumor	0	33.8854	0	0.803434	2.97031	2.26513	0.803434	0	0.803434
AATCGTGGTACCTAAC-1_1	-2.88843	2.29375	mb0595	Tumor	1	21.6214	0	0	1.99532	0	1.13725	0	0
AATCGTGGTACGCGTC-1_1	-2.34191	1.80139	mb0595	Tumor	1	22.183	0	0.947124	2.9927	0.947124	0	0	0
AATCGTGGTCTTAGTG-1_1	-5.33618	-2.26279	mb0595	Tumor	1	28.1275	0	0	2.84354	1.68858	0	0	0.904456
AATCGTGGTGTGTGTT-1_1	-4.6505	-0.396867	mb0595	Tumor	1	26.3261	0	1.19526	3.39468	1.49439	0	0	0.766494
AATCGTGTCATCAGTG-1_1	-3.37928	-4.85285	mb0595	Tumor	0	33.6248	0	0	3.32691	2.66904	0	0	1.23579
AATGAAGCAACAAAGT-1_1	-5.31544	-7.05359	mb0595	Tumor	0	35.3469	0	0	2.92495	1.593	0	0	1.08494
AATGAAGCAACGACAG-1_1	-3.83167	-3.90574	mb0595	Tumor	0	31.3389	0	0	2.76978	2.39517	0	0	0
AATGAAGCAAGTTGGG-1_1	-4.6994	-8.2887	mb0595	Tumor	0	37.0327	0	0	3.01117	1.43949	0	0	0
AATGAAGCAGAGACTG-1_1	4.75758	6.27503	mb0595	Tumor	2	7.01853	0	0	2.30771	0	1.03328	0	0
AATGAAGGTCTCGGGT-1_1	-3.1959	0.561845	mb0595	Tumor	1	23.6795	0	0.911963	2.81161	1.17366	1.93972	0	0.911963
AATGAAGGTTGGATCT-1_1	5.2985	0.748007	mb0595	Tumor	4	11.8033	1.25241	1.55775	1.79134	0.810653	1.25241	0.810653	0.810653
AATGAAGTCAGCATTG-1_1	-4.91581	-4.79674	mb0595	Tumor	0	32.3075	0	0	3.15625	2.77186	0.661021	0	0.661021
AATGAAGTCCAAACCA-1_1	-3.49586	-1.08778	mb0595	Tumor	1	26.2385	0.585168	0	2.72885	0	0	0	0
AATGAAGTCCTCTTTC-1_1	-4.92274	-5.0376	mb0595	Tumor	0	32.4766	0	0	2.67313	1.38547	0	0	0.915631
AATGAAGTCGATTCCC-1_1	-0.860913	5.25942	mb0595	Tumor	3	18.0999	0	0	3.50221	0.929326	3.17772	0	0
AATGAAGTCGCATTGA-1_1	1.05842	6.02394	mb0595	Tumor	3	13.7897	0	0	2.76025	0	1.93464	0	0
AATGAAGTCGGCATTA-1_1	4.10885	1.29185	mb0595	Tumor	4	13.6205	0	0	1.66896	2.26314	0	0	2.26314
AATGAAGTCGTTCAGA-1_1	-1.92769	1.954	mb0595	Tumor	1	22.9829	0	0	2.73379	1.52557	2.73379	0	1.52557
AATGACCAGAAGTCCG-1_1	-4.87102	-4.69003	mb0595	Tumor	0	31.9648	0	0	3.53887	2.40048	0.982604	0	0
AATGACCAGAAGTGTT-1_1	-1.92833	0.434752	mb0595	Tumor	1	23.2021	0	0	2.40394	1.25752	0.814628	0	0
AATGACCAGATCCAAA-1_1	-2.66799	-3.28728	mb0595	Tumor	0	31.966	0	0.342796	3.31699	1.77607	0.597606	0	0.800495
AATGACCAGCGTGCCT-1_1	-3.85736	-7.9514	mb0595	Tumor	0	36.7236	0	0	3.28685	0	0	0	0
AATGACCCAGTTCCAA-1_1	-4.72973	-4.43582	mb0595	Tumor	0	31.9328	0	0	3.49103	1.54148	0	0	0.799236
AATGACCCATAATCGC-1_1	5.36653	5.24872	mb0595	Tumor	2	6.5939	0	1.5634	1.06039	0	1.06039	0	1.5634
AATGACCGTCGAACGA-1_1	-3.11192	1.8153	mb0595	Tumor	1	22.3058	0	0	2.81976	1.42421	1.98913	0	0
AATGACCGTCTTCAAG-1_1	-1.01207	3.5737	mb0595	Tumor	1	16.9712	0	0	1.31382	0	2.92757	0	0
AATGACCTCAGAGCGA-1_1	-3.41037	-2.44585	mb0595	Tumor	1	32.1624	0	0	2.84738	1.44657	0	0	0.733731
AATGACCTCCGAGTGC-1_1	-6.71845	-4.57664	mb0595	Tumor	0	35.5174	0	0	2.51554	2.25444	0	0	0
AATGACCTCGGCATCG-1_1	-5.78742	-6.51486	mb0595	Tumor	0	34.9822	0	0	3.67052	2.47947	0	0	1.53579
AATGCCAAGTGGCAGT-1_1	2.09459	5.73984	mb0595	Tumor	2	13.1028	0	1.75667	2.28109	0.954626	1.43399	0	0.954626
AATGCCACACATACGT-1_1	-2.91779	-5.21015	mb0595	Tumor	0	34.5498	0	0	2.4031	1.21386	0.464747	0	1.02059
AATGCCACACCGAATT-1_1	4.14532	1.64982	mb0595	Tumor	4	13.6205	0	0	0	0	0	0	0
AATGCCACAGCCCAGT-1_1	4.10089	1.64415	mb0595	Tumor	4	13.6205	0	0	0	2.50335	0	0	0
AATGCCACATAGACTC-1_1	5.05092	1.2892	mb0595	Tumor	4	11.1887	0	0	0	2.72292	0	0	1.74774
AATGCCAGTCCAGCCA-1_1	-3.71505	1.42809	mb0595	Tumor	1	23.8751	0	0	2.86988	1.7497	1.7497	0	0
AATGCCAGTTGCAACT-1_1	4.54125	0.882468	mb0595	Tumor	4	12.596	0	0	0	0	0	0	0
AATGCCATCCGATGTA-1_1	4.68295	0.0986291	mb0595	Tumor	4	12.9095	0	1.77082	0	0	0	0	1.77082
AATGCCATCGTCGCTT-1_1	-4.18105	-3.90719	mb0595	Tumor	0	31.109	0	0	3.10522	1.68822	0	0	0
AATGGAAAGCCTTTCC-1_1	-6.80695	-4.20066	mb0595	Tumor	0	35.5174	0	0	3.17434	2.20676	0	0	0
AATGGAAAGCGTGAGT-1_1	-5.03623	-5.96615	mb0595	Tumor	0	33.6509	0	0	2.24659	2.50748	0	0	0
AATGGAAAGGACGCTA-1_1	10.6053	3.71177	mb0595	Tumor	5	0.0159215	2.17493	1.58939	2.08211	1.416	2.25985	0	0
AATGGAAAGGGATCTG-1_1	-2.54778	2.01912	mb0595	Tumor	1	22.1149	0	0	2.0194	0.736671	3.02536	0	0
AATGGAAAGTACAGAT-1_1	5.4524	0.432215	mb0595	Tumor	4	11.8203	0	1.86187	0	1.03387	2.30853	0	1.53123
AATGGAACAAAGACTA-1_1	-3.19744	-0.836021	mb0595	Tumor	1	26.2385	0	0.628469	2.81812	1.50384	1.83233	0.628469	0.628469
AATGGAACAAAGGTTA-1_1	-3.17244	-0.727107	mb0595	Tumor	1	26.2385	0	0	2.43922	2.19744	1.04613	0	0.802482
AATGGAACACTACGGC-1_1	-5.04044	-1.76094	mb0595	Tumor	1	27.6333	0	0	2.80469	1.58524	0	0	2.37036
AATGGAACACTCCGGA-1_1	-2.28908	0.99829	mb0595	Tumor	1	23.0303	0	0.439661	2.61741	0.977026	1.58212	0	0
AATGGAACAGAACTCT-1_1	-6.16148	-3.47467	mb0595	Tumor	0	30.0187	0	0	3.26135	1.93186	0.906474	0	1.37401
AATGGAACAGGGAATC-1_1	-1.90993	4.14448	mb0595	Tumor	1	18.8324	0	1.62563	2.2152	1.31402	0.858892	0	0
AATGGAACATTCAGCA-1_1	-5.5938	-1.2986	mb0595	Tumor	1	28.3192	0	0	2.82821	2.08857	0	0	1.01825
AATGGAAGTCCTATAG-1_1	-4.22899	-8.49891	mb0595	Tumor	0	37.0327	0	0.717615	2.9903	1.42277	1.42277	0	1.6483
AATGGAAGTTTCGTAG-1_1	-3.91424	-6.43702	mb0595	Tumor	0	34.4461	0	1.14319	3.0072	1.14319	0	0	0
AATGGAATCTCCTGAC-1_1	3.94189	2.60339	mb0595	Tumor	4	9.77272	0	0	0	1.88598	0	0	1.88598
AATGGAATCTGTAACG-1_1	5.25851	1.30801	mb0595	Tumor	4	11.0194	0	0	2.30389	2.30389	0	0	0
AATGGAATCTTCACAT-1_1	-2.22469	3.19076	mb0595	Tumor	1	20.3421	0	0	1.85912	1.52868	2.47116	0	0
AATGGCTAGACCAAAT-1_1	-4.27065	-0.905942	mb0595	Tumor	1	26.6253	0	0	3.50233	1.87468	0.652218	0	0
AATGGCTAGATGTTGA-1_1	-6.74687	-4.89329	mb0595	Tumor	0	35.5174	0	0.580832	2.81843	0.580832	0.580832	0.580832	1.42313
AATGGCTAGATTGGGC-1_1	-5.4555	-5.9368	mb0595	Tumor	0	34.078	0	0	2.96611	2.0408	0.98365	0	1.46981
AATGGCTAGGTATTGA-1_1	-5.41021	-2.04593	mb0595	Tumor	1	28.1275	0	0	3.56309	1.94023	0	0	0
AATGGCTCAATTCTTC-1_1	4.26751	1.63607	mb0595	Tumor	4	10.57	0	0	0	1.88173	1.88173	0	0
AATGGCTCACACACGC-1_1	-1.26781	3.92286	mb0595	Tumor	3	18.401	0	1.59938	2.02595	0	2.82137	0.840125	0.840125
AATGGCTCAGCAGATG-1_1	4.32568	3.66683	mb0595	Tumor	4	8.62179	0	0	0	2.50489	2.88275	0	0
AATGGCTCAGCGACAA-1_1	5.34753	0.726087	mb0595	Tumor	4	11.8033	0	0	2.98339	1.55834	1.55834	1.55834	2.50576
AATGGCTCATCTGGGC-1_1	-3.46845	1.09696	mb0595	Tumor	1	23.7287	0	0	3.16701	0	0.849054	0	0.849054
AATGGCTGTAGCACGA-1_1	-4.62286	-7.77985	mb0595	Tumor	0	37.0327	0	0	2.97863	2.48298	0	0	1.16171
AATGGCTGTAGGATAT-1_1	-3.25874	1.50579	mb0595	Tumor	1	22.6954	0	0	3.00604	1.40441	1.7245	0	0.930813
AATGGCTGTATACAGA-1_1	-3.45583	1.33228	mb0595	Tumor	1	23.6968	0	1.14014	2.94871	1.84341	1.84341	0	0
AATGGCTGTCGAGATG-1_1	-5.76764	-1.87821	mb0595	Tumor	0	27.639	0	0	2.5416	0.774728	1.20597	0	0.774728
AATGGCTGTCGGTAAG-1_1	-6.32153	-3.16051	mb0595	Tumor	0	29.087	0	1.12531	2.60173	2.23266	1.12531	0	0
AATGGCTGTCTCAAGT-1_1	4.46878	0.782589	mb0595	Tumor	4	12.7182	0	0	1.90912	0	0	0	0
AATGGCTGTCTGATCA-1_1	-3.28306	1.79791	mb0595	Tumor	1	22.431	0	0	2.61469	0.81815	2.15151	0	0.81815
AATGGCTGTGGTCAAG-1_1	4.18613	1.56957	mb0595	Tumor	4	13.6205	0	0	0	2.50386	0	0	0
AATGGCTGTTAGGGAC-1_1	4.92795	0.402172	mb0595	Tumor	4	12.287	0	0	0	1.91848	0	0	0
AATGGCTTCCCGTGTT-1_1	4.25158	1.16138	mb0595	Tumor	4	13.6205	0	0	2.27716	1.68166	1.68166	0	0
AATTCCTCAAATACAG-1_1	-5.40988	-6.72293	mb0595	Tumor	0	34.9822	0	0	3.32621	0.797354	0	0	0.797354
AATTCCTCAAGACAAT-1_1	-6.48136	-4.08151	mb0595	Tumor	0	35.5174	0	0.813019	2.14338	1.98424	0	0	0
AATTCCTCAAGAGGTC-1_1	1.51328	4.67626	mb0595	Tumor	3	15.5365	0	0	1.67281	1.1517	1.67281	1.1517	0
AATTCCTCAGGTCAGA-1_1	-3.99746	-0.770623	mb0595	Tumor	1	26.1763	0	0	2.89031	1.19937	1.40872	0.572491	0.934271
AATTCCTGTAGACGGT-1_1	-3.85887	-5.91573	mb0595	Tumor	0	34.2667	0	0	2.81729	2.34554	0.717238	0	0
AATTCCTGTGGCTCTG-1_1	4.43805	0.445298	mb0595	Tumor	4	13.1254	0	0	0	0	1.5274	0	2.46968
AATTCCTGTTCCACGG-1_1	-4.12619	-4.90643	mb0595	Tumor	0	33.2452	0	0	3.05541	1.4337	0	0	1.14086
AATTCCTTCCCATAAG-1_1	4.11469	1.61479	mb0595	Tumor	4	13.6205	0	0	0	0	0	0	1.75879
AATTTCCAGAAATTCG-1_1	-2.32248	-4.48387	mb0595	Tumor	0	31.966	0	0.358527	2.85569	2.2643	1.14934	0	1.27741
AATTTCCAGTTACTCG-1_1	-2.07863	3.74228	mb0595	Tumor	1	19.8344	0	0	2.41736	0.994254	1.80962	0	0
AATTTCCCACAGACGA-1_1	-3.66703	-2.54235	mb0595	Tumor	0	32.1624	0	0	2.94524	1.38693	0	0	0.916801
AATTTCCCAGTACTAC-1_1	4.71269	0.764234	mb0595	Tumor	4	12.6005	0	0	0	0	2.94667	0	2.3047
AATTTCCCATGGGATG-1_1	4.12766	1.15106	mb0595	Tumor	4	13.6205	0	0	1.87189	2.485	1.87189	0	0
AATTTCCGTAACGCGA-1_1	-3.39531	-5.30177	mb0595	Tumor	0	33.6248	0	0	2.67074	1.77345	0	0	0
AATTTCCGTCAGGAGT-1_1	-5.71347	-6.75489	mb0595	Tumor	0	34.9822	0	0	2.47747	2.95414	0	0	1.86494
AATTTCCGTGTTAGCT-1_1	3.84115	5.85642	mb0595	Tumor	2	9.58122	0	2.24182	3.54506	2.24182	1.64966	0	0
AATTTCCTCCTACAAG-1_1	0.873632	6.70995	mb0595	Tumor	3	14.6082	0	0	0	0	2.95203	0	0
AATTTCCTCGCCGAGT-1_1	-2.77885	-2.90472	mb0595	Tumor	0	31.966	0	0	3.11059	1.38837	1.05786	0	0.560802
AATTTCCTCTCCCAAC-1_1	6.38516	4.71407	mb0595	Tumor	2	5.6201	0	2.55801	0	1.38066	2.13343	0	1.6986
AATTTCCTCTTCTAAC-1_1	4.64666	0.790216	mb0595	Tumor	4	12.5973	1.83468	0	0	1.83468	0	0	0
ACAAAGAAGAGAGTTT-1_1	10.7462	3.30838	mb0595	Tumor	5	0.0159215	2.2027	0	0.850818	0	1.61436	0	0
ACAAAGAAGGAACGCT-1_1	-4.19662	-7.96318	mb0595	Tumor	0	37.0327	0	0	2.76923	1.73532	0	0	1.05371
ACAAAGAAGGTAACTA-1_1	-4.81003	-5.70261	mb0595	Tumor	0	33.5952	0	0	3.46823	0	1.07926	0	1.07926
ACAAAGAAGGTGCTTT-1_1	-3.68876	-6.12048	mb0595	Tumor	0	34.7813	0	0	2.67617	1.98975	0.642883	0	1.03102
ACAAAGAAGTCGTCTA-1_1	1.93841	5.63545	mb0595	Tumor	2	13.1028	0	1.64966	2.53086	0	2.12335	0	0
ACAAAGAAGTTTCGAC-1_1	-3.58198	-6.85607	mb0595	Tumor	0	35.8044	1.04665	0	1.87859	1.87859	0	0	1.87859
ACAAAGACAAGGAGTC-1_1	0.452211	5.72754	mb0595	Tumor	3	14.3908	0	1.44951	2.94105	0.967183	3.46511	0	0
ACAAAGACAATAAGGT-1_1	0.0552587	6.12271	mb0595	Tumor	3	13.971	0	0	2.17867	0	1.74059	1.4192	0
ACAAAGACAGAGGACT-1_1	-3.38786	-3.79137	mb0595	Tumor	0	31.966	0.39127	0	3.15727	1.90899	0.39127	0	1.07002
ACAAAGACATCCTATT-1_1	-4.96374	-3.20453	mb0595	Tumor	0	29.6218	0	1.00897	2.70419	1.00897	0	0	1.50086
ACAAAGACATTGACTG-1_1	-5.01635	-4.6192	mb0595	Tumor	0	31.9328	0	0	3.64494	1.51524	0	0	0
ACAAAGAGTCATAGTC-1_1	-4.32551	-7.11355	mb0595	Tumor	0	35.2803	0	0	3.54498	2.31987	0	0	0
ACAAAGAGTGGGTTGA-1_1	-1.10836	5.04502	mb0595	Tumor	3	17.7199	0	1.02336	2.9352	0	3.10863	0	1.02336
ACAAAGAGTGTTAAAG-1_1	-3.51171	-2.0204	mb0595	Tumor	1	32.1624	0.504039	0.504039	3.20251	1.28691	0	0	0.504039
ACAAAGAGTTCTGAGT-1_1	-5.03968	-5.64461	mb0595	Tumor	0	33.6678	0	0	3.89524	0	0	1.49078	1.00074
ACAAAGAGTTGGAGGT-1_1	4.85036	0.952393	mb0595	Tumor	4	12.5992	0	0	0	1.7269	0	0	0
ACAAAGATCGCCTTGT-1_1	-4.37891	-5.89155	mb0595	Tumor	0	33.407	0	0	3.19313	2.57147	0	0	0.959865
ACAAAGATCTGAGCAT-1_1	-4.86772	-4.08696	mb0595	Tumor	0	30.5558	0	0	2.82207	2.08286	1.01409	0	1.83586
ACAACCAAGACGACTG-1_1	-4.92158	-4.67927	mb0595	Tumor	0	31.9648	0	0	3.6009	1.86898	0.86307	0	0.86307
ACAACCAAGCCTAACT-1_1	-6.08079	-2.2029	mb0595	Tumor	0	29.087	0	0.754302	3.15796	2.30349	0	0	0.754302
ACAACCAAGGCAATGC-1_1	-3.34345	-6.54419	mb0595	Tumor	0	36.094	0	0	3.01931	0.705627	0	0	1.11522
ACAACCAAGGGTTAAT-1_1	-4.84545	-1.7426	mb0595	Tumor	1	27.6406	0	0	2.84136	2.13402	0.80713	0	1.24787
ACAACCACAAACTCTG-1_1	-1.11068	0.74505	mb0595	Tumor	1	22.183	0	0.643354	2.6771	2.613	1.03166	0	0.643354
ACAACCACAGCCATTA-1_1	-4.11166	-3.85124	mb0595	Tumor	1	31.109	0	0	1.77569	1.77569	1.77569	0	1.77569
ACAACCACATAACCCA-1_1	4.66882	0.754164	mb0595	Tumor	4	12.5993	0	0	0	1.79134	0	0	2.77212
ACAACCAGTAGATCGG-1_1	-4.77031	-6.7759	mb0595	Tumor	0	35.3879	0	0	2.21557	2.35401	0	0	1.31431
ACAACCAGTAGCCCTG-1_1	-1.6646	3.22912	mb0595	Tumor	1	20.1019	0	0	1.72957	0	2.70234	0	1.1997
ACAACCAGTCTGATCA-1_1	-6.66548	-4.25033	mb0595	Tumor	0	35.5174	0	0	2.91804	1.32547	0	0	0
ACAACCAGTTCTCCCA-1_1	-3.38515	-8.07677	mb0595	Tumor	0	36.5496	0	0	2.88827	2.32748	0.932959	0	0.932959
ACAACCATCCAGTGTA-1_1	-1.30955	4.60388	mb0595	Tumor	3	17.7596	0	1.52585	2.73412	0	2.30235	0	0
ACAACCATCGGAAGGT-1_1	-3.5715	-4.72397	mb0595	Tumor	0	33.4049	0	0	3.02046	0	1.92428	0	1.08183
ACAAGCTAGACGGAAA-1_1	-5.00565	-2.6813	mb0595	Tumor	1	29.1539	0	0	3.14211	3.14211	0	0	0.834257
ACAAGCTAGCCGATTT-1_1	-3.96591	-1.6539	mb0595	Tumor	1	27.4249	0	0	2.85052	1.73276	0.574384	0	0
ACAAGCTAGGCTAACG-1_1	-4.17595	-4.59081	mb0595	Tumor	0	31.2342	0	0	3.00038	1.21984	0	0	0
ACAAGCTAGGGTATAT-1_1	5.67171	4.99769	mb0595	Tumor	2	5.81267	0	2.08656	0	0	2.34272	0	0
ACAAGCTGTGACACAG-1_1	-7.0712	-4.25078	mb0595	Tumor	0	35.5174	0	0	3.01488	1.01611	0	0	0
ACAAGCTGTGGACCAA-1_1	-1.7872	4.22822	mb0595	Tumor	3	18.8011	0	0	2.28756	0.906299	2.12534	0	0
ACAAGCTGTTATGGTC-1_1	-2.05324	2.63454	mb0595	Tumor	1	23.2212	0	0	2.03536	0.979737	2.23203	0	0
ACAAGCTGTTGTGTTG-1_1	-4.75322	-8.44969	mb0595	Tumor	0	37.0327	0	0	2.63144	2.1244	0	0	0
ACAAGCTTCACCCTGT-1_1	4.46582	0.809833	mb0595	Tumor	4	12.6878	0	0	0	0	0	0	0
ACAAGCTTCCAGTTCC-1_1	-4.34068	-0.138988	mb0595	Tumor	1	26.3929	0	0	2.36642	0.867051	1.32436	0	0
ACAAGCTTCCGCGAGT-1_1	5.32613	5.20212	mb0595	Tumor	2	6.86082	0	2.73999	0	0	1.12153	0	1.12153
ACACAGTAGAAGAACG-1_1	-1.99572	-6.00372	mb0595	Tumor	0	34.5498	0	0	1.74793	1.21531	1.21531	0	0
ACACAGTAGCGGGTAT-1_1	5.84148	4.44936	mb0595	Tumor	2	8.03519	0	1.5545	2.136	2.136	1.5545	0	0
ACACAGTCAACCAACT-1_1	-4.98447	-1.30785	mb0595	Tumor	1	27.1911	0	0	2.22383	2.22383	0.974006	0	1.78265
ACACAGTCAAGACGGT-1_1	-4.68943	-6.5044	mb0595	Tumor	0	34.8475	0	0	3.33578	0	0.778532	0	0.778532
ACACAGTCACATACGT-1_1	-4.49188	-6.24027	mb0595	Tumor	0	33.8326	0	0	2.75283	2.6716	0.799269	0	0.799269
ACACAGTCAGTTGTCA-1_1	-2.50764	-4.58504	mb0595	Tumor	0	33.6248	0.370536	0	2.46507	1.30592	0	0	0.370536
ACACAGTCATAACAGA-1_1	-3.09916	-7.95314	mb0595	Tumor	0	36.7286	0	0	2.74105	0	0.645245	0	1.31355
ACACAGTCATGACTAC-1_1	0.0470248	2.9066	mb0595	Tumor	1	17.1534	0	1.19419	2.61409	0.765672	1.96511	0.324602	0.56926
ACACAGTCATGTAACC-1_1	-3.52153	-6.17178	mb0595	Tumor	0	34.7813	0	0	2.66067	1.46475	0.51	0	1.09724
ACACAGTCATTGCAAC-1_1	-2.80826	-3.01775	mb0595	Tumor	1	31.966	0	0	3.49325	2.13585	0.517939	0	1.31218
ACACAGTGTAATGATG-1_1	3.82362	2.27907	mb0595	Tumor	4	10.57	0	0	1.84403	1.84403	0	0	0
ACACAGTGTGCCAAGA-1_1	-5.32541	-3.9301	mb0595	Tumor	0	30.1644	0	0	2.65908	0	0	0	0
ACACAGTGTTCTATCT-1_1	-4.70323	-8.65326	mb0595	Tumor	0	37.0327	0	0	2.79519	1.7245	0.930813	0	1.40441
ACACAGTGTTTATGCG-1_1	-4.78358	-3.76504	mb0595	Tumor	0	30.4662	0	0	3.09875	2.44972	0.674106	0	1.07314
ACACAGTTCACTCCGT-1_1	-6.43401	-5.03657	mb0595	Tumor	0	35.4722	0	0	2.44559	2.97773	0	0	1.4451
ACACAGTTCGTAGGGA-1_1	-1.39487	4.73946	mb0595	Tumor	3	17.7644	0	1.72589	2.32582	0	2.16285	0	0
ACACCAAAGCGGTAAC-1_1	0.896741	6.71131	mb0595	Tumor	3	14.6087	0.811904	2.14161	1.79322	0.811904	1.79322	0.811904	0
ACACCAAAGGCCATAG-1_1	9.08948	4.99523	mb0595	Tumor	5	0.712473	0.879231	2.24647	3.79954	2.08508	0.879231	0	0
ACACCAAAGGTCCCTG-1_1	-2.32585	-7.29352	mb0595	Tumor	0	36.6847	0	0	2.46836	0	1.0298	0	1.0298
ACACCAACAAATGAGT-1_1	-2.30823	3.48837	mb0595	Tumor	1	20.4889	0	0	2.50525	1.27965	0.623329	0	0.623329
ACACCAACAAGTGGCA-1_1	-3.32167	2.58549	mb0595	Tumor	1	21.7523	0	0	2.84021	0	1.95228	0	0
ACACCAACAGTCGCAC-1_1	-2.88183	-1.55752	mb0595	Tumor	1	26.2385	0	0.423529	3.34716	1.65226	0.423529	0	0
ACACCAAGTAACTTCG-1_1	4.62819	5.62159	mb0595	Tumor	2	8.7898	0	1.95492	1.95492	1.39418	2.87211	0	0.922607
ACACCAAGTCGTCGGT-1_1	4.61885	5.53844	mb0595	Tumor	2	8.34805	0	1.3512	2.52158	0	1.3512	0	0
ACACCAATCGGATAAA-1_1	-3.04903	-4.32819	mb0595	Tumor	0	31.966	0	0	2.58829	1.59247	0	0	1.17484
ACACGCGAGGAGTATT-1_1	-1.10213	0.84915	mb0595	Tumor	1	22.183	0	2.02131	2.93245	2.02131	1.05463	0	1.05463
ACACGCGCAAAGGGCT-1_1	4.73303	5.14022	mb0595	Tumor	2	7.89604	0	2.31959	1.96211	0	1.96211	0	0
ACACGCGCAACCCTAA-1_1	4.47708	0.578081	mb0595	Tumor	4	12.9786	0	0	1.67281	1.67281	1.67281	0	2.2674
ACACGCGCAGCTCCTT-1_1	-4.12851	-4.70882	mb0595	Tumor	0	31.2342	0	0	3.09759	2.1694	0	0	1.13606
ACACGCGCAGTTAGGG-1_1	-4.03432	-6.80392	mb0595	Tumor	0	34.5998	0	0	3.28534	0.887387	0	0	1.35003
ACACGCGGTAACACCT-1_1	-2.95162	-6.99999	mb0595	Tumor	0	35.9769	0	0	3.14524	1.64234	0.870909	0	0.870909
ACACGCGGTAGGCAGT-1_1	-2.36322	-6.44975	mb0595	Tumor	0	35.9769	0	0	2.26372	0	0.731095	0	0.731095
ACACGCGGTCGGTGTC-1_1	-3.84697	-5.83141	mb0595	Tumor	0	34.2785	0	0	3.3106	1.29202	0	0	1.01527
ACACGCGGTGTCATGT-1_1	-0.236717	4.89111	mb0595	Tumor	3	18.0999	0	1.06243	0.666136	0	2.65702	0	0
ACACGCGGTTAGAAAC-1_1	-2.39404	2.26523	mb0595	Tumor	1	22.7247	0.620414	0	1.81778	0	3.18684	0.620414	0.620414
ACACGCGTCACCATGA-1_1	8.0272	5.45743	mb0595	Tumor	5	2.583	0	0	0	1.51178	0	0	1.51178
ACACGCGTCCGCACTT-1_1	-3.42491	-5.31476	mb0595	Tumor	0	33.7486	0	0	2.16985	1.27694	0	0	0.829785
ACACGCGTCTCGCTCA-1_1	5.21938	4.46502	mb0595	Tumor	2	7.79975	0	0	2.49821	1.88409	1.88409	0	0
ACACTGAAGATGGTCG-1_1	-2.73681	-6.92652	mb0595	Tumor	0	35.9769	0	0	2.09246	1.51565	0.781219	0	0.781219
ACACTGAAGCCACAAG-1_1	-3.38774	-4.49078	mb0595	Tumor	0	33.4049	0	0.494971	2.97415	0.494971	0.494971	0	0.824571
ACACTGAAGCTGTCCG-1_1	-3.06998	-6.54721	mb0595	Tumor	0	35.9769	0	0	3.17576	1.30818	0	0.854292	0
ACACTGAAGGCAATGC-1_1	3.81118	2.24767	mb0595	Tumor	4	10.57	0	0	0	2.84534	1.85669	0	0
ACACTGAAGTATAGAC-1_1	-3.34669	-6.6361	mb0595	Tumor	0	36.0926	0	0	3.47858	2.1808	0	0	1.28587
ACACTGAAGTCACACT-1_1	-4.13817	-2.81971	mb0595	Tumor	1	30.7863	0	0	3.44443	1.93401	1.16905	0	0.907972
ACACTGACAAATTGCC-1_1	4.02154	2.18032	mb0595	Tumor	4	10.57	1.65238	0	0	1.65238	2.24483	0	1.65238
ACACTGACAACGTATC-1_1	-4.1187	0.067329	mb0595	Tumor	1	25.4918	0	0	2.84306	1.49618	1.91314	0	0
ACACTGACACCTGAAT-1_1	-4.66971	-2.15743	mb0595	Tumor	1	28.5007	0	0	3.30333	1.5202	0.784378	0	0.784378
ACACTGACACTGTCCT-1_1	1.15975	6.91032	mb0595	Tumor	3	14.6102	1.20474	0	2.0804	0	2.53999	0	0
ACACTGACAGCACACC-1_1	-4.5741	-5.99864	mb0595	Tumor	0	33.4079	0	0	3.89906	1.229	0	0.792494	0.792494
ACACTGACAGGCTACC-1_1	-4.58527	-3.32448	mb0595	Tumor	0	30.3411	0	0	3.31446	1.63741	0.603421	0	0.977095
ACACTGAGTACCACGC-1_1	5.31174	5.14582	mb0595	Tumor	2	6.79031	0	2.98866	1.21116	1.21116	1.21116	0	0
ACACTGAGTGCCTAAT-1_1	-0.601896	6.18949	mb0595	Tumor	3	14.6152	0	0	1.51547	0	3.20587	0	0
ACACTGAGTGCCTTTC-1_1	0.504036	6.63989	mb0595	Tumor	3	14.6076	0	1.06823	2.1565	0	0	1.06823	0
ACACTGAGTTAACAGA-1_1	4.58671	1.14827	mb0595	Tumor	4	13.6205	0	0	0	1.89218	0	0	1.89218
ACACTGATCACTCTTA-1_1	-5.55775	-4.63575	mb0595	Tumor	0	34.4532	0	0	2.90144	2.50523	0	0	1.09348
ACACTGATCCATCCGT-1_1	6.27254	5.27423	mb0595	Tumor	2	5.13552	0	2.74411	0	0	1.53422	0	1.53422
ACACTGATCCATTTAC-1_1	-0.856282	6.04661	mb0595	Tumor	3	18.0999	1.55069	1.55069	3.14795	0	1.55069	0	0
ACACTGATCCCTGGTT-1_1	4.45487	0.849733	mb0595	Tumor	4	12.6477	0	2.52686	0	1.91059	0	0	1.91059
ACACTGATCCTAAGTG-1_1	-0.531269	5.80558	mb0595	Tumor	3	14.6152	0	1.40581	2.22031	0.706198	3.11581	0	0.706198
ACAGAAAAGACATATG-1_1	-5.01292	-4.06412	mb0595	Tumor	0	30.5558	0	0	3.07355	1.37258	0	0	1.37258
ACAGAAACACTTGGGC-1_1	-5.75991	-6.1193	mb0595	Tumor	0	34.6379	0	0	2.91577	0.950713	0	0	0.950713
ACAGAAACAGACCATT-1_1	-3.6749	1.65667	mb0595	Tumor	1	22.7306	0	0	2.69042	0.763055	2.19875	0	0.763055
ACAGAAAGTACAAACA-1_1	-3.38727	-8.24066	mb0595	Tumor	0	36.5496	0	0	3.25266	1.35283	1.06892	0	0.67096
ACAGAAAGTCGAGTGA-1_1	-6.90566	-5.10633	mb0595	Tumor	0	35.5174	0	0	1.97258	1.01825	0	0	1.29542
ACAGAAAGTGAAAGTT-1_1	-1.79589	-6.76618	mb0595	Tumor	0	36.6847	0	0	1.53908	1.23553	0	0	0
ACAGAAAGTTCAAACC-1_1	-0.189655	3.4818	mb0595	Tumor	1	17.2663	0	1.3129	2.42696	0.735622	2.15263	0.433981	0
ACAGAAAGTTGCTCAA-1_1	-5.23888	-2.88491	mb0595	Tumor	1	29.087	0	0.859049	3.23854	1.62585	0	0	0.859049
ACAGAAATCAATCGGT-1_1	-4.408	-1.27665	mb0595	Tumor	1	26.9923	0	0	2.97168	2.24287	0	0	1.80042
ACAGAAATCATCGACA-1_1	-1.48641	4.92474	mb0595	Tumor	3	17.7644	0	0	1.92816	0	1.50986	0.777196	0
ACAGAAATCGCCAGAC-1_1	-1.47435	2.98396	mb0595	Tumor	1	23.5241	0	0	2.06147	0	2.98862	0	0
ACAGCCGAGATTTGCC-1_1	-4.16843	-2.91835	mb0595	Tumor	0	30.7757	0	0	2.57062	1.88291	0.656879	0	0
ACAGCCGAGCATCCCG-1_1	-2.04104	-6.43257	mb0595	Tumor	0	35.9769	0	0	2.84468	1.39544	0	0	1.10674
ACAGCCGAGTACAGCG-1_1	-3.89995	0.427713	mb0595	Tumor	1	25.1218	0	0	2.62259	0	1.03833	1.03833	1.86771
ACAGCCGAGTCGAAAT-1_1	-2.44639	3.07211	mb0595	Tumor	1	20.9079	0	0	3.10943	1.21749	2.09631	0	0
ACAGCCGGTATAATGG-1_1	-4.56241	-1.88806	mb0595	Tumor	1	27.7909	0	0	2.98071	2.38885	0.74199	0	0
ACAGCCGTCAGCCTTC-1_1	-4.27716	-2.86268	mb0595	Tumor	1	30.7465	0	0	2.83151	1.8443	0	0	1.4337
ACAGCCGTCAGGGTAG-1_1	-2.50523	-5.72756	mb0595	Tumor	0	34.5498	0	0	2.91332	1.67793	0	0	1.15601
ACAGCCGTCATCTACT-1_1	-4.67417	-0.491383	mb0595	Tumor	1	26.4403	0	0	2.66632	1.46942	1.69787	0	0
ACAGCCGTCCCTCGTA-1_1	1.40997	4.48302	mb0595	Tumor	3	15.5365	0	1.30103	1.30103	0	1.30103	0.848672	0
ACAGCCGTCCGTGTCT-1_1	-2.99471	-6.96329	mb0595	Tumor	0	35.9769	1.06299	0	2.51528	1.56654	0	0	0
ACAGCCGTCCTCAGAA-1_1	-3.11136	-8.0684	mb0595	Tumor	0	36.7107	0	1.17872	2.94453	1.17872	0	0	1.17872
ACAGCCGTCGACACTA-1_1	-3.24057	-3.90978	mb0595	Tumor	0	31.966	0	0	1.68041	1.68041	0	0	1.68041
ACAGCCGTCTGTCAGA-1_1	-2.87939	-6.1313	mb0595	Tumor	0	34.5498	0	0	2.16802	1.58319	0	0	0
ACAGCCGTCTTCGTAT-1_1	-2.83807	-6.33799	mb0595	Tumor	0	34.5498	0	0	2.64826	2.46916	0.572289	0	1.72881
ACAGGGAAGACGAAGA-1_1	-1.39249	4.78231	mb0595	Tumor	3	17.7644	0	1.0375	3.0466	1.0375	2.4793	0	0
ACAGGGAAGGTCGACA-1_1	5.28204	5.99091	mb0595	Tumor	2	7.07037	0	1.70682	1.52804	1.03125	2.10636	0	0
ACAGGGAAGGTTCTAC-1_1	-5.08233	-4.64142	mb0595	Tumor	0	31.9328	0	0	3.05558	0	0	0	0
ACAGGGAAGTGGACTG-1_1	0.469178	6.77269	mb0595	Tumor	3	14.6076	0	1.77488	2.89859	0	2.12218	0	0
ACAGGGACATGACAGG-1_1	-2.28568	-7.28254	mb0595	Tumor	0	36.6847	0	0	2.43585	1.8266	0	0	1.2827
ACAGGGACATTAGGCT-1_1	-0.438153	2.83927	mb0595	Tumor	1	16.9712	0	1.1066	2.60632	0	1.69615	0	0
ACAGGGACATTGCTGA-1_1	-3.7276	-5.49199	mb0595	Tumor	0	34.267	0	0	2.78382	1.12171	0	0	1.12171
ACAGGGAGTCGCGTCA-1_1	1.62665	6.68185	mb0595	Tumor	3	12.6554	0	1.70649	2.50748	0	2.3045	0	1.18013
ACAGGGAGTGACGCCT-1_1	-4.25408	-6.29468	mb0595	Tumor	0	34.0158	0	0	2.14677	1.56414	0	0	1.06101
ACAGGGAGTGGCAACA-1_1	-4.04676	-3.39292	mb0595	Tumor	0	31.212	0	0	3.27927	2.25327	0.725057	0	0
ACAGGGAGTTGCGAAG-1_1	-5.48783	-5.12172	mb0595	Tumor	0	34.5439	0	1.2614	2.92919	1.2614	0	0	1.80183
ACATCCCAGACATAGT-1_1	1.59268	5.17244	mb0595	Tumor	2	13.1765	0	1.80926	1.93974	0.615721	1.93974	0	0
ACATCCCAGGCGTTAG-1_1	-6.84704	-3.89629	mb0595	Tumor	0	35.5174	0	0.582712	2.82244	2.49093	0	0	0.948478
ACATCCCCAAACTCGT-1_1	-4.13295	-8.17867	mb0595	Tumor	0	37.0327	0	0	3.44753	2.38571	0	0	0.972469
ACATCCCCAATACGAA-1_1	-1.55738	4.50222	mb0595	Tumor	3	18.2993	0	0	2.58842	0	2.44672	0	1.01465
ACATCCCCAATCGCCG-1_1	-4.52841	-1.77008	mb0595	Tumor	1	27.5585	0	0	3.68772	0	0	0	1.04905
ACATCCCCAGATTTCG-1_1	-5.19627	-4.92768	mb0595	Tumor	0	33.8854	0	0	2.88545	2.17536	1.28143	0	1.28143
ACATCCCCAGCGACCT-1_1	-3.55425	-7.56927	mb0595	Tumor	0	35.8977	0	0	2.8672	1.42541	0	0	1.21481
ACATCCCGTCATGCAT-1_1	-1.12185	3.48604	mb0595	Tumor	3	16.9712	0	0.78897	1.94672	0	2.46896	0.470356	0.78897
ACATCCCGTTTGCAGT-1_1	1.07451	4.17942	mb0595	Tumor	1	15.7467	0	1.51075	2.59193	0.632619	1.68874	1.51075	0
ACATCCCGTTTGTTGG-1_1	-1.74945	2.85393	mb0595	Tumor	1	23.5241	0	1.53861	2.95961	0.79722	1.77112	0	0
ACATCCCTCGAACGCC-1_1	-3.42058	-6.48585	mb0595	Tumor	0	34.4579	0	0	3.22624	0.981298	0.981298	0	0
ACATCGAAGCTGACAG-1_1	-4.51875	-8.19123	mb0595	Tumor	0	37.0327	0	0	2.21013	0	1.10831	0	0
ACATCGAAGTTTCGGT-1_1	-4.84429	-4.99677	mb0595	Tumor	0	32.5261	0	0	2.51018	1.18216	0	0	0
ACATCGACAAGGTCGA-1_1	5.94962	6.17112	mb0595	Tumor	2	6.65076	0	0.968195	2.5203	1.45076	2.37946	0	0
ACATCGACAAGTAGTA-1_1	-2.02788	4.26974	mb0595	Tumor	1	18.7433	0	1.08701	2.92792	0	1.08701	0	0
ACATCGAGTACCTGTA-1_1	-1.02101	3.34057	mb0595	Tumor	1	16.9712	0	1.17361	2.62781	0.749915	2.45185	0.984035	1.17361
ACATCGATCACGGAGA-1_1	-4.28639	-6.54057	mb0595	Tumor	0	34.1703	0	0	3.38045	0.682471	1.08435	0	0.682471
ACATCGATCATAGACC-1_1	-1.85742	3.61295	mb0595	Tumor	1	19.8229	0.962758	0	1.76759	0	2.3715	0	0
ACATCGATCTTCACAT-1_1	-4.05877	-0.265781	mb0595	Tumor	1	25.6935	0	0	2.54427	2.30519	1.52832	0	0.643226
ACATGCAAGACGCCCT-1_1	-5.07337	-5.66201	mb0595	Tumor	0	33.6733	0.973698	0	3.27864	2.46046	0.600955	0	1.24461
ACATGCAAGGATATGT-1_1	-2.11716	3.43913	mb0595	Tumor	1	20.0632	0	1.13661	2.53679	0	2.53679	0	0
ACATGCAAGGCTTTCA-1_1	-2.59786	0.76004	mb0595	Tumor	1	23.2446	0.384342	0	3.41854	1.55797	0.661293	0	0
ACATGCACAAGCTACT-1_1	-4.4181	-1.11822	mb0595	Tumor	1	26.9364	0	0	3.06377	1.80862	0.899237	0	1.15895
ACATGCACAATGAGCG-1_1	-4.64907	-4.57227	mb0595	Tumor	0	31.8935	0	0	2.8344	1.71868	0	0	0
ACATGCACACACACTA-1_1	-4.4296	-8.5209	mb0595	Tumor	0	37.0327	0	0	2.91504	2.53631	0.897769	0	1.36309
ACATGCACACTGCACG-1_1	1.63026	5.03724	mb0595	Tumor	3	13.1765	0	0	0	2.20485	1.30552	0	1.30552
ACATGCACAGACACCC-1_1	4.42768	0.561975	mb0595	Tumor	4	13.1455	0	0	0	0	0	0	0
ACATGCACAGACCATT-1_1	6.52092	5.0064	mb0595	Tumor	2	5.00586	0	1.2761	1.81894	0	0	0	0
ACATGCACAGTTGAAA-1_1	-0.781198	5.46958	mb0595	Tumor	3	18.0999	0	0	2.52986	0	2.73694	0.674295	1.35788
ACATGCACATCCGGCA-1_1	-3.51844	1.67542	mb0595	Tumor	1	22.7189	0	0	2.07091	1.37899	1.93756	0	0
ACATGCACATGCCGAC-1_1	-4.1858	-8.20836	mb0595	Tumor	0	37.0327	0.708336	0	2.80088	1.81695	0.708336	0	2.22407
ACATGCAGTGGTCTAT-1_1	-2.91797	-6.35738	mb0595	Tumor	0	34.5498	0	0	2.85285	2.01954	0.968397	0	0.968397
ACATGCATCAGGAACG-1_1	-1.71634	3.14091	mb0595	Tumor	1	20.1515	0	0	3.67277	1.617	2.57367	0	0
ACATGCATCATACAGC-1_1	-0.855705	4.39794	mb0595	Tumor	3	17.4125	0	0	2.64494	1.45177	2.7548	0	0
ACATGCATCTCTAGGA-1_1	-2.70942	-5.2333	mb0595	Tumor	0	34.5498	0	0	2.7011	1.2735	0.415196	0	0.707709
ACATGCATCTGAGAAA-1_1	-4.08347	-4.36846	mb0595	Tumor	0	31.2342	0	0.580832	2.48702	1.74487	1.21271	0	0.945869
ACATTTCAGAGGTTAT-1_1	-2.31634	-6.94219	mb0595	Tumor	0	35.9769	0	0	3.28601	0	0.958773	0	0.958773
ACATTTCAGTAGACCG-1_1	-4.67066	-5.75243	mb0595	Tumor	0	33.1622	0	0	3.37243	2.34018	1.2077	0	1.2077
ACATTTCCACAGTGAG-1_1	4.38539	0.753132	mb0595	Tumor	4	13.3199	0	0	0	0	0	0	1.90424
ACATTTCCAGAAACCG-1_1	-3.68907	-8.37387	mb0595	Tumor	0	36.8397	0	0.668725	2.7263	1.75072	1.06591	0	1.57007
ACATTTCCAGTCGCAC-1_1	-1.05089	4.94596	mb0595	Tumor	3	17.6645	0	0	3.27802	1.2676	2.41674	1.2676	0
ACATTTCCATAGATCC-1_1	1.22958	5.42945	mb0595	Tumor	3	13.7109	0	0	2.39699	0	1.79093	0	0
ACATTTCGTACCTATG-1_1	-2.93858	-5.43015	mb0595	Tumor	0	34.5498	0	0	2.72359	0	0.701501	0	0
ACATTTCGTCACCTTC-1_1	-4.77099	-3.7314	mb0595	Tumor	0	30.4747	0	0	2.85513	1.96589	0.704849	0	0.704849
ACATTTCGTGAGTCAG-1_1	-4.31874	-6.15751	mb0595	Tumor	0	33.6211	0	0	2.78255	2.14944	0	0	1.06299
ACATTTCGTGGTTCTA-1_1	-5.68555	-5.79492	mb0595	Tumor	0	34.6379	0	0	3.63951	0	1.08222	0	1.08222
ACATTTCGTTAAAGTG-1_1	-1.68828	4.55965	mb0595	Tumor	3	18.2943	0	1.30103	2.45893	0	1.84785	0	0
ACATTTCTCCATTGTT-1_1	-0.334595	2.53357	mb0595	Tumor	1	23.5241	0	1.11552	2.857	1.62969	1.86713	0	0
ACATTTCTCGGAAGGT-1_1	-4.33037	-0.27998	mb0595	Tumor	1	26.3929	0	0	1.92481	1.79468	1.79468	0	0.983022
ACATTTCTCGGTCTGG-1_1	-4.933	-7.58853	mb0595	Tumor	0	35.6125	0	0	2.0521	1.80635	0	0	1.47981
ACATTTCTCTTACCGC-1_1	-2.64121	-7.49563	mb0595	Tumor	0	36.6847	0	0	3.33021	2.13214	1.33166	0	0.657058
ACCAAACGTATAGCTC-1_1	5.30286	5.44671	mb0595	Tumor	2	6.52137	0	1.41141	1.73212	0.936434	1.41141	0	0
ACCAAACGTATGTCCA-1_1	-4.83667	-2.99563	mb0595	Tumor	1	29.7026	0	0	2.84246	1.85411	0	0	1.02795
ACCAAACTCATGCCCT-1_1	-6.60326	-4.19206	mb0595	Tumor	0	35.5174	0	0.690012	2.7667	2.19164	0	0	0
ACCAAACTCTGAGGTT-1_1	-2.97029	2.67968	mb0595	Tumor	1	21.5496	0.987968	0	2.88244	0.987968	0.987968	0	0
ACCAACAAGAAGTCCG-1_1	3.02329	6.29674	mb0595	Tumor	2	10.5985	0	1.84247	0	0	1.29638	0	0
ACCAACAAGTCGGGAT-1_1	-0.00930786	5.98445	mb0595	Tumor	3	14.6152	0	0	2.21013	0	2.67609	0	1.30985
ACCAACAAGTGGAAGA-1_1	-4.90303	-3.20543	mb0595	Tumor	0	29.6347	0	0	3.62401	2.11595	0	0	0
ACCAACACAACCGATT-1_1	-5.33998	-4.27186	mb0595	Tumor	0	30.5558	0	0	3.93976	0.965468	0	0	0.965468
ACCAACACAACGACTT-1_1	4.0257	2.23744	mb0595	Tumor	4	10.57	1.89698	0	1.89698	0	0	0	0
ACCAACACACAGAGCA-1_1	-4.5224	-7.34587	mb0595	Tumor	0	35.6125	0	0	3.01993	1.26474	0.613772	0.613772	0.991313
ACCAACACACTTGAGT-1_1	4.16903	0.999058	mb0595	Tumor	4	13.7442	0	0	1.91059	0	0	0	2.90532
ACCAACACAGGTACGA-1_1	5.11656	4.91272	mb0595	Tumor	2	7.35988	0	2.10787	0	0	2.10787	0	0
ACCAACACATTCTTCA-1_1	-5.24115	-4.42101	mb0595	Tumor	0	31.9328	0	0	3.33133	0	0.950421	0	1.42878
ACCAACAGTATCAGGG-1_1	5.05516	0.51451	mb0595	Tumor	4	12.2533	0	0	1.50493	1.50493	2.0804	0	1.50493
ACCAACATCCAATGCA-1_1	-5.06316	-7.46643	mb0595	Tumor	0	35.6501	0	0	3.5237	1.18468	0	0	1.18468
ACCAACATCCTCTCGA-1_1	-5.49697	-2.77396	mb0595	Tumor	0	29.087	0	1.14072	2.76652	1.65976	0	0	0
ACCAACATCGGAAACG-1_1	-3.65977	-5.91448	mb0595	Tumor	0	34.7813	0	0	3.12825	2.02158	0	0	1.15795
ACCAACATCTCGAGTA-1_1	-3.64437	-3.7327	mb0595	Tumor	0	31.9826	0	0	2.97728	2.11874	1.09746	0	1.29802
ACCACAAAGAAGTATC-1_1	4.17909	1.49828	mb0595	Tumor	4	13.6205	0	0	0	1.85623	1.85623	0	0
ACCACAACAAAGCGTG-1_1	-2.98413	-5.46251	mb0595	Tumor	1	34.5498	0	1.77848	3.10565	1.90821	0	0	1.24139
ACCACAAGTACAGAAT-1_1	-2.75101	-6.46012	mb0595	Tumor	0	35.9769	0	0	2.5058	1.8911	0.878243	0	0.878243
ACCACAAGTATGCGTT-1_1	-4.24684	-7.77686	mb0595	Tumor	0	37.0327	0	0	1.49439	1.49439	1.19526	0	0.766494
ACCACAAGTCACCGAC-1_1	-1.49055	1.39609	mb0595	Tumor	1	23.0242	0	0.410136	2.75389	0.700145	1.39677	0	0.410136
ACCACAAGTTGGAGAC-1_1	4.29488	0.307745	mb0595	Tumor	4	13.0516	0	0	0	2.19262	2.56016	0	0
ACCACAATCACGATAC-1_1	4.01486	1.33973	mb0595	Tumor	4	13.6205	0	0	0	1.75759	1.75759	0	2.73407
ACCATTTAGACAGCGT-1_1	-2.71158	-2.56938	mb0595	Tumor	1	31.966	0	0	2.83898	1.92482	1.23522	0	0.397318
ACCATTTCAATCAGCT-1_1	2.52656	5.57024	mb0595	Tumor	2	11.6128	0	1.14173	2.25432	1.66097	3.1968	0	0
ACCATTTCACATAGCT-1_1	-3.67904	1.32975	mb0595	Tumor	1	23.8751	0	0	2.95052	0	0	0	0
ACCATTTCATCGATCA-1_1	2.99959	5.39392	mb0595	Tumor	2	11.3384	0	1.44047	2.20351	0	2.00759	1.44047	0
ACCATTTGTCCACAGC-1_1	3.882	2.20739	mb0595	Tumor	4	10.57	0	0	0	0	0	0	1.76799
ACCATTTGTGCGAACA-1_1	-4.32983	-5.06441	mb0595	Tumor	0	32.984	0	0	1.79636	1.5625	0.813998	0	0
ACCATTTTCATAGGCT-1_1	-3.97649	0.423667	mb0595	Tumor	1	25.1356	0	0.673729	2.5288	1.07264	0.673729	0	0
ACCATTTTCCGAGGCT-1_1	5.4212	5.10252	mb0595	Tumor	2	6.85708	0	1.12181	1.12181	0	0	0	1.12181
ACCATTTTCGCATAGT-1_1	-0.100057	6.41154	mb0595	Tumor	3	14.6076	0	0	3.85676	2.03024	2.65549	0	0
ACCCAAAAGACTAGAT-1_1	-4.03126	-5.93211	mb0595	Tumor	0	33.4554	0	0	3.35835	0	0	0	1.54733
ACCCAAAAGTCATTGC-1_1	-4.03639	-8.42902	mb0595	Tumor	0	36.7096	0	0	2.98984	0.747039	1.16984	0	1.88003
ACCCAAACAAGCAGGT-1_1	-0.675213	5.09413	mb0595	Tumor	3	18.0999	0	1.2482	2.95577	0	2.03132	1.2482	0.976836
ACCCAAACAGGTTCGC-1_1	-3.49435	-4.96229	mb0595	Tumor	0	33.6248	0	0	2.71235	1.40058	0	0	0.798865
ACCCAAACAGTTCACA-1_1	-5.2498	-7.19575	mb0595	Tumor	0	35.3616	0	0	2.5689	2.20103	0.849743	0	0
ACCCAAACATAACCCA-1_1	-3.01008	2.244	mb0595	Tumor	1	21.6181	0	0	2.93689	0	0.749561	0	0
ACCCAAAGTACAACGG-1_1	-2.06122	2.42165	mb0595	Tumor	1	23.0638	0	0	2.20814	1.10681	1.10681	0	0
ACCCAAAGTGGTAATA-1_1	-5.82642	-2.41283	mb0595	Tumor	0	29.087	0	1.05622	2.98339	1.89106	1.05622	0	1.05622
ACCCAAAGTGTTTCTT-1_1	-4.28722	-7.84236	mb0595	Tumor	0	37.0327	0	0	3.26655	2.08016	0.875947	0	1.64932
ACCCAAATCAGACATC-1_1	3.94778	2.42039	mb0595	Tumor	4	9.66687	0	0	0	1.89218	1.89218	0	0
ACCCAAATCTCATGCC-1_1	-2.84477	2.54217	mb0595	Tumor	1	21.415	0	0	2.41798	0.994683	0	0	0.994683
ACCCTCAAGAATACAC-1_1	4.47462	0.660292	mb0595	Tumor	4	13.0738	0	1.75799	1.75799	0	1.75799	0	0
ACCCTCAAGCAATTAG-1_1	-3.85814	-8.49134	mb0595	Tumor	0	36.7361	0	0	2.6631	0.747507	0	0	0.747507
ACCCTCAAGCAGGGAG-1_1	5.37271	5.5463	mb0595	Tumor	2	6.69152	0	1.35738	0	0	0	0	0
ACCCTCAAGGCTCTCG-1_1	4.3626	0.683131	mb0595	Tumor	4	13.3516	0	0	0	1.72085	0	1.72085	0
ACCCTCACACGACAAG-1_1	-4.12997	-6.17935	mb0595	Tumor	0	33.8035	0	0	3.63721	1.91383	0	0	1.91383
ACCCTCACATTGACTG-1_1	0.85993	6.42859	mb0595	Tumor	3	14.2512	0	0	2.2643	0	1.67001	0	1.14934
ACCCTCAGTCGTCATA-1_1	-0.791726	5.33225	mb0595	Tumor	3	18.0999	0	0	2.29154	0	2.55362	0	0.908944
ACCCTCAGTGACTAAA-1_1	-3.19264	1.25094	mb0595	Tumor	1	23.0681	0	0	3.24756	1.40878	3.18561	0.572525	0.572525
ACCCTCATCAATCTCT-1_1	-4.63961	-3.54738	mb0595	Tumor	0	30.4475	0	0.962058	2.37047	2.20667	0	0	0
ACCCTCATCAGCAGAG-1_1	-4.20198	-5.7214	mb0595	Tumor	0	33.3149	0	0	3.31291	2.51302	1.56459	0	1.56459
ACCCTCATCCGGCTTT-1_1	-2.70099	-6.98006	mb0595	Tumor	0	35.9769	0	0	3.02585	0.817691	0	0	0.817691
ACCCTCATCTTACACT-1_1	4.59425	0.973784	mb0595	Tumor	4	12.596	0	0	0	1.88267	0	0	0
ACCCTTGAGAACCCGA-1_1	-4.91657	-4.57256	mb0595	Tumor	0	31.9328	0	0	3.12993	1.01152	0	0	0
ACCCTTGAGACGATAT-1_1	-4.68503	-3.55699	mb0595	Tumor	1	30.5022	0	0.926552	2.58069	0.926552	1.3991	0	0
ACCCTTGAGTCACTGT-1_1	0.654126	6.02423	mb0595	Tumor	3	13.971	0	0	2.47398	0	1.53108	0	0
ACCCTTGCAGCACGAA-1_1	-4.13987	-4.63039	mb0595	Tumor	0	31.2342	0	0	3.59865	2.12562	0	0	1.73962
ACCCTTGCATCCTAAG-1_1	-0.207271	5.76942	mb0595	Tumor	3	14.6152	0	1.41867	2.263	0	2.48162	0	1.20857
ACCCTTGCATCCTCAC-1_1	-4.53396	-4.7879	mb0595	Tumor	0	32.0069	0	0	3.37282	0.909121	0	0	0
ACCCTTGGTATGGAGC-1_1	-2.91524	-7.81057	mb0595	Tumor	0	36.6891	0	0	2.4931	0.870183	0.870183	0	0
ACCCTTGGTCCCGCAA-1_1	-6.61042	-5.19001	mb0595	Tumor	0	35.4844	0	0	2.38877	1.52606	0	0	0.641859
ACCCTTGGTCCTTTGC-1_1	-2.50939	3.43796	mb0595	Tumor	1	20.3644	0	0	1.66246	0	3.28218	0.885459	0
ACCCTTGGTGATACAA-1_1	-2.53258	-4.90423	mb0595	Tumor	0	34.5498	0	0.386341	3.43983	1.89598	0	0	1.21133
ACCCTTGGTGTCTAAC-1_1	-3.78301	-8.00053	mb0595	Tumor	0	36.7096	0	0	3.12018	1.92117	0.605795	0	0.605795
ACCCTTGGTTCGTGCG-1_1	-6.75492	-4.77604	mb0595	Tumor	0	35.5174	0	0	1.63632	2.06606	0.866571	0.866571	0
ACCCTTGGTTGGATCT-1_1	-1.1462	4.05264	mb0595	Tumor	3	17.007	0	0	3.18461	1.1331	2.756	0	0
ACCCTTGTCCCTATTA-1_1	-6.05719	-2.2787	mb0595	Tumor	0	29.087	0	0	0	1.67158	0	0	0
ACCCTTGTCCTAGCGG-1_1	-4.98326	-4.21035	mb0595	Tumor	0	30.5558	0	0	3.37084	2.08266	0	0	1.20655
ACCCTTGTCGGATAAA-1_1	-3.06428	-4.59125	mb0595	Tumor	0	33.6248	0	0	2.74837	0.475644	0	0	1.66077
ACCGTTCAGAGAAGGT-1_1	-1.44079	1.78165	mb0595	Tumor	1	23.3509	0	0	2.74348	2.06993	0.869136	0	1.12404
ACCGTTCAGAGAGTGA-1_1	-6.32977	-2.92056	mb0595	Tumor	0	29.087	0	0	2.86677	2.92774	0.744476	0	1.16648
ACCGTTCAGTTACGGG-1_1	5.42503	6.43394	mb0595	Tumor	1	7.01853	0	1.66547	2.04621	0.799842	1.87385	0	0.799842
ACCGTTCCAACCGTAT-1_1	5.35769	0.882465	mb0595	Tumor	4	11.6453	0	1.29987	2.19794	0	0	0	1.8465
ACCGTTCCACATGACT-1_1	-3.89591	-7.90762	mb0595	Tumor	0	36.7339	0	0	2.5456	1.28407	0.835364	0	0.835364
ACCGTTCCATGCAGCC-1_1	-3.96844	0.451808	mb0595	Tumor	1	25.1483	0	0.722268	2.76174	0.722268	2.24842	0	0
ACCGTTCGTGCCTTTC-1_1	-2.16351	-6.05042	mb0595	Tumor	0	34.5498	0	0	1.84823	1.84823	0	0	0
ACCGTTCTCACACCCT-1_1	5.6599	5.05562	mb0595	Tumor	2	6.01554	0	3.08618	2.17871	0	2.8136	0	0
ACCGTTCTCCGGCTTT-1_1	-6.69269	-5.18947	mb0595	Tumor	0	35.4996	0	0	2.58712	2.2803	0	0	1.01375
ACCGTTCTCGCCATAA-1_1	-4.51598	-0.858918	mb0595	Tumor	1	26.6265	0	0	3.34549	1.39664	1.56903	0	0.924575
ACCGTTCTCTCTAGGA-1_1	0.474218	5.39514	mb0595	Tumor	3	14.3908	0	0.858892	2.47522	0	2.68139	0	0
ACCTACCAGACTTAAG-1_1	-1.85021	2.98213	mb0595	Tumor	1	20.5977	0	0	1.66931	0	2.46566	1.14875	0
ACCTACCAGATGCTAA-1_1	-2.86934	-6.16507	mb0595	Tumor	0	34.5498	0	0.635821	2.88384	1.29902	0	0	0.635821
ACCTACCAGGGAGAAT-1_1	-6.69551	-3.93772	mb0595	Tumor	0	35.5174	0	0	2.57136	1.49345	1.00292	0	0
ACCTACCCAACAAGTA-1_1	-4.34919	-4.19692	mb0595	Tumor	0	31.0745	0	0	3.09265	1.31218	0.517939	0	1.62361
ACCTACCGTAACGGTG-1_1	-3.56269	1.22513	mb0595	Tumor	1	23.8193	0	0	2.66499	1.0233	2.19952	0	0.637204
ACCTACCGTCGTAATC-1_1	0.719393	3.50759	mb0595	Tumor	1	15.7467	0	1.88387	1.10814	0.410238	1.88387	0.410238	0
ACCTACCGTCTTGTCC-1_1	-1.67361	4.07417	mb0595	Tumor	3	18.9201	0	2.06202	2.31739	1.19006	2.31739	0	0
ACCTACCTCAAGCTGT-1_1	-5.39319	-6.53412	mb0595	Tumor	0	34.9822	0	0	2.73426	2.68379	0.922516	0	0.564066
ACCTACCTCTCTCGCA-1_1	-0.0586854	5.90908	mb0595	Tumor	3	14.6152	0.715632	1.41983	2.52575	0	2.74962	0	0
ACCTGAAAGCGAACTG-1_1	-6.83526	-4.0955	mb0595	Tumor	0	35.5174	0.674437	0.674437	2.7977	2.36361	0.674437	0	0.674437
ACCTGAAAGCTGACCC-1_1	-3.03682	-5.88658	mb0595	Tumor	0	34.5498	0	0	3.25481	1.1428	0	0	1.1428
ACCTGAAAGGACTTCT-1_1	-4.30632	-3.41461	mb0595	Tumor	1	30.5793	0	0	2.81645	2.56643	0	0	0
ACCTGAACAACGGCTC-1_1	1.02806	6.78614	mb0595	Tumor	3	14.6099	0	1.78032	2.85872	0.972265	0.972265	0	0
ACCTGAACACCACTGG-1_1	-0.0997973	2.89242	mb0595	Tumor	1	16.9712	0	0.583254	2.3886	1.32748	1.51806	0	0.94923
ACCTGAACAGTAACGG-1_1	6.49583	5.87691	mb0595	Tumor	2	4.47347	0	2.20329	1.95176	0	0	0	0
ACCTGAACATATCGGT-1_1	-5.85059	-4.96584	mb0595	Tumor	0	34.377	0	0.7365	3.02505	0	0	0	0
ACCTGAACATTGTAGC-1_1	-3.96418	-7.28043	mb0595	Tumor	0	35.1321	0	0	3.41483	0	0	0	0.875702
ACCTGAAGTAATTAGG-1_1	-4.93926	-8.05317	mb0595	Tumor	0	37.0327	0	0	2.27925	1.9237	0.900796	0.900796	0.900796
ACCTGAAGTACCATAC-1_1	4.09522	0.745641	mb0595	Tumor	4	13.5277	0	0	0	0	0	0	1.86448
ACCTGAAGTATCCTTT-1_1	6.12242	4.85915	mb0595	Tumor	2	5.6201	0	1.62629	0	1.62629	0	0	2.21593
ACCTGAAGTCTTCTAT-1_1	-3.7144	-5.27492	mb0595	Tumor	0	33.6248	0	0	2.84667	2.46981	0.733337	0	0.733337
ACCTGAAGTTATCTGG-1_1	-6.46872	-2.91232	mb0595	Tumor	0	29.087	0	0	3.00745	2.27661	0	0.628265	0
ACCTGAAGTTATTCCT-1_1	-4.96872	-4.39735	mb0595	Tumor	0	31.9328	0	0	2.52421	1.57423	0	0	0
ACCTGAAGTTTAGACC-1_1	2.66497	5.55677	mb0595	Tumor	2	11.6128	0	0	1.85943	0	2.21157	0	0
ACCTGAATCCCAACTC-1_1	-3.83319	1.01229	mb0595	Tumor	1	24.1213	0	0	2.0532	2.0532	1.58548	0	1.36385
ACCTGTCAGCTGGTGA-1_1	-2.29073	-7.50007	mb0595	Tumor	0	36.6847	0	0	0	1.82458	0	0	0
ACCTGTCCAAGTTCGT-1_1	-4.21605	-5.06491	mb0595	Tumor	0	33.2427	0	0	2.69803	1.19647	0	0	1.19647
ACCTGTCCAGTCCCGA-1_1	-5.16396	-7.30147	mb0595	Tumor	0	35.4028	0	0	3.4764	2.45981	0	0	0.567849
ACCTGTCCATCCGATA-1_1	4.57284	1.04996	mb0595	Tumor	4	13.6205	0	0	0	2.44752	0	0	0
ACCTGTCCATGAAGCG-1_1	-3.11914	-2.03396	mb0595	Tumor	1	32.0937	0	0.418173	2.98014	1.63967	1.12387	0	0
ACCTGTCGTTAGGGAC-1_1	-3.7114	-8.2678	mb0595	Tumor	0	36.8055	0	0	2.7819	0	0	0	1.98956
ACCTGTCTCACAGAGG-1_1	7.82569	5.14405	mb0595	Tumor	5	2.93945	1.29612	1.51296	2.19336	0	2.08943	0	0
ACCTGTCTCCTAGAGT-1_1	-1.63212	4.86715	mb0595	Tumor	3	18.2943	1.0368	1.0368	2.85541	0	3.04556	0	0
ACCTGTCTCTCTCAAT-1_1	-6.7368	-4.89318	mb0595	Tumor	0	35.5174	0	0	2.89864	1.0666	0	0	0
ACGATCAAGACCATAA-1_1	-3.07158	2.82579	mb0595	Tumor	1	21.6277	0	0	3.1782	1.45541	2.2209	2.38497	0
ACGATCAAGAGGCGGA-1_1	-1.44448	5.79735	mb0595	Tumor	3	17.7644	0	0	0	0	2.42939	0	1.49305
ACGATCAAGCGCGTTC-1_1	0.335683	6.20769	mb0595	Tumor	3	13.971	0	0	2.67173	0	0	0	0
ACGATCAAGCTAAATG-1_1	-4.43071	-0.988231	mb0595	Tumor	1	27.0593	0	0	2.74074	0.840724	0	0	0
ACGATCAAGGAAAGTG-1_1	-6.34305	-3.13086	mb0595	Tumor	0	29.087	0	0	2.1912	1.60402	1.0941	0	0
ACGATCAGTTCGGCGT-1_1	-6.03306	-2.9213	mb0595	Tumor	0	29.087	0	0	3.82669	1.66339	1.14377	0	1.66339
ACGATGTAGCGTGTCC-1_1	1.3286	5.77233	mb0595	Tumor	3	13.5482	0	1.82226	1.00379	0	1.49452	0	1.00379
ACGATGTAGTAACCGG-1_1	-4.42925	-7.47502	mb0595	Tumor	0	35.6125	0	0	2.61803	2.73457	0.613694	0	0
ACGATGTCAGGTGTTT-1_1	-2.51742	-4.53869	mb0595	Tumor	0	33.6248	0	0	2.69598	2.06813	0	0	0.3249
ACGATGTGTCCGACGT-1_1	-5.8287	-4.85838	mb0595	Tumor	0	34.377	0	0	2.8334	1.09875	1.6096	0	1.94608
ACGATGTGTCGTATGT-1_1	-4.32728	-7.16575	mb0595	Tumor	0	35.2565	0	0	2.09539	2.97217	0	0	0.886128
ACGATGTTCAATCCAG-1_1	-4.03095	-3.70821	mb0595	Tumor	0	31.2049	0.762811	0	1.48905	1.19046	0	0	0
ACGATGTTCGCATGAT-1_1	4.6309	5.67745	mb0595	Tumor	2	8.7898	0	0	2.55185	1.37566	2.28982	0	0
ACGATGTTCTTCCTAA-1_1	-3.15743	-5.94628	mb0595	Tumor	0	34.5498	0	0	2.89496	1.45516	0.505027	0	0.839004
ACGCACGCAATTGAGA-1_1	-5.29568	-5.61955	mb0595	Tumor	0	34.078	0	0	2.65618	1.63667	0.603009	0	0
ACGCACGCACGACGAA-1_1	-2.91212	2.57104	mb0595	Tumor	1	21.4372	0	0	3.2589	0	2.87247	0	0
ACGCACGCAGCTGGTC-1_1	-2.16025	-7.39756	mb0595	Tumor	0	36.6847	0	0	2.49107	1.42649	0	0	0
ACGCACGGTCTCCCTA-1_1	4.66775	1.23658	mb0595	Tumor	4	11.4378	0	0	0	0	0	0	0
ACGCACGGTGTTCGAT-1_1	-4.70415	-1.94671	mb0595	Tumor	1	27.7983	0	0	2.4705	2.10644	1.03131	0	0
ACGCACGGTTACGATC-1_1	-1.67139	5.63144	mb0595	Tumor	3	17.7644	0	0	1.94909	0	2.77606	0	0
ACGCACGGTTTCGTAG-1_1	-3.81748	-4.69487	mb0595	Tumor	0	33.4049	0	0	3.10549	1.26932	0.995328	0.616701	0
ACGGAAGAGTGATAAC-1_1	-0.764553	5.33087	mb0595	Tumor	3	18.0999	0	0	2.53805	0	2.62615	0	0
ACGGAAGCAAACCGGA-1_1	-5.43224	-4.02141	mb0595	Tumor	0	30.1644	0	0	3.32703	2.58075	1.53947	0	1.77203
ACGGAAGCATGGGTTT-1_1	-5.15186	-6.36051	mb0595	Tumor	0	34.9822	0	0	3.28077	2.07704	1.50194	0	0.771712
ACGGAAGGTACACGTT-1_1	0.194503	6.67958	mb0595	Tumor	3	14.6076	0	0.950323	2.35321	1.42866	1.42866	0	0
ACGGAAGGTACGATTC-1_1	-3.82689	-8.20187	mb0595	Tumor	0	36.7101	0	0	2.41141	0.990143	0	0	0.990143
ACGGAAGGTTGCTGAT-1_1	5.10476	0.668523	mb0595	Tumor	4	12.3007	0	0	0	2.26585	0	0	0
ACGGAAGTCTACACTT-1_1	-1.46079	5.98525	mb0595	Tumor	3	17.7644	0	0	1.43204	0.953057	1.43204	0	1.43204
ACGGAAGTCTTTACAC-1_1	-4.31654	-5.36511	mb0595	Tumor	0	33.2521	0	0	3.45017	1.20794	1.20794	0	1.73927
ACGGGTCAGCAAGGAA-1_1	-3.16448	-6.0885	mb0595	Tumor	0	34.5498	0	0	3.44727	2.0019	0.955807	0	0
ACGGGTCAGCGTGCCT-1_1	0.248826	5.02166	mb0595	Tumor	1	15.0666	0	1.40418	3.11375	1.04497	1.77758	0.478988	0.478988
ACGGGTCAGGACAACC-1_1	-1.22834	5.91182	mb0595	Tumor	3	18.0999	0	1.04152	1.04152	1.04152	1.54052	0	0
ACGGGTCAGGCGTTGA-1_1	-4.16589	-7.67554	mb0595	Tumor	0	37.0327	0	0	2.18838	1.60149	0	0	1.93739
ACGGGTCAGTAACGTA-1_1	-1.60668	3.298	mb0595	Tumor	1	19.9913	0	1.60006	2.93333	1.60006	2.82218	0	0
ACGGGTCAGTCTCTGA-1_1	5.42489	1.24798	mb0595	Tumor	4	11.0194	0	1.59949	1.29024	1.29024	2.02606	0	0
ACGGGTCCACAAACGG-1_1	-6.53315	-4.31439	mb0595	Tumor	0	35.5174	0	0	3.0188	0	0	0	1.08067
ACGGGTCCACTTCATT-1_1	3.61481	6.10252	mb0595	Tumor	2	9.99748	0	2.04056	2.40174	1.46959	2.40174	0	0
ACGGGTCCACTTGAGT-1_1	-4.17194	-3.91166	mb0595	Tumor	0	31.109	0	0	2.53133	1.78485	0	0	1.45996
ACGGGTCGTAATACCC-1_1	-3.92065	-7.00408	mb0595	Tumor	0	34.8559	0	0	2.83254	2.00086	0	0	1.22327
ACGGGTCGTCGCCTAG-1_1	-5.10414	-2.64368	mb0595	Tumor	1	29.1335	0	0	3.12086	2.36361	0	0	1.52844
ACGGGTCGTCTCAAGT-1_1	-4.96178	-4.65939	mb0595	Tumor	0	31.9648	0	0	2.97488	3.12172	0	0	0.93568
ACGGGTCTCCGTAGGC-1_1	-5.67323	-4.78777	mb0595	Tumor	0	34.377	0	0	3.34701	1.25062	0	0	1.78926
ACGGTCGAGTGAATAC-1_1	8.24229	5.04782	mb0595	Tumor	5	2.1888	0	1.99913	1.99913	0.953841	0	0	0
ACGGTCGCACGCAGTC-1_1	-0.673566	5.67516	mb0595	Tumor	3	18.0999	0	1.24699	2.27001	0.806443	2.91012	0	0
ACGGTCGCAGACTCTA-1_1	-5.40209	-5.0842	mb0595	Tumor	0	34.1941	0	0	3.64736	1.30006	0	0	1.84673
ACGGTCGCAGCGTAGA-1_1	-3.93902	0.261516	mb0595	Tumor	1	25.1103	0	0	3.12384	0	0	0	0.823493
ACGGTCGCATACATCG-1_1	-4.56657	-8.45172	mb0595	Tumor	0	37.0327	0	0	3.41408	0.934834	0.934834	0	1.72995
ACGGTCGCATACTTTC-1_1	-5.5521	-2.85753	mb0595	Tumor	0	29.087	0	0	2.82393	1.7497	0	0.949448	0.949448
ACGGTCGCATGTTCAG-1_1	-6.24716	-3.36559	mb0595	Tumor	0	30.0187	0	0	2.44463	1.94806	0	0	0.917793
ACGGTCGGTAGGTGCA-1_1	8.74956	5.52871	mb0595	Tumor	5	1.32157	2.01714	2.01714	0	1.44889	1.44889	0	0
ACGGTCGGTCAGTCCG-1_1	10.0981	4.36801	mb0595	Tumor	5	0.0159215	1.52094	2.60401	1.52094	0	2.0984	0	0
ACGGTCGGTGAGATCG-1_1	-3.19265	-6.58413	mb0595	Tumor	0	35.9769	0	0	2.50644	1.55893	0	0	1.05671
ACGGTCGTCCGTGCGA-1_1	-6.83046	-5.08351	mb0595	Tumor	0	35.5174	0	0	2.43867	0.771024	0.771024	0	1.20116
ACGGTCGTCGCGAAGA-1_1	-5.3479	-7.02089	mb0595	Tumor	0	35.3469	0	0	2.91931	1.01264	0	0	1.01264
ACGGTCGTCTGGGAGA-1_1	-0.4889	4.563	mb0595	Tumor	3	18.3383	0	1.51732	1.51732	0	1.02245	0	1.02245
ACGGTCGTCTTCGTGC-1_1	-3.34321	-6.84605	mb0595	Tumor	0	36.0791	0	0	3.06075	2.05171	0	0	0.561594
ACGGTTAAGGCATTTC-1_1	-5.2708	-6.45259	mb0595	Tumor	0	34.9822	0	0	2.77087	1.46493	0	0	0
ACGGTTACAAGAATGT-1_1	1.11534	5.99765	mb0595	Tumor	3	13.7897	0	1.11584	1.968	1.63007	2.58872	0	0
ACGGTTACACATACGT-1_1	-3.00366	-6.12027	mb0595	Tumor	0	34.5498	0	0	2.94249	2.10233	0	0	0
ACGGTTACACGCTTAA-1_1	-1.46002	1.71528	mb0595	Tumor	1	23.2821	0.425138	0	3.07557	1.29445	1.84023	0	0.425138
ACGGTTACAGCAGTTT-1_1	-4.7548	-5.09794	mb0595	Tumor	0	32.4251	0	0	3.24574	1.3619	0.896823	0	1.3619
ACGGTTACAGGCATTT-1_1	-4.12732	-1.13522	mb0595	Tumor	1	27.0965	0	0	2.70238	0	1.09456	0	1.09456
ACGGTTAGTAGGGTAC-1_1	-1.58993	4.43166	mb0595	Tumor	3	18.3628	0	1.73455	3.03649	0.773154	2.44229	0	0
ACGGTTAGTCACAATC-1_1	-5.5817	-3.42347	mb0595	Tumor	0	30.0187	0	0	3.58937	1.25707	0	0	1.79678
ACGGTTATCCAGCCTT-1_1	8.7286	4.94465	mb0595	Tumor	5	0.712365	0	2.2852	0	0	1.84001	0	0
ACGGTTATCGTGCTCT-1_1	-6.98139	-4.2793	mb0595	Tumor	0	35.5174	0	0	1.9057	1.9057	0	0	0
ACGGTTATCTAGCCTC-1_1	-2.82539	-3.4501	mb0595	Tumor	0	31.966	0.431679	0	3.42398	1.15037	0.431679	0	0.431679
ACGGTTATCTGTAAGC-1_1	-4.60007	-5.52329	mb0595	Tumor	0	33.172	0	0.742971	3.13738	1.16451	1.16451	0	1.16451
ACGTAACAGATGAACT-1_1	-5.93316	-2.29089	mb0595	Tumor	0	29.087	0	0	2.90763	1.40002	0	0.702322	0
ACGTAACAGCTGTTAC-1_1	-4.28981	-2.31494	mb0595	Tumor	1	28.4735	0	0	1.91984	0	0.898114	0	0.898114
ACGTAACAGTATGAGT-1_1	4.10493	5.26535	mb0595	Tumor	2	8.66254	0	2.83986	1.44047	1.44047	0.959865	0	0
ACGTAACCAAGTCCAT-1_1	-2.35037	-6.75859	mb0595	Tumor	0	35.9769	0	0	3.2955	2.37459	0.964864	0	0
ACGTAACCATGAGGGT-1_1	-4.86486	-3.89243	mb0595	Tumor	0	30.4769	0	0	2.83021	1.36093	0	0	0.89605
ACGTAACTCGTTATCT-1_1	-0.218427	2.79355	mb0595	Tumor	1	16.9712	0	0.405066	2.07839	1.25191	1.94488	0	0.692548
ACGTACAAGAGCATCG-1_1	-1.28948	4.96012	mb0595	Tumor	3	17.7644	0	0	2.90941	0	2.90941	0	0
ACGTACAAGAGCCGTA-1_1	4.80152	0.573134	mb0595	Tumor	4	12.4938	0	0	0	2.29662	0	0	2.29662
ACGTACAAGATGAACT-1_1	-0.450921	5.66646	mb0595	Tumor	3	14.6152	0	1.27064	3.06828	0.824859	2.52845	0	0
ACGTACAAGGATACGC-1_1	-6.20759	-5.33331	mb0595	Tumor	0	34.9744	0	0	3.30006	1.50005	1.50005	0	1.50005
ACGTACAAGTGCACAG-1_1	0.0199412	6.13047	mb0595	Tumor	3	13.971	0	2.15746	2.93641	1.26687	2.93641	0	0
ACGTACACACTAGGTT-1_1	-4.8551	-3.67589	mb0595	Tumor	0	30.183	0	0	2.92435	2.08553	0.776942	0	0
ACGTACAGTAAGATTG-1_1	-0.844203	4.74179	mb0595	Tumor	3	17.733	0	1.63698	2.69455	0	2.94119	0.867051	0
ACGTACAGTCATAGTC-1_1	-6.62048	-3.68055	mb0595	Tumor	0	35.5174	0	0	3.15796	1.33902	0	0	0
ACGTACATCAAAGAAC-1_1	-5.25974	-2.19171	mb0595	Tumor	1	28.1275	0.950908	0	3.14557	1.42938	0	0	0.950908
ACGTACATCCAGGACC-1_1	5.79395	5.28668	mb0595	Tumor	2	5.98043	0	1.65844	0	0	0	0	0
ACGTACATCCCATTCG-1_1	-3.53798	-4.03009	mb0595	Tumor	0	31.966	0	0	2.59335	1.75998	1.11921	0	1.11921
ACGTAGTAGCGCAATG-1_1	-3.88315	0.817148	mb0595	Tumor	1	24.792	0.831026	0	2.43057	0	0	0	0
ACGTAGTAGCTGAGTG-1_1	-3.17765	-4.83929	mb0595	Tumor	0	33.6248	0	0	2.67797	1.97588	0.755946	0	1.1815
ACGTAGTAGGGTGAGG-1_1	-4.13524	-7.64462	mb0595	Tumor	0	37.0327	0	0	2.88332	0.790843	1.52948	0	1.22686
ACGTAGTAGGTTTACC-1_1	-3.82595	-7.90486	mb0595	Tumor	0	36.7242	0	0	2.75775	2.05596	1.18523	0	0
ACGTAGTAGTTCAACC-1_1	-4.92479	-0.949659	mb0595	Tumor	1	28.1162	0	0	2.04163	0.750091	0	0	0
ACGTAGTAGTTGAAGT-1_1	-5.94172	-1.90547	mb0595	Tumor	0	28.3741	0	0	2.44784	1.01543	1.01543	0	1.01543
ACGTAGTCAAACTAAG-1_1	0.548656	3.79974	mb0595	Tumor	1	15.7467	0	1.62362	2.14724	0	1.50181	0	0.771618
ACGTAGTCACAAATCC-1_1	-5.08846	-5.03929	mb0595	Tumor	0	33.8854	0	0	2.2996	1.02749	0.640285	0	0
ACGTAGTCAGGTATGG-1_1	-4.40309	-4.99214	mb0595	Tumor	0	32.9398	0	0	3.40537	0	0	0	0.605493
ACGTAGTGTATTCCTT-1_1	0.493158	4.18874	mb0595	Tumor	3	15.7467	0	1.43289	2.19467	0.953743	0.953743	0	0
ACGTAGTGTCGACTGC-1_1	-4.78381	-5.86922	mb0595	Tumor	0	33.5952	0	0	3.2522	1.0686	0	0	0
ACGTAGTGTCGTGATT-1_1	-4.85935	-4.38188	mb0595	Tumor	0	31.9328	0	0	3.10984	1.0808	0	0	0
ACGTAGTGTTAGCTAC-1_1	4.57746	0.775233	mb0595	Tumor	4	12.6546	0	1.916	1.916	0	0	0	0
ACGTAGTTCCACGTCT-1_1	-3.61798	-4.26945	mb0595	Tumor	0	31.2342	0	0	3.40049	2.66128	0	0	0.94251
ACGTAGTTCCCATAGA-1_1	4.19652	0.930377	mb0595	Tumor	4	13.8022	0	1.77366	1.77366	3.02381	1.77366	0	0
ACGTAGTTCGATCCCT-1_1	-4.0525	-0.0683282	mb0595	Tumor	1	25.5921	0	0	2.73681	0.838333	0	0	0
ACGTCCTAGCAGATAT-1_1	-2.2881	3.16183	mb0595	Tumor	1	20.3702	0	0	2.34357	0	2.98754	0	0
ACGTCCTAGCTCATAC-1_1	-4.1089	-8.19192	mb0595	Tumor	0	37.0327	0	0	2.80414	2.01005	0	0	1.58478
ACGTCCTCAACAGCCC-1_1	-5.51162	-6.3464	mb0595	Tumor	0	34.9822	0	0	3.33447	1.31005	1.31005	0	1.62128
ACGTCCTCATCTCCCA-1_1	-3.74222	-4.79071	mb0595	Tumor	0	33.4049	0	0	2.91291	1.67757	0	0	0
ACGTCCTGTTCGCGTG-1_1	-5.472	-7.02407	mb0595	Tumor	0	35.3469	0.770089	0	2.91232	0	0	0	1.4996
ACGTCCTTCTTAGCTT-1_1	-3.9475	-8.14585	mb0595	Tumor	0	36.715	0	0	2.86901	2.23107	0	0	0
ACGTTCCAGAAGTGTT-1_1	6.01431	5.15823	mb0595	Tumor	2	5.69849	0	2.74282	1.91872	1.36255	0	0	0
ACGTTCCAGACTCCGC-1_1	-4.71543	-1.2912	mb0595	Tumor	1	27.3512	0	0	3.66328	1.17392	0	0	0
ACGTTCCAGATGGCGT-1_1	-4.31889	-8.02178	mb0595	Tumor	0	37.0327	0	0	2.67403	1.89074	0	0	0
ACGTTCCCACTTGAGT-1_1	-4.70418	-7.67718	mb0595	Tumor	0	35.6125	0	0	3.2469	2.16585	0.572222	0	0.933895
ACGTTCCCAGTTAGAA-1_1	-3.71741	-2.24433	mb0595	Tumor	0	28.4735	0	0	2.69621	1.2353	0.965569	0	1.44752
ACGTTCCCATCCTGTC-1_1	-3.27394	-6.29471	mb0595	Tumor	0	34.6423	0	0	2.9352	1.37899	0	0	1.09212
ACGTTCCCATGGGCAA-1_1	4.20613	1.13393	mb0595	Tumor	4	13.6205	0	0	1.55215	1.55215	0	0	0
ACGTTCCGTAATCAAG-1_1	-4.98157	-7.98588	mb0595	Tumor	0	35.6125	0	0	3.34566	2.54428	1.28303	0	0.834552
ACGTTCCGTAGATCCT-1_1	-7.17512	-4.66703	mb0595	Tumor	0	35.5174	0	0	2.93295	1.37721	1.37721	0	0
ACGTTCCGTATGGAGC-1_1	4.53809	4.73937	mb0595	Tumor	2	7.86081	1.91108	0	0	0	2.52739	0	0
ACGTTCCGTGCAGATG-1_1	-4.08767	-3.38792	mb0595	Tumor	0	31.2094	0	0	3.05795	2.20977	0	0	2.20977
ACGTTCCGTGCCCGTA-1_1	-1.74014	4.26758	mb0595	Tumor	3	18.8484	0	1.49762	2.43476	1.49762	3.08311	0	0
ACGTTCCGTGGACTAG-1_1	-4.96152	-4.89759	mb0595	Tumor	0	32.3075	0	0	3.4234	1.6007	0	0	1.09133
ACGTTCCGTGGCTGCT-1_1	4.34026	0.764069	mb0595	Tumor	4	13.5516	0	0	0	0	0	0	0
ACGTTCCGTTTGTTCT-1_1	-2.80987	2.10557	mb0595	Tumor	1	22.1825	0	0	2.59543	0	1.78523	0.80658	0.80658
ACGTTCCTCCCAGGAC-1_1	-3.76817	-6.06028	mb0595	Tumor	0	34.7813	0	0	3.18836	1.41094	0	0	0.936057
ACGTTCCTCGCGTCGA-1_1	-3.63808	-8.22357	mb0595	Tumor	0	36.8516	0	0	2.65125	2.18639	1.29043	0	2.18639
ACGTTCCTCGGAACTT-1_1	-1.09223	4.82038	mb0595	Tumor	3	17.6658	0	0	2.75297	0	2.94198	0	0.96779
ACGTTCCTCGGCTGGT-1_1	-2.38546	1.97897	mb0595	Tumor	1	22.183	0	0	2.54768	1.08617	2.28575	0.683829	0
ACGTTCCTCGTAATGC-1_1	1.12999	7.00529	mb0595	Tumor	3	14.6076	0	2.0743	0	0	0	0	0
ACGTTCCTCTAGACAC-1_1	9.31662	5.59659	mb0595	Tumor	5	0.710307	0	2.34827	0	0.780898	2.34827	0	0
ACTACGAAGAGCCCAA-1_1	-3.15247	-7.20852	mb0595	Tumor	0	35.9769	0	0	3.22082	2.38898	0.881545	0.881545	0.881545
ACTACGAAGCGCACAA-1_1	-5.55206	-5.87934	mb0595	Tumor	0	34.6379	0	0	3.18301	2.5989	0	0	1.02188
ACTACGAAGCGTGAGT-1_1	-2.80798	-7.572	mb0595	Tumor	0	36.6962	0	0	2.23285	0.921831	0	0	0
ACTACGAAGTGACCTT-1_1	-6.99746	-4.99438	mb0595	Tumor	0	35.5174	0	0	2.61987	1.80724	0	0	1.26605
ACTACGACACATAACC-1_1	-5.45009	-4.75867	mb0595	Tumor	0	34.1941	0	0	3.41794	2.46212	0	0	0.850664
ACTACGACAGAATGTA-1_1	-6.99277	-4.29229	mb0595	Tumor	0	35.5174	0.849054	0	2.33815	2.19996	0	0	0.849054
ACTACGACATGTGGTT-1_1	-1.90972	1.75367	mb0595	Tumor	1	22.183	0	1.07264	2.60269	1.07264	1.07264	0	0.673729
ACTACGAGTCCACTTC-1_1	-4.23467	-4.95189	mb0595	Tumor	0	33.0421	0	0	2.93053	1.5977	1.08884	0	0
ACTACGAGTCGATGCC-1_1	-6.87548	-4.40926	mb0595	Tumor	0	35.5174	0	0	2.76134	2.44984	0.72205	0	1.65529
ACTACGATCAAAGACA-1_1	-3.45674	0.704148	mb0595	Tumor	1	24.2339	0.946641	0	2.61127	1.42409	1.98899	0	0.946641
ACTACGATCTGCATAG-1_1	-6.93945	-4.95901	mb0595	Tumor	0	35.5174	0	0	2.98217	1.64139	0	0	1.12531
ACTATCTAGAAGCTGC-1_1	-5.53744	-6.26272	mb0595	Tumor	0	34.9822	0	0	3.33103	1.42854	0	0	0.950226
ACTATCTCAACCGGAA-1_1	0.598943	6.5304	mb0595	Tumor	3	14.6076	0	0	2.5402	0	1.92295	0	1.36623
ACTATCTCAATTCTTC-1_1	8.85691	5.46371	mb0595	Tumor	5	1.32279	0.703867	2.09813	1.62653	0	2.3218	0	0
ACTATCTCACGGCCAT-1_1	-6.14235	-2.83064	mb0595	Tumor	0	29.087	0	0	3.40268	0	0	0	0.896995
ACTATCTCATCGCTCT-1_1	-4.19782	-6.03639	mb0595	Tumor	0	33.5144	0	0	3.0886	1.90399	1.06616	0	0
ACTATCTCATTAGGAA-1_1	-2.15317	3.16738	mb0595	Tumor	1	20.4043	0	0	2.99321	0	1.85851	0	1.31025
ACTATCTGTATAGGGC-1_1	-2.42017	-6.7742	mb0595	Tumor	0	35.9769	0	0	2.50279	2.09651	1.40095	0	0.702939
ACTATCTGTATGGAAT-1_1	5.87103	4.69183	mb0595	Tumor	2	5.73678	0	1.31481	1.31481	0	2.47622	0	0
ACTATCTTCACTACTT-1_1	3.94337	2.67398	mb0595	Tumor	4	9.84703	0	0	0	0	0	0	0
ACTATGGAGCTGTACT-1_1	-6.88632	-4.47434	mb0595	Tumor	0	35.5174	0	0	2.25531	2.05804	0	0	0.996081
ACTATGGAGTCGGGAT-1_1	-2.43246	3.02824	mb0595	Tumor	1	20.6034	0	0	2.83154	1.02051	1.51496	0	0
ACTATGGCAGCCTATA-1_1	4.035	2.78298	mb0595	Tumor	4	9.96688	0	0	0	1.88173	1.88173	0	0
ACTATGGCATAATGCC-1_1	-0.231977	4.75066	mb0595	Tumor	3	16.0671	0	0	2.67521	0	3.50966	0	0
ACTATGGCATGAGATA-1_1	-3.03835	-6.45861	mb0595	Tumor	0	35.9769	0	0	3.07212	1.88931	1.05487	0	1.55672
ACTATGGGTATCAGGG-1_1	5.12634	5.47983	mb0595	Tumor	2	6.49303	0	2.5712	0	1.00281	1.82096	0	0
ACTATGGGTCTGTGGC-1_1	-6.55189	-3.50467	mb0595	Tumor	0	35.5174	0	0	3.1558	0	0.842376	0	0
ACTATGGGTGGGCTCT-1_1	-1.17372	2.37403	mb0595	Tumor	1	23.5241	0	0.768101	2.4337	0.768101	1.61837	0.456053	0.768101
ACTATGGGTGTGGACA-1_1	-4.55161	-0.59108	mb0595	Tumor	1	26.4362	0	0	2.5158	1.71391	2.05744	0	1.71391
ACTATGGGTGTGTCGC-1_1	9.28512	5.1776	mb0595	Tumor	5	0.85754	1.31342	2.21448	1.31342	0	2.21448	0	0
ACTATGGTCGAGTTGT-1_1	-5.55641	-4.30612	mb0595	Tumor	0	31.9328	0	0	3.17075	2.78605	0	0	0
ACTATGGTCGCATAGT-1_1	-6.44428	-4.41355	mb0595	Tumor	0	35.5174	0	0	3.20667	1.93502	0	0	0.908679
ACTATTCAGATGGTAT-1_1	-4.04926	-7.34459	mb0595	Tumor	0	35.1318	0	0	2.36623	1.76277	0	0	1.22797
ACTATTCAGGCGATAC-1_1	-3.45734	-6.26366	mb0595	Tumor	0	34.7813	0	0	2.60296	1.07283	1.07283	0	0.673871
ACTATTCCAACTCGTA-1_1	-3.2552	-5.53135	mb0595	Tumor	0	34.5498	0	0	2.51149	0.562405	0.562405	0	0
ACTATTCCACCAAATC-1_1	-0.874154	4.85597	mb0595	Tumor	3	18.2176	0	0	1.95276	0	1.95276	0	0.792824
ACTATTCGTCTCAGGC-1_1	-5.41121	-5.12117	mb0595	Tumor	0	34.1941	0	0	3.51142	2.01479	0	0	0
ACTATTCGTGGATCGA-1_1	-6.69371	-3.04278	mb0595	Tumor	0	29.087	0	0	2.68029	1.48099	0	0	0.992755
ACTATTCGTTTAAGGA-1_1	-0.41988	3.7187	mb0595	Tumor	3	17.1558	0	0	1.65392	1.13582	2.44829	1.13582	0
ACTATTCTCAATCCAG-1_1	-4.71831	-2.7162	mb0595	Tumor	1	28.6599	0	0	2.30407	1.58176	0	0	0.827604
ACTCCCAAGACCGTTT-1_1	4.90665	-0.164846	mb0595	Tumor	4	12.4945	0	0	0	0	0	0	0
ACTCCCAAGCAATTAG-1_1	-2.94174	-7.77431	mb0595	Tumor	0	36.7058	0	0	2.83096	0	1.29754	0	1.29754
ACTCCCAAGGATTTAG-1_1	5.08103	0.728392	mb0595	Tumor	4	12.2766	0	0	0	1.90036	1.90036	0	0
ACTCCCAAGGGCCTCT-1_1	-5.69502	-1.58858	mb0595	Tumor	0	28.3741	0	0	3.28304	1.23649	0	0	1.23649
ACTCCCACAACGTTAC-1_1	-3.56157	1.4805	mb0595	Tumor	1	23.7981	0	0	3.43298	0.787891	0.787891	0	0
ACTCCCACAAGTATCC-1_1	-6.78275	-3.58246	mb0595	Tumor	0	35.5174	0	0	3.5042	2.33836	1.4162	0	1.12524
ACTCCCACACATACGT-1_1	-5.43268	-3.12408	mb0595	Tumor	1	29.5589	0	0	2.0801	2.0801	0	0	1.01208
ACTCCCACATATGAAG-1_1	-4.68311	-1.33715	mb0595	Tumor	1	27.3716	0	0	3.23276	1.57788	0	0	0
ACTCCCACATCACAGT-1_1	5.66984	4.79404	mb0595	Tumor	2	5.81267	0.962758	2.20767	0	1.44405	0.962758	0	0
ACTCCCAGTAGTCACT-1_1	3.15547	5.53935	mb0595	Tumor	2	10.0092	0	0.960661	1.44146	0.960661	1.44146	0	0
ACTCCCAGTATTGGCT-1_1	-5.63916	-5.0462	mb0595	Tumor	0	34.3974	0	0	2.70141	1.8479	0.727206	0	1.43696
ACTCCCATCACCCTCA-1_1	-2.15277	3.01983	mb0595	Tumor	1	20.3498	0	0	2.89075	0	1.95641	0.795149	0
ACTCCCATCAGCTTCC-1_1	-4.26293	-4.29458	mb0595	Tumor	0	31.1874	0	0	3.30226	0	0	0	0.558376
ACTCCCATCCCGTGAG-1_1	-2.56693	-3.65226	mb0595	Tumor	0	31.966	0	0.412866	2.50513	1.72282	0	0	1.11336
ACTCCCATCCTTGACC-1_1	-2.97133	-3.46588	mb0595	Tumor	1	31.966	0	0	3.07566	1.49156	0	0	1.59656
ACTCCCATCGAGCTGC-1_1	-5.58615	-6.09281	mb0595	Tumor	0	34.6379	0	0	2.94729	1.10062	0	0	1.38855
ACTCCCATCGCAGTCG-1_1	-4.17773	-2.69454	mb0595	Tumor	0	30.7465	0	0	3.11852	1.61987	1.30877	0	0.854757
ACTCCCATCTTGTTAC-1_1	-5.49489	-1.30561	mb0595	Tumor	1	28.3277	0	0.714778	3.13194	1.82755	0	0	1.12735
ACTCTCGAGAATACAC-1_1	-4.52015	-5.27586	mb0595	Tumor	0	32.6148	0	0	1.76458	1.22951	1.22951	0	0
ACTCTCGAGAGCATAT-1_1	-2.23067	2.04273	mb0595	Tumor	1	22.9478	0	0	3.17493	0	0	0	1.40037
ACTCTCGAGTGTTCAC-1_1	-1.57791	2.14087	mb0595	Tumor	1	23.4388	0	1.21116	2.8623	1.01814	2.08842	0	1.01814
ACTCTCGGTCCTACAA-1_1	0.136604	5.15597	mb0595	Tumor	3	14.7507	0	1.64763	2.23957	0	2.60888	0	0
ACTCTCGGTGGATCAG-1_1	-4.25427	-8.54523	mb0595	Tumor	0	37.0327	0	0	2.98061	0.741932	0	0	0.741932
ACTCTCGGTGGGTCAA-1_1	-4.86722	-6.95966	mb0595	Tumor	0	35.3353	0	0	2.49676	0.65679	0	0	0.65679
ACTCTCGTCACGGGAA-1_1	-4.78148	-2.33027	mb0595	Tumor	1	28.4923	0	0	2.87688	0	0	0	0.98428
ACTCTCGTCTGTGCGG-1_1	-4.20903	-6.48851	mb0595	Tumor	0	34.1947	0	0	3.43362	1.72519	0	0	0
ACTGATGAGCTGAAAT-1_1	4.72154	5.34013	mb0595	Tumor	2	8.15066	0	2.92263	2.28188	1.68594	1.68594	1.68594	1.68594
ACTGATGCAAAGGTTA-1_1	-5.63825	-4.43813	mb0595	Tumor	0	34.377	0	0	3.67006	1.4991	0	0	0
ACTGATGCAATGAACA-1_1	-4.89708	-6.06506	mb0595	Tumor	0	34.7992	0	0	2.74224	1.8634	0	0	0
ACTGATGCAGTCGAGA-1_1	-0.891361	4.03236	mb0595	Tumor	3	16.9712	0	0	2.588	1.24145	2.75771	0	0
ACTGATGGTGCGTGCT-1_1	5.50246	4.87502	mb0595	Tumor	2	7.04616	0	1.23553	0	0	1.23553	0	0
ACTGATGGTTTCGTAG-1_1	-5.03007	-6.12768	mb0595	Tumor	0	34.8106	0.973596	0	3.10981	2.0268	0	0	0
ACTGATGTCAAGGTGG-1_1	-1.95655	2.88875	mb0595	Tumor	1	23.512	0	0.807887	2.27235	0.807887	1.24885	0	0.807887
ACTGATGTCACACGAT-1_1	-4.63188	-5.92615	mb0595	Tumor	0	33.3763	0	0	2.91605	2.21396	0.772213	0	1.50267
ACTGATGTCACTTCTA-1_1	-3.41835	1.89739	mb0595	Tumor	1	22.431	0	0	2.3598	1.22296	1.94492	0	0
ACTGATGTCCCTATTA-1_1	4.12482	0.973506	mb0595	Tumor	4	13.8077	0	0	1.78968	0	1.78968	0	0
ACTGATGTCCGAAGGA-1_1	-2.74049	-5.64599	mb0595	Tumor	0	34.5498	0	0	2.82148	1.4648	0	0	1.25134
ACTGATGTCGCCTCTA-1_1	-2.34532	-3.9389	mb0595	Tumor	0	31.966	0	0	2.91841	1.62895	0.316701	0	0.912431
ACTGATGTCGTAGCCG-1_1	-0.499072	4.75479	mb0595	Tumor	3	18.2331	1.00445	0	3.0803	1.00445	1.49533	0	0
ACTGATGTCTCTGACC-1_1	-6.08866	-5.51518	mb0595	Tumor	0	34.8568	0	0	3.1337	2.38706	0.740954	0	1.16186
ACTGATGTCTTCACGC-1_1	-1.80235	3.52659	mb0595	Tumor	1	19.8229	0	0	2.90029	1.41671	1.73788	0	0.940698
ACTGATGTCTTTGCGC-1_1	5.11078	4.91392	mb0595	Tumor	2	7.36161	0	1.75022	0	0	0	0	0
ACTGCAAAGATTAGTG-1_1	-3.14195	1.52962	mb0595	Tumor	1	22.6856	0.504299	0.504299	2.69275	0	1.72112	0.504299	0.504299
ACTGCAACAAGGTACG-1_1	3.99889	1.89725	mb0595	Tumor	4	10.57	0	0	1.91108	0	2.52739	0	0
ACTGCAACAATAGTAG-1_1	4.40543	0.676549	mb0595	Tumor	4	13.3639	0	0	0	0	0	0	0
ACTGCAACACTCTGCT-1_1	4.0559	1.13593	mb0595	Tumor	4	13.6735	0	1.81807	2.42656	1.81807	0	0	1.81807
ACTGCAACAGCTTTCC-1_1	-1.93708	3.59145	mb0595	Tumor	1	19.8229	0	1.54981	2.49582	0	2.13075	0	0
ACTGCAACAGTAACCT-1_1	4.92698	0.452065	mb0595	Tumor	4	12.2653	0	0	0	1.87984	1.87984	0	0
ACTGCAAGTAGGAGTC-1_1	-5.12446	-6.02984	mb0595	Tumor	0	33.6678	0	0	2.60966	0	0	0	1.6483
ACTGCAAGTCCGGCAT-1_1	-4.72853	-7.86284	mb0595	Tumor	0	37.0327	0	0	3.26706	2.64077	0.595535	0	1.44833
ACTGCAAGTTACGGAG-1_1	-2.65151	-6.0979	mb0595	Tumor	0	34.5498	0	0	2.47268	1.86053	0	0	0.734972
ACTGCAAGTTCCCAAA-1_1	4.47713	0.716986	mb0595	Tumor	4	12.7905	0	0	1.76398	1.76398	1.76398	0	1.76398
ACTGCAATCCCATAAG-1_1	4.17817	0.827489	mb0595	Tumor	4	13.4778	0	0	2.25776	1.66408	1.66408	1.66408	0
ACTGCAATCCCGTGTT-1_1	4.25745	0.975375	mb0595	Tumor	4	13.7033	0	0	0	1.53937	0	0	2.11906
ACTGCAATCGATGCTA-1_1	-2.48231	-6.18567	mb0595	Tumor	0	34.5498	0	0	0.996297	0	1.48534	0	0
ACTGTCCAGAGCATTA-1_1	-4.17155	-6.71933	mb0595	Tumor	0	34.4925	0	0	2.62544	1.94281	0	0	0.996243
ACTGTCCAGGACAGCT-1_1	-3.19709	-5.45242	mb0595	Tumor	0	34.5498	0	0	2.67122	1.82067	0.710592	0	1.12181
ACTGTCCAGGTCTACT-1_1	0.713002	6.16285	mb0595	Tumor	3	13.971	0	1.95349	1.61652	0	1.61652	0	1.10451
ACTGTCCAGGTTATAG-1_1	-3.53098	-0.13509	mb0595	Tumor	1	25.3949	0	0	2.20498	1.19566	0.766802	0	1.19566
ACTGTCCCAAAGGCAC-1_1	4.05244	2.02117	mb0595	Tumor	4	10.57	0	0	0	2.448	1.83779	0	1.83779
ACTGTCCCAATACGAA-1_1	-4.05666	-1.65346	mb0595	Tumor	1	27.4249	0	0	3.58792	1.85771	0	0	1.30956
ACTGTCCCAATGAAAC-1_1	4.00067	0.984493	mb0595	Tumor	4	13.845	0	0	1.68738	0	1.68738	0	2.65436
ACTGTCCCAGAGAGGG-1_1	4.51527	5.65529	mb0595	Tumor	2	8.7898	0	2.46976	2.84662	2.20989	2.84662	0	1.30966
ACTGTCCGTAGCTGCC-1_1	5.16721	5.29139	mb0595	Tumor	2	6.79018	0	1.79301	1.25384	0	1.79301	0	0
ACTGTCCGTATTAAGG-1_1	-3.84432	0.450604	mb0595	Tumor	1	24.7399	0	1.07099	2.36004	0	1.91026	0	0
ACTGTCCGTCCTGTCT-1_1	-0.0733271	1.49263	mb0595	Tumor	1	23.5241	0	1.05822	2.95414	0.486785	1.79453	0	0.812775
ACTGTCCGTCGTTCAA-1_1	-4.14346	-5.73209	mb0595	Tumor	0	33.2977	0	0	2.84239	0.698033	0.698033	0	1.39361
ACTGTCCGTGTCCTAA-1_1	-4.37709	-8.67037	mb0595	Tumor	0	37.0327	0	0	2.8633	1.51289	0	0	0
ACTGTCCGTTCTCCTG-1_1	4.32207	1.1293	mb0595	Tumor	4	13.6205	0	0	0	2.47298	0	1.8608	0
ACTGTCCTCAAGCCGC-1_1	5.30215	-0.183973	mb0595	Tumor	4	12.0595	0	0.896393	2.41191	2.11067	1.36136	0	0
ACTGTCCTCTACTTCA-1_1	-3.31388	2.21807	mb0595	Tumor	1	22.3978	0	0	2.59291	0	2.73631	0	0
ACTGTCCTCTGCAGCG-1_1	-4.41444	-5.72676	mb0595	Tumor	0	33.3434	0	0	2.76698	2.76698	0	0	0
ACTGTGAAGAAGAACG-1_1	-0.228596	3.74028	mb0595	Tumor	1	17.3221	0	2.06472	1.72075	0	1.72075	0	1.19221
ACTGTGAAGATTGTGA-1_1	-2.19627	2.32217	mb0595	Tumor	1	22.8429	0	0	2.53093	1.58002	2.53093	0	1.07416
ACTGTGAAGTCCGTCG-1_1	6.49762	5.17248	mb0595	Tumor	2	4.97354	0	0	0.973493	1.78197	0	0	0
ACTGTGACACTGAATC-1_1	8.28759	4.90273	mb0595	Tumor	5	2.1888	1.02336	1.51843	1.51843	0	1.93756	0	0
ACTGTGACATTAGGCT-1_1	-5.1695	-3.85335	mb0595	Tumor	0	30.1644	0	0	3.11124	1.08177	0.68054	0	1.58919
ACTGTGAGTAAGTTAG-1_1	-2.098	4.14409	mb0595	Tumor	1	19.8878	0	0	2.71564	1.7413	2.34272	0	1.20967
ACTGTGAGTACTCAAC-1_1	4.14863	1.04877	mb0595	Tumor	4	13.7026	0	0	1.72009	2.96219	1.72009	0	1.72009
ACTGTGAGTAGAGTTA-1_1	2.454	5.89505	mb0595	Tumor	2	11.6112	0.527412	1.12611	2.07259	0.527412	2.30548	0.527412	0.527412
ACTGTGAGTAGTCGGA-1_1	-4.21437	-4.96322	mb0595	Tumor	0	33.2452	0	0	2.44193	1.57203	0.669934	0	0.669934
ACTGTGAGTCCCACGA-1_1	-3.27089	2.52983	mb0595	Tumor	1	21.7235	0	0	2.95353	0	3.34146	0	0
ACTGTGAGTGATGTAA-1_1	-5.31724	-6.7048	mb0595	Tumor	0	34.9822	0	0	2.39336	2.22914	0	0.977715	1.7876
ACTGTGAGTTTACTGG-1_1	-2.36287	-7.06116	mb0595	Tumor	0	36.6847	0	0	2.58954	0	0	0	1.31871
ACTGTGATCAAGCCAT-1_1	-3.37376	2.39412	mb0595	Tumor	1	22.3978	0	1.03856	3.04817	1.03856	2.95759	0	0
ACTTAGGAGAAAGCGA-1_1	-5.25168	-5.33256	mb0595	Tumor	0	33.8854	0	0	3.72239	1.7993	0	0	0
ACTTAGGAGCACAAAT-1_1	-4.52254	-2.89238	mb0595	Tumor	1	29.1389	0	0	3.27692	1.99789	0.952959	0	0.952959
ACTTAGGCAAACTGCT-1_1	9.90662	4.59679	mb0595	Tumor	5	0.0747312	1.10987	1.80581	2.90628	0.701603	0.701603	0	0
ACTTAGGCAAGGTACG-1_1	-3.78444	-3.85207	mb0595	Tumor	0	31.4046	0	1.37799	3.00988	0	0	0	0
ACTTAGGCAATTGCTG-1_1	1.81473	6.63491	mb0595	Tumor	3	12.6554	0	1.32365	1.87398	0	0	0	0
ACTTAGGCACGTTCGG-1_1	-3.45208	1.54693	mb0595	Tumor	1	22.6407	0	0	2.65949	1.69188	2.03399	0	0
ACTTAGGCATCTCGTC-1_1	-3.18929	-1.76763	mb0595	Tumor	1	32.1624	0	0	2.98691	1.48673	1.48673	0.618236	0
ACTTAGGGTCTCTCCA-1_1	-4.87999	-5.24694	mb0595	Tumor	0	32.3978	0	0	2.98828	1.67716	0	0	1.15536
ACTTAGGGTTAAGTCC-1_1	-4.10883	-5.59848	mb0595	Tumor	0	34.0667	0	0	2.91141	0	0	0	0
ACTTAGGGTTCCTAGA-1_1	-2.39496	-4.69584	mb0595	Tumor	1	34.5498	0	1.17655	3.01753	1.83002	1.9433	0	0
ACTTAGGTCACCACAA-1_1	-7.09816	-4.82047	mb0595	Tumor	0	35.5174	0	0	2.37636	1.77203	0	0	2.11917
ACTTAGGTCACGGGCT-1_1	5.85376	5.57957	mb0595	Tumor	2	6.4709	0	2.01561	1.58989	1.58989	0	0	0
ACTTAGGTCTCGTGGG-1_1	-4.79977	-3.97098	mb0595	Tumor	0	30.5507	0	0	2.01291	2.01291	0	0	0.831611
ACTTATCAGAGTCCGA-1_1	-2.69141	2.60241	mb0595	Tumor	1	21.5044	0	0	2.92716	0.816456	0.816456	0.816456	0
ACTTATCAGCCAACCC-1_1	-2.8419	-3.57593	mb0595	Tumor	0	31.966	0	0.356808	3.47505	1.81566	0	0	0.998809
ACTTATCCAAGTCATC-1_1	8.73635	4.85277	mb0595	Tumor	5	0.608388	0	2.51733	1.4129	0	0	0	0.710961
ACTTATCCAGATGCGA-1_1	-2.40426	-4.34208	mb0595	Tumor	0	31.966	0	0	2.97612	1.99278	0.333606	0	0.949327
ACTTATCCAGCTTTGA-1_1	-2.13783	-6.77568	mb0595	Tumor	0	35.9769	0	0	1.31508	0.646238	0	0	0
ACTTATCGTCACGTGC-1_1	-4.0501	-7.57895	mb0595	Tumor	0	35.6408	1.04235	0	2.75283	0	0	0	0
ACTTATCGTTGGAGGT-1_1	5.03476	5.23768	mb0595	Tumor	2	7.67051	0	3.09193	1.28852	0	1.83336	0	0
ACTTATCGTTTACCTT-1_1	5.40274	-0.462452	mb0595	Tumor	4	12.0595	0.955118	0	1.4346	1.4346	0.955118	0	0
ACTTCCGAGAAGGATG-1_1	-2.67943	-0.860089	mb0595	Tumor	1	25.3949	0	0.392343	2.88007	1.83815	0.892546	0	1.22443
ACTTCCGAGACCAGCA-1_1	-3.34321	-4.1421	mb0595	Tumor	0	31.966	0	0	2.98489	2.36396	0	0	1.07384
ACTTCCGAGAGTAACT-1_1	1.3353	5.86979	mb0595	Tumor	2	13.5724	0	1.80656	2.15574	0	1.80656	0	0.614238
ACTTCCGCATAGGTTC-1_1	-2.18923	3.574	mb0595	Tumor	1	19.8308	0	0	2.66457	1.02302	1.979	0	0
ACTTCCGCATATTCGG-1_1	-2.3703	-3.83317	mb0595	Tumor	0	31.966	0	0	3.32067	2.06182	0	0	0.566593
ACTTCCGCATGACGAG-1_1	-4.63057	-2.38125	mb0595	Tumor	0	28.474	0	0	2.87033	1.75009	1.75009	0	1.21715
ACTTCCGGTGAATGAT-1_1	-2.85675	1.91935	mb0595	Tumor	1	22.0462	0	0	2.66549	2.03959	1.17222	0	0
ACTTCCGTCTTACCAT-1_1	-0.8983	1.69952	mb0595	Tumor	1	23.5241	0	0.947833	2.93958	0.947833	1.2902	0	0.423111
ACTTCGCAGGGAGGAC-1_1	4.55933	6.02481	mb0595	Tumor	2	8.7898	0	2.42468	2.16608	0	0	0	0
ACTTCGCAGGTATAGT-1_1	-4.43702	-3.28862	mb0595	Tumor	0	30.5388	1.01353	0	3.09393	2.08209	0	0	1.01353
ACTTCGCAGTAAGGGA-1_1	-5.75802	-3.77156	mb0595	Tumor	0	30.1874	0	0	3.10528	1.3975	0	0	0
ACTTCGCCACGCGCTA-1_1	4.73094	1.47623	mb0595	Tumor	4	10.6031	0	0	0	0	0	0	1.69714
ACTTCGCCATAAGCAA-1_1	-4.91698	-4.59571	mb0595	Tumor	0	31.9328	0	0	3.17663	1.68166	0.738891	0	0.738891
ACTTCGCGTAATGCTC-1_1	-2.99026	-7.29604	mb0595	Tumor	0	35.9769	0	0	2.55446	1.80578	0	0	1.47929
ACTTCGCGTACCTAAC-1_1	0.946803	4.72208	mb0595	Tumor	3	15.5365	0	1.36374	1.92009	0	2.53711	0	1.36374
ACTTCGCGTCAGTCGC-1_1	-3.6083	-7.53026	mb0595	Tumor	0	35.9338	0	0	3.56849	1.35375	1.35375	0	1.35375
ACTTCGCGTCCTGGTG-1_1	-4.30661	-7.79516	mb0595	Tumor	0	37.0327	0	0	1.59991	1.09068	0	0	1.59991
ACTTCGCTCCTGGGAC-1_1	-3.78088	-5.00282	mb0595	Tumor	0	33.4193	0	0	3.10768	1.39939	0	0	0.567121
ACTTTCAAGACATAGT-1_1	-3.30532	-3.39472	mb0595	Tumor	0	31.966	0	0	3.48844	1.01633	0.462275	0	1.20918
ACTTTCAAGATGAACT-1_1	-3.58888	-8.05538	mb0595	Tumor	0	36.5496	0	0	3.36846	0.847984	0	0	1.30016
ACTTTCAAGCTATCCA-1_1	-3.36727	-2.29139	mb0595	Tumor	1	32.1624	0	0	3.30093	1.03055	2.30389	0	1.03055
ACTTTCAAGGGAGATA-1_1	-5.29777	-5.47029	mb0595	Tumor	0	34.017	0	0	2.85076	2.40074	0.81267	0	1.255
ACTTTCAAGTGCAGGT-1_1	-4.90772	-1.29543	mb0595	Tumor	1	27.1911	0	0	2.946	1.27415	1.27415	0	0
ACTTTCACACAGTACT-1_1	4.50012	0.854069	mb0595	Tumor	4	12.6124	0	0	2.50386	0	0	0	0
ACTTTCACACCTGCTT-1_1	-6.31442	-3.08946	mb0595	Tumor	0	29.087	0	0	2.88386	2.029	1.16382	0	0
ACTTTCACATGACGTT-1_1	4.30712	0.585789	mb0595	Tumor	4	13.1161	0	0	0	0	0	0	0
ACTTTCAGTCAATCTG-1_1	-3.88908	0.833071	mb0595	Tumor	1	24.792	0	0	3.86268	1.36406	1.36406	0	0
ACTTTCAGTTGCCATA-1_1	-7.16371	-4.85343	mb0595	Tumor	0	35.5174	0	0	2.55595	1.2169	0	0	0
ACTTTCAGTTTCAGAC-1_1	-4.35615	-8.73036	mb0595	Tumor	0	37.0327	0	0	2.69545	1.32507	0	0	0
ACTTTCATCCCGATCT-1_1	-3.18908	-7.9174	mb0595	Tumor	0	36.2047	0	0	3.23517	1.25995	1.47408	0	0.987123
ACTTTCATCCCTTTGG-1_1	-2.49712	-4.46123	mb0595	Tumor	0	31.966	0	0	3.20667	1.21481	0	0	0.884511
ACTTTGTAGGTTCACT-1_1	-4.49608	-6.3646	mb0595	Tumor	0	33.9983	0	0	3.24269	1.56549	0	0	1.56549
ACTTTGTGTATGGAAT-1_1	-4.36547	-6.62982	mb0595	Tumor	0	34.2224	0	0.680299	2.97118	1.5888	0.680299	0	0
ACTTTGTGTCGTTATG-1_1	-3.74655	-4.00469	mb0595	Tumor	0	31.124	0	0	1.93468	1.93468	0	0	1.37648
ACTTTGTGTTACCCTC-1_1	-3.08803	-3.67461	mb0595	Tumor	0	31.966	0	0	2.66507	2.50389	0	0	1.14392
ACTTTGTTCCGGCTTT-1_1	-6.05945	-2.36561	mb0595	Tumor	0	29.087	0.935304	0	3.24913	1.73059	0.935304	0	0
ACTTTGTTCTAGTGTG-1_1	8.56261	5.26235	mb0595	Tumor	5	1.89852	0	2.85852	1.20835	0	0	0	1.73975
AGAAATGAGACGCCAA-1_1	9.12313	5.19455	mb0595	Tumor	5	0.93045	1.00161	2.06567	2.06567	0	1.00161	1.00161	0
AGAAATGAGAGTCAAT-1_1	1.93389	6.32528	mb0595	Tumor	2	12.1036	0	1.51815	1.84778	0	0	0	0
AGAAATGCACTCAAGT-1_1	-3.54044	-4.98928	mb0595	Tumor	0	33.6237	0	1.54791	2.87116	1.54791	0	0	1.04761
AGAAATGCAGTCAGAG-1_1	-4.99949	-4.55597	mb0595	Tumor	0	31.9328	0	0	3.55794	2.14894	0	0	1.06262
AGAAATGCATGGCTAT-1_1	4.13057	1.38247	mb0595	Tumor	4	13.6205	0	0	0	1.88979	0	0	0
AGAAATGCATGTCGTA-1_1	1.85515	4.69818	mb0595	Tumor	2	12.9366	0	1.75512	2.02527	0	1.8535	0	0
AGAAATGGTACTAAGA-1_1	-1.81476	-6.50155	mb0595	Tumor	0	35.9769	0.721669	0	2.24738	1.65469	0.721669	0	1.13646
AGAAATGGTAGAGGAA-1_1	4.71416	1.75994	mb0595	Tumor	4	10.57	0	0	1.70557	0	1.70557	0	0
AGAAATGGTGGATCAG-1_1	-2.82591	2.94429	mb0595	Tumor	1	20.9721	0	0	1.73071	0	2.53463	0	0
AGAAATGGTTGACTAC-1_1	-3.89034	-4.92633	mb0595	Tumor	0	33.4049	0.629041	0	3.36819	2.51653	0	0	1.01219
AGAAATGTCATGTCTT-1_1	-2.69059	-3.58109	mb0595	Tumor	0	31.966	0	0	2.64853	1.7131	0	0	1.10543
AGAAATGTCCACACCT-1_1	-5.93781	-2.89922	mb0595	Tumor	0	29.087	0	0.732831	3.29373	1.6722	0	0	1.15118
AGAAATGTCCTACGAA-1_1	-6.90319	-4.96485	mb0595	Tumor	0	35.5174	0	0	2.61989	0	0	0	0
AGAAATGTCCTGTAGA-1_1	5.27657	-0.010445	mb0595	Tumor	4	12.0595	0	0	0	0	2.51816	0	1.34845
AGAACAAAGAGGGTCT-1_1	-2.38722	-6.95406	mb0595	Tumor	0	35.9769	0	0	2.29117	2.29117	0.635863	0	0.635863
AGAACAAAGCGAGGAG-1_1	-4.04025	0.228383	mb0595	Tumor	1	25.214	0	0.88865	2.09915	1.66686	2.26083	0	0
AGAACAAAGGTTTACC-1_1	-7.07294	-4.05888	mb0595	Tumor	0	35.5174	0	0	2.77611	1.98424	0	0	0
AGAACAAAGTAACCGG-1_1	-3.93585	-6.97687	mb0595	Tumor	0	34.828	0	0	3.47077	1.89698	1.34361	0	0
AGAACAACACATACTG-1_1	-4.32994	-8.07703	mb0595	Tumor	0	37.0327	0	0	3.2371	1.31312	1.31312	0	0.858187
AGAACAACATTCTCCG-1_1	1.839	4.87439	mb0595	Tumor	1	12.9524	0	0.909653	2.7622	0	1.93641	0	0.909653
AGAACAAGTAAGTAGT-1_1	-4.624	-3.88429	mb0595	Tumor	0	30.4987	0	0	3.19925	1.82863	0	0.83566	1.28445
AGAACAAGTCACAGTT-1_1	-1.58899	4.82768	mb0595	Tumor	3	18.2943	0	0	2.59443	0	2.42694	0	1.11999
AGAACAATCCATGAGT-1_1	8.90246	5.54677	mb0595	Tumor	5	1.31982	0.95709	2.0037	0	0.95709	0	0	0
AGAACCTAGCATATGA-1_1	-5.75162	-1.3135	mb0595	Tumor	1	28.3314	0	0	2.67542	1.77763	0	0	0.801532
AGAACCTCAAGGTCAG-1_1	-5.52919	-5.36253	mb0595	Tumor	0	34.5172	0	0	3.0139	2.05134	0.677188	0	0.677188
AGAACCTCACTGAATC-1_1	-3.58055	-5.21734	mb0595	Tumor	0	33.6248	0	0	3.07424	1.11951	0.708859	0	0.708859
AGAACCTCACTGTGTA-1_1	-5.18413	-5.38743	mb0595	Tumor	0	33.8856	0	0	2.60833	1.02841	0	0	0
AGAACCTCAGCGTGCT-1_1	-3.80676	-1.61918	mb0595	Tumor	1	27.4249	0	0.506726	3.06597	1.83718	0	0	0.841436
AGAACCTGTACGAGCA-1_1	-2.47633	-6.48442	mb0595	Tumor	0	35.9769	0	0	2.64377	1.67811	1.67811	0	1.15616
AGAACCTGTAGGGAGG-1_1	-6.98893	-4.75912	mb0595	Tumor	0	35.5174	0	0	2.66466	1.37866	2.13107	0	0.910185
AGAACCTGTATATGGA-1_1	-6.54712	-3.4649	mb0595	Tumor	0	35.5174	0	0	2.91448	1.04229	0	0	0.651206
AGAACCTGTTGTTGAC-1_1	-3.90945	-3.67568	mb0595	Tumor	0	31.2991	1.08812	0	2.75781	0.685291	0	0	0
AGAACCTTCCATGAGT-1_1	5.81859	4.93177	mb0595	Tumor	2	5.77609	0	1.66565	0	0	2.25949	0	0
AGAAGCGAGAGAGCAA-1_1	-5.05006	-3.06068	mb0595	Tumor	1	29.5589	0.813718	0	3.21364	2.28177	0	0	1.25635
AGAAGCGAGAGTGTGC-1_1	-3.39527	-6.72461	mb0595	Tumor	0	36.1343	0	0	3.76319	1.2054	1.73628	0	0
AGAAGCGAGCACGATG-1_1	-5.67276	-2.74407	mb0595	Tumor	0	29.087	0	0	2.82273	2.18733	0.840949	0	1.2912
AGAAGCGAGGAATGTT-1_1	0.636097	6.33266	mb0595	Tumor	3	14.6108	0	0	1.84299	0	1.84299	0	1.01949
AGAAGCGAGGAGAATG-1_1	-5.06596	-2.81153	mb0595	Tumor	0	29.0959	0	0	2.98761	0	0.943851	0	1.42063
AGAAGCGAGGAGACCT-1_1	-4.81704	-3.65794	mb0595	Tumor	0	30.1956	0	0	2.61189	0.764402	0	0	1.19253
AGAAGCGCACTTGAGT-1_1	-4.8183	-8.20729	mb0595	Tumor	0	37.0327	0	0	2.8254	1.18381	0	0	0
AGAAGCGCATAGTCGT-1_1	-3.69239	-0.641631	mb0595	Tumor	1	26.2385	0	0	3.43393	0.632495	1.68853	0.632495	0
AGAAGCGGTAACTTCG-1_1	-5.23661	-6.00745	mb0595	Tumor	0	33.7432	0	0	3.37439	1.46289	0	0	0.978025
AGAAGCGGTCATCAGT-1_1	4.35647	0.944639	mb0595	Tumor	4	13.6624	0	0	0	0	2.5327	0	0
AGAAGCGGTCATGACT-1_1	-2.65532	2.86377	mb0595	Tumor	1	20.9026	0	0	2.0986	1.75265	2.0986	0	0
AGAAGCGGTCCAAAGG-1_1	-2.04491	3.41475	mb0595	Tumor	1	20.0584	0	0	2.32474	0.766864	1.49493	0	0
AGAAGCGGTCGTGATT-1_1	-1.80757	-6.42973	mb0595	Tumor	0	35.9769	0	0	1.32649	1.87726	0	0	0
AGAAGCGGTGAAAGTT-1_1	-4.82725	-2.86716	mb0595	Tumor	0	29.1389	0	0	4.04537	1.88907	0	0	0
AGAAGCGGTGACTGTT-1_1	-3.59797	-4.35897	mb0595	Tumor	0	31.2342	0	0	2.05744	0	0	0	0
AGAAGCGGTGGACAGT-1_1	5.39613	0.579562	mb0595	Tumor	1	11.8033	0	0	2.15364	1.71734	0.92554	0	1.71734
AGAAGCGGTGTAGTGG-1_1	-5.35594	-4.73302	mb0595	Tumor	0	34.1941	0	0	2.25355	1.66028	0	0	0.883872
AGAAGCGTCCAAGGGA-1_1	-3.636	-4.65307	mb0595	Tumor	0	33.4049	0	0	2.27833	2.27833	0	0	1.16005
AGAAGCGTCCTTACCG-1_1	0.349495	4.25309	mb0595	Tumor	3	15.7467	0	1.20712	2.08337	0.775612	0.775612	1.20712	0
AGAAGCGTCGCTCCTA-1_1	-1.57536	3.82367	mb0595	Tumor	3	19.12	0	0	2.42024	0	2.42024	0	0
AGAAGTAAGCGTGAAC-1_1	1.67808	4.95368	mb0595	Tumor	3	13.1765	0	0	0	0	0	0	0
AGAAGTAAGTAGGCCA-1_1	-4.07475	-6.075	mb0595	Tumor	0	33.8035	0	0	3.14108	2.03322	0	0	0
AGAAGTACACCTTCCA-1_1	-4.6518	-6.5417	mb0595	Tumor	0	34.7229	0	0	3.43612	1.75968	0.789659	0	0.789659
AGAAGTACAGATTAAG-1_1	3.5233	6.06108	mb0595	Tumor	2	9.99292	0	2.88415	2.9957	1.13496	1.13496	0	0
AGAAGTACAGCTATAC-1_1	-5.27673	-6.77683	mb0595	Tumor	0	34.9822	0	0	2.52073	1.0151	0	0	0
AGAAGTACAGCTGTGC-1_1	-6.67075	-4.86833	mb0595	Tumor	0	35.5174	0	0	2.26512	2.26512	0.672506	0	0
AGAAGTACATCTGGGC-1_1	-2.51282	2.96229	mb0595	Tumor	1	20.8291	0	0.680011	2.37388	0	2.05634	0	0
AGAAGTAGTATTAAGG-1_1	0.412561	3.23058	mb0595	Tumor	1	15.7467	0	1.28379	1.95878	0.361198	1.67719	0.361198	0.625989
AGAAGTATCACCTCGT-1_1	-4.84927	-5.99938	mb0595	Tumor	0	33.5952	0	0	2.94976	0	1.10236	0	0
AGAAGTATCGCGGACT-1_1	-2.68709	-4.58385	mb0595	Tumor	0	33.6248	0	0	2.65493	1.8389	0	0	0.721696
AGAAGTATCTCTGACC-1_1	-4.59586	-1.88029	mb0595	Tumor	1	27.7795	0	0	1.49403	1.49403	0.766247	0	0.766247
AGAAGTATCTGAACGT-1_1	5.56708	5.33465	mb0595	Tumor	2	6.66258	0	1.4072	0.933053	0.933053	1.4072	0	0
AGAAGTATCTTGTTAC-1_1	-2.16336	2.65122	mb0595	Tumor	1	22.8605	0	0	1.33043	0.656254	2.56942	0	0
AGACAAAAGGTGCTGA-1_1	-7.07954	-4.75764	mb0595	Tumor	0	35.5174	0	0	2.39065	1.09331	1.09331	0	1.60307
AGACAAAAGTTCCGTA-1_1	-4.49283	-0.904669	mb0595	Tumor	1	27.0865	0	0	2.7819	1.20319	0.772589	0	0.772589
AGACAAACAACCGCCA-1_1	4.5547	0.850772	mb0595	Tumor	4	12.596	0	0	0	1.84135	0	0	0
AGACAAACACAAGTTC-1_1	-4.86748	-1.25207	mb0595	Tumor	1	27.1911	0	0	3.17744	1.90899	0	0.890593	0
AGACAAAGTAAGACCG-1_1	-4.2552	-8.06793	mb0595	Tumor	0	37.0327	0	0	2.8172	2.09802	0	0	0.887892
AGACAAAGTAGCCAGA-1_1	-3.30152	-6.04168	mb0595	Tumor	0	34.5717	0.574486	0	2.75672	1.20257	1.20257	0	1.20257
AGACAAAGTCCTGGTG-1_1	-5.7601	-5.48532	mb0595	Tumor	0	34.546	0	0	2.57227	1.39225	0	0	0
AGACAAAGTGGCATCC-1_1	1.04593	5.00772	mb0595	Tumor	3	14.28	0	0	0	0	1.68095	0	0
AGACAAAGTGGCTACC-1_1	-2.4824	1.44215	mb0595	Tumor	1	22.183	0	0.560399	2.56664	2.04928	2.04928	0	1.17992
AGACAAAGTGGTTTAC-1_1	-4.98351	-3.91395	mb0595	Tumor	0	30.1764	0	0	3.27773	0	0	0	0
AGACAAATCGGCTGAC-1_1	0.465985	6.37898	mb0595	Tumor	3	14.6076	0	1.53765	1.9586	1.23424	1.9586	0.796551	0
AGACACTAGCCTTCTC-1_1	-0.435994	3.6228	mb0595	Tumor	3	17.0712	0	0	2.47737	1.1575	2.78956	0.546574	0.546574
AGACACTCACTTGGGC-1_1	-4.91326	-2.16213	mb0595	Tumor	1	28.2862	0	0	2.99811	2.29141	0	0	0
AGACACTCAGGTCCGT-1_1	-1.77571	3.08903	mb0595	Tumor	1	20.1515	0	0.793885	1.76608	0	1.76608	0	0
AGACACTGTAGCTCGC-1_1	-1.09316	4.93164	mb0595	Tumor	3	17.6882	0	0	3.05532	0	2.12294	0	0
AGACACTTCCCTTGTG-1_1	9.6537	3.78965	mb0595	Tumor	5	0.509515	0.663522	2.08718	2.38757	0.385813	1.82114	0	0
AGACACTTCGATACGT-1_1	-5.56142	-2.58371	mb0595	Tumor	0	29.087	0	0	3.44557	1.09195	0	0	1.29201
AGACAGGAGACGAGCT-1_1	-3.61093	-8.57236	mb0595	Tumor	0	36.5496	0	0	2.74895	1.81843	0	0	0.620772
AGACAGGAGACTCAAA-1_1	-4.47796	-1.57467	mb0595	Tumor	1	27.6694	0	0	2.93324	0	1.37744	0	1.37744
AGACAGGAGCCAAGTG-1_1	-5.63439	-5.25969	mb0595	Tumor	0	34.4128	0	0	2.98752	1.64593	1.12912	0	1.64593
AGACAGGCAACCCTAA-1_1	-4.64918	-7.73599	mb0595	Tumor	0	35.6125	0	0	3.49116	2.19232	0	0	0.844148
AGACAGGCAATCTCTT-1_1	4.01401	2.03606	mb0595	Tumor	4	10.57	0	0	1.86172	1.86172	1.86172	0	1.86172
AGACAGGCACCGCTGA-1_1	4.47695	1.19505	mb0595	Tumor	4	13.6205	0	0	0	1.8631	0	0	1.8631
AGACAGGCACTCTAGA-1_1	0.384294	6.47814	mb0595	Tumor	3	14.6076	0	0	2.49855	1.8844	1.55215	0	0
AGACAGGCATCTTAGG-1_1	5.423	0.102885	mb0595	Tumor	4	12.0595	0.45671	1.00672	1.91526	0.45671	0.769062	0.45671	0
AGACAGGGTCGCCACA-1_1	-5.21493	-2.14707	mb0595	Tumor	0	28.1275	0	0	2.59788	0	0	0	1.63804
AGACAGGGTGCTCTTC-1_1	-2.3907	1.57474	mb0595	Tumor	1	22.183	0	1.26577	3.00041	1.57251	0	0	0
AGACAGGGTGTTTCTT-1_1	-7.03079	-4.75017	mb0595	Tumor	0	35.5174	0	0	1.04929	2.49599	0	0	1.88204
AGACAGGTCAACGCTA-1_1	4.99082	5.13346	mb0595	Tumor	2	7.64802	0	2.70625	0	1.20262	1.73301	0	0
AGACAGGTCACCACAA-1_1	-4.11444	-5.07466	mb0595	Tumor	0	33.5791	0	0	3.18988	2.50693	1.38744	0	1.17971
AGACAGGTCAGTGTGT-1_1	-5.05506	-1.50815	mb0595	Tumor	1	27.6126	0	0	2.34734	1.42373	0	0	0
AGACAGGTCCGTGACG-1_1	-2.50747	1.76528	mb0595	Tumor	1	22.1821	0	0.862516	3.5222	0.862516	1.63068	0.862516	0
AGACCATAGCATCGAG-1_1	-5.56109	-5.74782	mb0595	Tumor	0	34.6379	0	0	2.87767	1.47123	1.17446	0	0.750563
AGACCATAGGCAGGGA-1_1	1.31431	5.85421	mb0595	Tumor	3	13.5478	0	1.59363	2.37991	1.08545	0	1.59363	0
AGACCATAGGTCACAG-1_1	-4.85899	-4.46221	mb0595	Tumor	0	31.9328	0	0	3.04367	1.09801	0	0	0.692697
AGACCATAGGTTAAAC-1_1	-0.606486	4.13926	mb0595	Tumor	3	17.2223	0	0.938924	2.47659	0	1.82306	0.712044	0.418102
AGACCATAGTTTCGGT-1_1	-4.77477	-5.66248	mb0595	Tumor	0	33.5952	0	0	2.64856	0.838705	0	0	0.838705
AGACCATCAATACAGA-1_1	-1.61054	2.73955	mb0595	Tumor	1	23.5241	0	1.16239	2.38776	0.741356	0.741356	0	0
AGACCATCAGCTTCCT-1_1	0.68155	6.5326	mb0595	Tumor	3	14.6077	0	1.03715	1.53522	0	0	0	1.03715
AGACCATGTACCGCGT-1_1	-4.71016	-5.26529	mb0595	Tumor	0	32.5609	0	0	2.56754	1.84819	0	0	1.30132
AGACCATGTGGAATGC-1_1	-5.79691	-4.01606	mb0595	Tumor	0	30.1644	0	0	2.39508	1.60696	0.691601	0	0
AGACCATTCACTGAAC-1_1	-2.50078	3.04099	mb0595	Tumor	1	20.8477	0.903669	0	3.07089	0	2.54547	0	0
AGACCATTCCCTCGTA-1_1	-3.85306	-7.96924	mb0595	Tumor	0	36.721	0	0	3.14798	1.46865	0.748797	0	1.46865
AGACCATTCGCCAACG-1_1	1.40954	5.84886	mb0595	Tumor	3	13.0698	0	1.853	2.00885	0	1.853	0.430414	0
AGACCATTCTATCACT-1_1	-2.0994	2.967	mb0595	Tumor	1	20.3389	0	0	3.10484	0.924988	2.15283	0	0
AGACCATTCTTGGAAC-1_1	-2.69488	-1.83539	mb0595	Tumor	1	31.966	0	0	2.93278	1.58982	0.360225	0.360225	1.00599
AGACCCGAGAATTCAG-1_1	-4.5603	-3.09447	mb0595	Tumor	1	30.9732	0	0	3.03218	1.56034	0	0	0
AGACCCGAGCAAACAT-1_1	-2.8506	1.4128	mb0595	Tumor	1	23.0687	0	0.646324	2.74317	0.646324	1.03568	0	0.646324
AGACCCGAGCGAAACC-1_1	-0.515719	6.71716	mb0595	Tumor	3	14.6076	0	2.54452	2.54452	1.59176	2.54452	1.59176	0
AGACCCGAGCGCTGAA-1_1	-4.81679	-7.56724	mb0595	Tumor	0	35.6125	0	0	2.82958	3.16037	0	0	0
AGACCCGCACCAGCCA-1_1	4.49949	0.277134	mb0595	Tumor	4	13.1509	1.47746	0	0	1.47746	0	0	1.47746
AGACCCGCACTGTCCT-1_1	4.22356	1.12244	mb0595	Tumor	4	13.6205	0	0	2.37636	0	1.77203	0	0
AGACCCGGTCAAGTTC-1_1	-4.20295	-7.37227	mb0595	Tumor	0	35.1318	0	0	2.96675	1.36349	0	0	0.677999
AGACCCGGTTTCTTAC-1_1	-3.94265	-4.80217	mb0595	Tumor	0	33.4049	0	0	3.27058	1.60922	0.510719	0	0.847146
AGACCCGTCAGCTTGA-1_1	6.59879	5.98463	mb0595	Tumor	5	4.52415	0	2.01263	1.67185	0.732607	2.26633	1.15089	0
AGACCCGTCGCTTTAT-1_1	5.10753	5.39729	mb0595	Tumor	2	6.83573	0	2.36318	0	0	1.22559	0	1.22559
AGACCCGTCTCAAAGC-1_1	-5.09891	-5.80479	mb0595	Tumor	0	33.6703	0	0	3.59045	2.13075	1.04917	0	1.04917
AGACTCAAGACCATTC-1_1	-4.70955	-6.3886	mb0595	Tumor	0	34.8123	0	0	3.4987	2.65369	0	0	1.06008
AGACTCAAGCGACCCT-1_1	-2.68842	-5.16239	mb0595	Tumor	0	34.5498	1.02416	0.637835	1.02416	2.29493	0	0	0
AGACTCAAGGAGTACC-1_1	-5.81483	-1.72635	mb0595	Tumor	1	28.3741	0	0.576699	3.02061	1.20611	0.576699	0	0.576699
AGACTCAAGGTCCAGA-1_1	-4.00568	-7.63367	mb0595	Tumor	0	37.0686	0	0	2.87725	1.88532	0	0	0
AGACTCAAGTGTCATC-1_1	-6.50751	-5.11969	mb0595	Tumor	0	35.4747	0	0	3.21472	1.79688	0	0	0.814348
AGACTCACAACACAAA-1_1	-4.07463	0.12482	mb0595	Tumor	1	25.4918	0	0	3.05589	1.35878	1.9144	0	0.894337
AGACTCACAAGACGAC-1_1	-0.427525	5.45485	mb0595	Tumor	3	18.0999	0	1.18091	2.50852	0	2.50852	0	1.18091
AGACTCACAAGTCCAT-1_1	-5.01932	-4.93973	mb0595	Tumor	0	32.3075	0	0	3.13706	2.02957	2.02957	0	0
AGACTCACATCCTGTC-1_1	4.65477	5.21354	mb0595	Tumor	2	8.03947	0	1.43843	1.14508	0.728202	2.00527	0	0
AGACTCACATGCCGGT-1_1	2.80846	5.0932	mb0595	Tumor	2	11.6128	0	1.22034	1.22034	0	0	1.22034	1.22034
AGACTCAGTAAGCAAT-1_1	-3.83009	-8.02512	mb0595	Tumor	0	36.7115	0	0	2.38646	2.02595	0	0	1.78128
AGACTCAGTTTACTTC-1_1	-4.19209	-4.72993	mb0595	Tumor	0	33.0429	0	0	3.77651	2.15391	0.925723	0	0
AGACTCATCTACGGGC-1_1	-3.02002	0.560226	mb0595	Tumor	1	23.3864	0	0	2.9111	1.40279	1.62703	0.704177	1.11329
AGACTCATCTGGACTA-1_1	10.7491	3.69847	mb0595	Tumor	5	0.0159216	1.96132	0.927106	2.24066	1.39979	2.15593	0	0
AGACTCATCTTCTGGC-1_1	-1.35171	4.21724	mb0595	Tumor	3	18.401	0	0	2.35959	0	3.06206	0	0.787695
AGAGAATAGACGCAGT-1_1	1.18066	4.1879	mb0595	Tumor	3	15.7467	0	1.22169	0	0	2.10154	0	1.22169
AGAGAATAGAGCTTTC-1_1	-5.48024	-2.28022	mb0595	Tumor	0	28.1275	0	1.52769	2.94641	0	1.52769	0	0
AGAGAATAGTAACGTA-1_1	0.382341	6.54058	mb0595	Tumor	3	14.6076	0	2.39291	2.39291	0	1.78719	0	1.78719
AGAGAATAGTACCCTA-1_1	3.35123	5.80416	mb0595	Tumor	2	10.0092	0	2.26986	2.26986	1.3591	2.53137	0	0
AGAGAATAGTTGGAAT-1_1	-5.05655	-0.723535	mb0595	Tumor	1	28.1162	0	0	3.25367	1.90846	2.15836	0	0
AGAGAATCACGGAAGT-1_1	-3.04321	0.942109	mb0595	Tumor	1	23.3137	0	0	2.83585	0	1.61168	0	0
AGAGAATCATTCGGGC-1_1	6.00317	5.04696	mb0595	Tumor	2	5.6201	0	1.36168	0	0	0	0	0
AGAGAATGTAGCACGA-1_1	3.96882	1.8762	mb0595	Tumor	4	10.57	0	1.87422	0	1.87422	0	0	1.87422
AGAGAATGTTTCGATG-1_1	-4.67501	-8.38851	mb0595	Tumor	0	37.0327	0.67054	0	2.95233	2.3564	0	0	1.06835
AGAGAATTCAAGAGGC-1_1	-3.79531	-8.57153	mb0595	Tumor	0	36.7955	0	0	3.0326	1.09028	0	0	1.09028
AGAGAATTCTAAGAAG-1_1	-4.07251	-5.64369	mb0595	Tumor	0	34.0667	0	0	3.79926	1.90149	1.06423	0	1.90149
AGAGAATTCTCGACCT-1_1	5.92854	5.21748	mb0595	Tumor	2	5.75021	0	2.33742	1.55642	0	1.05463	0	0
AGAGAGCAGAAATTCG-1_1	-3.48844	-7.6011	mb0595	Tumor	0	35.8985	0	0	2.4176	1.80983	0	0	0.994415
AGAGAGCAGGAGCAAA-1_1	-2.49791	-3.58528	mb0595	Tumor	0	31.966	0	0	2.90274	2.04402	0.350726	0	0.815494
AGAGAGCAGTGATTCC-1_1	-3.49364	-4.7911	mb0595	Tumor	0	33.4071	0	0	2.77532	1.31781	0	0.861883	0
AGAGAGCGTTGGGTAG-1_1	5.98467	5.6751	mb0595	Tumor	2	6.76829	0	1.89481	1.34173	0	0	0	0
AGAGAGCTCAGCTTCC-1_1	5.29225	5.61154	mb0595	Tumor	2	6.6805	0	2.82273	1.70852	0	2.05171	0	1.18185
AGAGAGCTCCCAAGTA-1_1	4.21217	1.3846	mb0595	Tumor	4	13.6205	0	0	1.8822	1.8822	0	0	1.8822
AGAGAGCTCGGCATAT-1_1	9.24611	5.25106	mb0595	Tumor	5	0.791635	0	2.08533	1.01588	1.50931	2.08533	0	0
AGAGCAGAGCCAAGTG-1_1	-0.224216	6.35244	mb0595	Tumor	3	14.6076	0	1.58186	2.16653	0	3.18569	0	0
AGAGCAGCAACTCATG-1_1	-4.44153	-4.75627	mb0595	Tumor	0	32.0087	0	0	3.19567	1.73788	1.41671	0	1.41671
AGAGCAGGTACAGAAT-1_1	4.25928	1.26741	mb0595	Tumor	4	13.6205	0	0	0	1.90036	2.5158	0	1.90036
AGAGCAGGTTCCAGGC-1_1	-3.74538	-7.23493	mb0595	Tumor	0	35.4812	0	0	2.61344	1.36565	0	0	1.36565
AGAGCAGGTTTGTGGT-1_1	-0.206615	5.81567	mb0595	Tumor	3	14.6152	0	1.15661	2.78833	0	1.15661	0	0
AGAGCAGTCATATGGC-1_1	-3.57159	-6.41863	mb0595	Tumor	0	34.4423	0	0.839825	2.18558	1.28976	0	0	1.59896
AGAGCAGTCGCTACAA-1_1	-4.60921	-8.20026	mb0595	Tumor	0	37.0327	0	0	2.21784	2.32346	0	0	1.11412
AGAGCAGTCGCTAGCG-1_1	-5.93061	-6.02268	mb0595	Tumor	0	34.6379	0	0	2.77031	1.14348	0	0	1.14348
AGAGCAGTCTAGCCTC-1_1	-1.11918	2.09696	mb0595	Tumor	1	23.5241	0	0.531313	2.44386	0.876438	1.77633	0	0.531313
AGAGCCCAGACCATAA-1_1	-3.47698	-5.55822	mb0595	Tumor	0	34.5843	0	0	2.70625	1.60789	0.510053	0	0.510053
AGAGCCCAGAGTCAAT-1_1	-2.49632	3.27571	mb0595	Tumor	1	20.495	0	0	2.17037	0	2.7061	0	0
AGAGCCCAGGGACACT-1_1	-3.54294	-6.62793	mb0595	Tumor	0	34.547	0	0	2.52017	1.57075	0	0	1.9044
AGAGCCCAGTCATCCA-1_1	-2.95723	-4.08558	mb0595	Tumor	1	31.966	0	0	2.95915	0	2.39532	0	0.979062
AGAGCCCAGTCTGGTT-1_1	-2.25216	-7.01112	mb0595	Tumor	0	36.6847	0	0	2.38284	0	0	0	1.33767
AGAGCCCCAAGCTCTA-1_1	-2.8319	2.70633	mb0595	Tumor	1	21.5995	0	0	2.64994	0	1.75492	0	0.786521
AGAGCCCCACATGACT-1_1	-3.92686	0.105224	mb0595	Tumor	1	25.4843	0	0.619779	3.25413	0.619779	0.619779	0	0
AGAGCCCCACCAGCCA-1_1	-3.89912	-8.07601	mb0595	Tumor	0	36.7158	0.510906	0	3.21907	2.33556	0	0	0.510906
AGAGCCCCAGGAATAT-1_1	-1.20446	4.86214	mb0595	Tumor	3	17.7443	0	0	1.77224	1.23605	2.7506	0	0
AGAGCCCTCTGCTCTG-1_1	8.86247	5.37791	mb0595	Tumor	5	1.32904	0	2.64124	1.55245	1.55245	2.49889	0	0
AGATAGAAGAAAGCGA-1_1	4.46423	0.597899	mb0595	Tumor	4	12.9984	0	0	0	1.66131	0	0	0
AGATAGAAGAGAATCT-1_1	-5.53179	-6.73507	mb0595	Tumor	0	34.9822	0	0	2.74594	1.60466	0	0	0
AGATAGAAGATACTGA-1_1	7.84069	5.64408	mb0595	Tumor	5	3.30214	0	1.65204	1.65204	1.13424	0	0	0
AGATAGAAGCCTCATA-1_1	-5.37634	-5.27471	mb0595	Tumor	0	34.2221	0	0	3.326	2.15927	0	0	0.823063
AGATAGAAGCTTCGTA-1_1	-1.91937	3.56501	mb0595	Tumor	1	19.8229	0	1.04134	2.80823	0.650504	1.87165	0	0
AGATAGAAGGCACCAA-1_1	-0.602581	5.863	mb0595	Tumor	3	14.6152	0	0.769715	3.0304	0	2.20982	0	0
AGATAGAAGTGGATTA-1_1	-3.20707	1.62001	mb0595	Tumor	1	22.6266	0	1.02577	3.02924	1.52136	2.46261	0	0
AGATAGACAGCAGTAG-1_1	-4.3417	-0.810317	mb0595	Tumor	1	26.7197	0	0	3.04722	0	0.982604	1.25479	0.607427
AGATAGACATACCAGT-1_1	-5.08921	-6.83115	mb0595	Tumor	0	35.3692	0	0.680011	2.97062	2.17375	0	0	0
AGATAGAGTATGAGCG-1_1	-2.01645	3.27658	mb0595	Tumor	1	20.1515	0	0	1.69062	1.69062	2.03264	0	1.16671
AGATAGATCATGGTAC-1_1	4.99747	0.539743	mb0595	Tumor	4	12.196	0	0	0	0	0	0	0
AGATAGATCCTTCACG-1_1	-5.04218	-5.52785	mb0595	Tumor	0	33.6706	0	0	2.21757	1.96554	0	0	1.11391
AGATCCAAGCTAAGTA-1_1	-3.55053	1.26059	mb0595	Tumor	1	23.8035	0	0	2.85565	0	1.20622	0	0
AGATCCAGTGAAGCTG-1_1	-3.39444	-6.83806	mb0595	Tumor	0	36.128	0	0	3.19115	1.63211	0	0	0
AGATCCAGTGCACAAG-1_1	-4.26794	-3.1624	mb0595	Tumor	1	30.7857	0	0	2.94036	0.995812	0	0	0.617055
AGATCCAGTGGCTCTG-1_1	-1.96165	2.98633	mb0595	Tumor	1	20.4746	0	0.805688	3.09331	0	2.83891	0	0
AGATCCAGTGGTTTGT-1_1	-5.0635	-8.17788	mb0595	Tumor	0	37.0327	0	0	3.12077	1.15259	0	0	1.67387
AGATCCATCAGTCCGG-1_1	-4.3936	-1.21083	mb0595	Tumor	1	26.9151	0	0	3.32876	0.774602	0.774602	0.774602	0
AGATCCATCCTTGAAG-1_1	1.7301	5.17966	mb0595	Tumor	3	12.8878	0	1.75521	3.00265	0	0	0	0
AGATCGTAGCTCAGAG-1_1	-3.93711	-6.38245	mb0595	Tumor	0	33.8035	0	0	2.99311	1.66889	0	0	0.62125
AGATCGTAGCTCTATG-1_1	-3.51772	-5.2384	mb0595	Tumor	0	33.6248	0	0	3.13139	1.03868	2.31525	0	1.86817
AGATCGTAGTAGCAAT-1_1	-3.70601	-6.63363	mb0595	Tumor	0	34.478	0	0	3.52275	1.55521	0.558024	0	1.17608
AGATCGTGTAACGCGA-1_1	-3.89855	-7.461	mb0595	Tumor	0	35.6408	0	1.04199	2.121	1.04199	0	0	1.87251
AGATCGTTCACGAGGA-1_1	-4.31047	-1.39982	mb0595	Tumor	1	27.4249	0	0	3.58477	1.90727	1.43173	0	1.06869
AGATCGTTCCGTAATG-1_1	-3.23344	-1.74077	mb0595	Tumor	1	27.0965	0	0	3.12393	0.967048	0	0	0
AGATCGTTCGAACGGA-1_1	-4.67101	-2.55703	mb0595	Tumor	1	28.7363	0	0	3.15234	1.49172	1.0015	0	1.81922
AGATCGTTCGGATACT-1_1	1.26776	5.46378	mb0595	Tumor	3	13.419	0	1.2987	2.97817	1.2987	1.2987	0	0
AGATGAAAGACCCGCT-1_1	-3.61358	-7.08569	mb0595	Tumor	0	35.9512	0	0	3.05905	0.632826	0.632826	0	0
AGATGAAAGATTGTGA-1_1	-0.754942	3.86751	mb0595	Tumor	3	16.9712	0	0	2.88455	1.13524	2.75897	0	1.13524
AGATGAACAAGTCCAT-1_1	9.17308	4.40674	mb0595	Tumor	5	0.509515	0	1.63384	2.27854	0.934646	1.81716	0.708467	0.934646
AGATGAAGTGTTCCAA-1_1	-4.07836	-5.22756	mb0595	Tumor	0	33.6332	0	0	2.38908	0	1.24584	0	1.24584
AGATGAAGTTTGGAAA-1_1	-3.48655	-2.07251	mb0595	Tumor	1	32.1624	0	1.76015	3.30062	0	1.32188	0	0
AGATGAATCAACACGT-1_1	-5.7103	-6.48754	mb0595	Tumor	0	34.9822	0	0	3.68711	2.5776	0	0	0
AGATGAATCATGCCAA-1_1	-6.64521	-4.05899	mb0595	Tumor	0	35.5174	0	0	2.59386	2.29678	0	0	0
AGATGCTAGGGAGGGT-1_1	-5.69193	-2.42569	mb0595	Tumor	0	29.087	0	1.19808	2.70018	0	1.19808	0	0
AGATGCTCACATCATG-1_1	-5.01377	-1.05588	mb0595	Tumor	1	28.1162	0	0	2.23657	1.98388	1.12827	0	1.12827
AGATGCTCACCTGATA-1_1	-3.68007	0.00280407	mb0595	Tumor	1	25.3949	0	0.853672	2.91925	0	1.61835	0	0
AGATGCTCACTGTTCC-1_1	4.53578	5.53419	mb0595	Tumor	2	8.78565	0	1.12728	2.74796	1.12728	1.98262	0	0
AGATGCTGTAGTTACC-1_1	-5.00566	-1.89689	mb0595	Tumor	1	27.7081	0	0	2.60385	0	0	0	1.33006
AGATGCTGTCGGTAAG-1_1	-6.38694	-4.16744	mb0595	Tumor	0	35.5174	0	0	2.93943	0	0	0	0
AGATGCTGTTTCGTTT-1_1	-6.77106	-4.18136	mb0595	Tumor	0	35.5174	0	0	2.43157	3.04239	0.586793	0	0.586793
AGATGCTTCCTTACCG-1_1	-2.06718	2.52918	mb0595	Tumor	1	23.1315	0	0	3.56768	1.41837	0.942033	0	0.942033
AGATGCTTCGATACAC-1_1	3.81611	6.56629	mb0595	Tumor	2	10.1348	0	2.04641	2.81701	1.17763	1.70354	1.17763	0
AGATGCTTCGGAAACG-1_1	-3.391	-8.06316	mb0595	Tumor	0	36.5496	0	0	2.82643	2.15144	0.525116	0	0.525116
AGATGCTTCTCTCAAT-1_1	-1.90852	-6.2687	mb0595	Tumor	0	34.5498	0	0	2.51883	1.80384	0	0	1.56959
AGATGCTTCTGCCTCA-1_1	5.08398	0.287941	mb0595	Tumor	4	12.2842	0	0	2.57535	2.20724	1.61846	0	1.61846
AGATGCTTCTTAATCC-1_1	-2.743	-5.24974	mb0595	Tumor	0	34.5498	0.468114	0	3.05858	2.02377	0.468114	0	0.785707
AGCATCAAGAGCATAT-1_1	-5.15132	-2.88389	mb0595	Tumor	1	29.0906	0	0	2.63066	2.26058	0	0	0.888481
AGCATCAAGTGACCTT-1_1	4.57982	5.38539	mb0595	Tumor	2	8.35305	0	2.31677	0	0	2.52	0	0
AGCATCAAGTGATAGT-1_1	-5.03661	-3.79521	mb0595	Tumor	0	30.1644	0	0	2.9992	2.35468	1.0671	0	1.5715
AGCATCACAAGCCTGC-1_1	-6.48873	-3.17733	mb0595	Tumor	0	29.087	0	0	3.19617	2.23762	1.46981	0	0
AGCATCACAATCTGCA-1_1	-0.841199	5.55761	mb0595	Tumor	3	18.0999	0	0	2.63572	1.04749	2.12846	0	0
AGCATCACACAACGTT-1_1	-6.60385	-4.03676	mb0595	Tumor	0	35.5174	0	0	2.80841	2.80841	0	0	1.04146
AGCATCACACCTTCCA-1_1	-4.73833	-6.92091	mb0595	Tumor	0	35.2351	0	0	3.49068	2.25798	1.23744	0	0
AGCATCACAGGAGGTT-1_1	-3.39915	-5.81278	mb0595	Tumor	0	34.5951	0	0	2.51947	0.886967	0	0	0.886967
AGCATCACAGGGCTTC-1_1	-5.0077	-3.98795	mb0595	Tumor	0	30.5403	0	0	2.60142	1.79061	0	0	1.25178
AGCATCAGTGAACTAA-1_1	-4.04138	-7.52956	mb0595	Tumor	0	35.1348	0	0	2.71006	2.08133	0	0	1.01297
AGCATCAGTGTTTCTT-1_1	-4.52382	-7.48065	mb0595	Tumor	0	35.6125	0	0	2.88853	1.82786	0	0	0.835142
AGCATCATCACCATAG-1_1	-2.99593	-3.93914	mb0595	Tumor	0	31.966	0	0	3.12549	1.4506	0	0	0.736472
AGCATCATCATTCATC-1_1	-4.89831	-6.26521	mb0595	Tumor	0	34.7992	0	0	3.33001	1.07302	0	0	1.07302
AGCATCATCCGTGGTG-1_1	-4.74277	-4.43052	mb0595	Tumor	0	31.9328	0	0	2.22944	2.39366	0	0	0
AGCATCATCGTTCTGC-1_1	-0.9196	5.37387	mb0595	Tumor	3	18.0999	0	0	3.01105	1.0753	2.80014	0	0
AGCATCATCTTCTGTA-1_1	4.12419	1.78181	mb0595	Tumor	4	10.57	0	0	0	0	1.81162	0	0
AGCCAATAGAGAGTTT-1_1	-3.54287	-7.41529	mb0595	Tumor	0	35.779	0	0	3.06595	1.76008	0	0	1.22567
AGCCAATAGGCATGCA-1_1	-6.50844	-4.48999	mb0595	Tumor	0	35.5174	0	0	3.03451	2.02774	0	0	0.663934
AGCCAATAGTTGGCGA-1_1	-2.32077	-7.2201	mb0595	Tumor	0	36.6847	0	0	2.17189	1.41341	1.41341	0	0
AGCCAATCAGCTGCCA-1_1	4.07337	1.61096	mb0595	Tumor	4	13.6205	0	0	0	1.916	0	0	0
AGCCAATGTCAGTCGC-1_1	5.83059	5.46595	mb0595	Tumor	2	6.24133	0	1.92158	1.68154	0.899323	0.899323	0	0
AGCCAATTCATGCTAG-1_1	-3.88896	-7.67143	mb0595	Tumor	0	37.1771	0	0	2.68559	1.93761	0	0	1.37903
AGCCAATTCCGATCGG-1_1	5.75246	6.49806	mb0595	Tumor	2	7.01853	0	2.40259	2.40259	0.934693	2.16701	0	0
AGCCAATTCCGCTTAC-1_1	-5.46684	-4.98502	mb0595	Tumor	0	34.1941	0	0	3.08742	1.6456	0	0.715899	0
AGCCAATTCCTCAGGG-1_1	-1.91407	2.37257	mb0595	Tumor	1	23.2033	0	1.19134	3.34982	1.19134	2.52231	1.19134	0
AGCCACGAGAGCATCG-1_1	5.02203	5.2535	mb0595	Tumor	2	7.67051	0.897683	1.36298	1.91922	0.897683	1.67929	0	0
AGCCACGAGCATAGGC-1_1	8.425	4.68548	mb0595	Tumor	5	0.509515	0	1.65844	0	0	2.09003	0	0.882541
AGCCACGAGGACAAGA-1_1	-2.84371	-6.56034	mb0595	Tumor	0	35.9769	0	0	2.67613	2.3045	0	0	0
AGCCACGAGGAGGTTC-1_1	6.36016	5.68091	mb0595	Tumor	2	4.97136	0	2.54967	1.3739	0	0	0	0
AGCCACGAGTCTACCA-1_1	4.94881	6.2264	mb0595	Tumor	2	7.01853	0	1.49896	3.08476	0	2.53292	0	0
AGCCACGCACATAGCT-1_1	-3.6806	-3.86925	mb0595	Tumor	0	31.9826	0	0	2.53671	2.11309	0	0	0
AGCCACGCAGAGGGTT-1_1	-4.6488	-6.1636	mb0595	Tumor	0	33.6083	0	0	2.19936	1.30103	0	0	0
AGCCACGCAGGACGAT-1_1	-5.72573	-6.12042	mb0595	Tumor	0	34.6379	0	0	3.82385	2.24032	1.33468	0	1.8867
AGCCACGGTAGCTAAA-1_1	4.3073	1.43304	mb0595	Tumor	4	13.6205	0	0	1.90912	1.90912	0	0	0
AGCCACGGTAGTTACC-1_1	-4.15818	-8.13282	mb0595	Tumor	0	37.0327	0	0	3.10798	2.17168	0	0	0
AGCCACGGTTAGAAAC-1_1	-6.18948	-5.44781	mb0595	Tumor	0	34.942	0	0.871313	3.31094	0	1.32975	0	1.32975
AGCCACGGTTGTATGC-1_1	-4.28432	-0.836904	mb0595	Tumor	1	26.7015	0	0	2.90999	1.67507	0	0	1.2819
AGCCACGTCATCCCGT-1_1	-5.55886	-3.56008	mb0595	Tumor	0	30.0187	0	0	3.80503	2.15634	0	0	0
AGCCAGCAGCATGGGT-1_1	-2.79071	-5.60471	mb0595	Tumor	0	34.5498	0	0	2.93385	1.51732	0	0	0
AGCCAGCAGGTACATA-1_1	2.81503	6.01259	mb0595	Tumor	2	11.3384	0	1.89122	1.89122	1.05634	2.50593	0	0
AGCCAGCAGTCGAAGC-1_1	-4.46051	-0.436566	mb0595	Tumor	1	26.2722	0	0	2.75748	0.90665	1.37423	0	0.90665
AGCCAGCCAAACACCT-1_1	-6.04242	-4.94369	mb0595	Tumor	0	35.4612	0	0	3.3228	1.02336	0	0	0
AGCCAGCCAAGTCCAT-1_1	-4.75868	-5.91289	mb0595	Tumor	0	33.3763	0	0	3.06362	1.42051	0	0	0.943755
AGCCAGCCATGCACTA-1_1	0.593442	6.20862	mb0595	Tumor	3	13.971	0	1.06848	3.38994	1.06848	2.90134	0	0
AGCCAGCCATTGAGCT-1_1	-2.85906	-5.10012	mb0595	Tumor	0	34.5498	0	0	3.04167	1.63029	0.461515	0	0.461515
AGCCAGCGTATGCTTG-1_1	-2.35097	-6.33147	mb0595	Tumor	0	34.5498	0	0	2.34737	2.25258	0.665676	0	0.665676
AGCCAGCGTCGGCACT-1_1	-4.18821	-6.88916	mb0595	Tumor	0	34.7193	0	0	3.18866	0	0	1.07772	1.07772
AGCCAGCGTGCCGAAA-1_1	-3.6324	-6.96295	mb0595	Tumor	0	35.8648	0	0	3.42916	1.94164	0.913301	0	0.913301
AGCCAGCTCTCTCCGA-1_1	-4.48561	-5.35052	mb0595	Tumor	0	32.6849	0	0	2.12629	1.77875	0	0	1.24163
AGCGATTAGCGACATG-1_1	-4.00858	-2.14451	mb0595	Tumor	1	28.4735	0	1.01135	3.09067	1.28757	0.628428	0	1.01135
AGCGATTAGCGTGCCT-1_1	7.88213	5.21562	mb0595	Tumor	5	2.83675	0	1.10654	2.20778	0	2.95569	0	0
AGCGATTAGCTCGAAG-1_1	-0.410389	6.05264	mb0595	Tumor	3	14.6152	0	0	3.12524	0	2.11084	1.22917	0
AGCGATTCAGAGGTAC-1_1	-4.34923	-8.30231	mb0595	Tumor	0	37.0327	0	0	3.07992	1.61291	0	0	1.10151
AGCGATTGTAGAAACT-1_1	-4.34331	-2.41954	mb0595	Tumor	1	28.4735	0	0	2.35759	1.62914	0	0.861409	0
AGCGATTGTTACCCTC-1_1	-2.63643	-0.580019	mb0595	Tumor	1	25.3949	0	0.337263	2.94706	1.52822	1.68865	0	0.337263
AGCGATTTCAGTGATC-1_1	-1.55498	2.4649	mb0595	Tumor	1	23.5241	0	1.13144	2.7081	1.13144	0	0.530649	0
AGCGATTTCCGATAGT-1_1	-5.50005	-5.31365	mb0595	Tumor	0	34.5422	0	0	3.12074	2.03674	0	0	0
AGCGATTTCCTATTTG-1_1	-4.74522	-5.11511	mb0595	Tumor	0	32.4075	0	0	2.26885	1.21315	0.58111	0	0
AGCGATTTCTACAGGT-1_1	-3.17202	-8.04908	mb0595	Tumor	0	36.2047	0	0	2.00843	1.14757	0	0	2.00843
AGCGCCAAGAGCCGTA-1_1	5.09634	0.16884	mb0595	Tumor	4	12.2977	0	0	0	2.28703	0	0	0
AGCGCCAAGCCTAACT-1_1	-5.30366	-5.96497	mb0595	Tumor	0	34.078	0	0	3.5695	1.74124	0	0	0
AGCGCCAAGTCAACAA-1_1	-5.22026	-4.32829	mb0595	Tumor	0	31.9328	0	0	2.96524	1.04378	0	0	0
AGCGCCACACCCAAGC-1_1	0.881309	6.58798	mb0595	Tumor	3	14.6108	0	0.731934	2.37135	0	0.731934	0	0
AGCGCCACACGGCCAT-1_1	-4.0942	-8.79794	mb0595	Tumor	0	36.7096	0	0	2.9215	1.88558	0	0	0.587006
AGCGCCACAGAGTGTG-1_1	9.25155	5.31933	mb0595	Tumor	5	0.706373	1.39293	0	1.95349	0	2.57311	0	0
AGCGCCACAGGTGTTT-1_1	-5.17438	-7.47507	mb0595	Tumor	0	35.4028	0	0	2.57715	1.95724	0	0	1.53641
AGCGCCACAGGTTACT-1_1	9.71209	5.03158	mb0595	Tumor	5	0.357701	0	1.12841	0	0	2.60598	0	0
AGCGCCACATCGGCCA-1_1	-4.79144	-7.43638	mb0595	Tumor	0	35.6125	0	0.69849	3.22911	1.10573	0	0	0
AGCGCCAGTAGGCTCC-1_1	-3.90853	-6.09667	mb0595	Tumor	0	33.8035	0	0	2.25374	1.66045	1.1413	0	1.66045
AGCGCCAGTATCCTTT-1_1	-3.60112	-4.1786	mb0595	Tumor	0	31.2342	0	0	3.70725	2.53301	0.976785	0	0.976785
AGCGCCAGTTCGAAGG-1_1	-3.79501	-7.26573	mb0595	Tumor	0	35.4998	0	0	3.33793	2.35955	0	0.954626	0.954626
AGCGCCATCGGAGTGA-1_1	-4.57478	-4.6853	mb0595	Tumor	0	32.0493	0	0	2.95318	1.45933	0.975136	0	1.45933
AGCGCCATCTCCTGAC-1_1	-2.71712	-5.56134	mb0595	Tumor	0	34.5498	0	0.814979	2.51221	1.98728	0	0	1.56389
AGCGCTGAGAAACACT-1_1	0.170418	6.65085	mb0595	Tumor	3	14.6076	0	0	1.95375	0	2.14814	0	0.921786
AGCGCTGAGCGGATCA-1_1	-5.81967	-2.1734	mb0595	Tumor	0	28.1275	0.617605	0	2.74253	2.16221	0.617605	0	1.66249
AGCGCTGAGTCACTCA-1_1	-4.33438	-7.07837	mb0595	Tumor	0	34.7193	0	0	3.26933	2.30592	1.032	0	1.52896
AGCGCTGAGTTAGTAG-1_1	-4.90352	-2.96891	mb0595	Tumor	0	29.6942	0	0.896307	3.35201	0.896307	0.896307	0	1.36125
AGCGCTGCACCGTCGA-1_1	-5.02922	-5.36527	mb0595	Tumor	0	33.6863	0	1.00259	3.07749	2.99466	0	0	1.00259
AGCGCTGCACGGCCAT-1_1	-3.97251	-4.96445	mb0595	Tumor	0	33.4049	0	0	2.79996	1.58124	0	0	0
AGCGCTGCAGGTCTCG-1_1	5.50929	6.15226	mb0595	Tumor	2	7.01853	0	0.923155	2.45277	0.923155	1.7141	0	0
AGCGCTGCATGGTACT-1_1	-5.23903	-4.53674	mb0595	Tumor	0	31.9328	0.691103	0	2.88651	1.60617	0	0	1.09589
AGCGCTGGTACTGCCG-1_1	-6.96963	-4.04442	mb0595	Tumor	0	35.5174	0	0	1.94587	1.94587	0	0	0.916261
AGCGCTGGTATAGGGC-1_1	-4.40921	-8.40643	mb0595	Tumor	0	37.0327	0	0	2.67304	1.47499	0	0	0
AGCGCTGGTATTCTCT-1_1	-1.78637	4.01501	mb0595	Tumor	1	18.9847	0	0	3.49377	0	2.12391	0	1.2397
AGCGCTGGTCTGTCAA-1_1	-3.43049	-7.9064	mb0595	Tumor	0	36.2842	0	0	2.79598	2.44866	0.673541	0	1.57788
AGCGCTGGTTCGTGCG-1_1	-3.17536	-5.64931	mb0595	Tumor	0	34.5498	0	0	2.3726	1.23294	0	0	1.23294
AGCGCTGTCCCGATCT-1_1	-4.9428	-7.13948	mb0595	Tumor	0	35.4005	0	0	3.27802	1.48231	0	0	0
AGCGCTGTCTGCCTCA-1_1	-5.32766	-5.38415	mb0595	Tumor	0	34.0031	0	0	3.36663	2.33475	0	0	1.73403
AGCGTATAGACCAAAT-1_1	-4.82299	-5.64926	mb0595	Tumor	0	33.5952	0	0	2.86212	2.31904	1.0414	0	1.0414
AGCGTATAGATGGTAT-1_1	-5.25761	-4.92432	mb0595	Tumor	0	33.8854	0	0	2.7549	1.04378	0.652306	0.652306	0.652306
AGCGTATCAGGACGAT-1_1	-3.20974	2.04524	mb0595	Tumor	1	22.4196	0	1.13018	1.83107	1.13018	1.83107	0	0.716917
AGCGTATCAGTAACCT-1_1	3.70043	1.60659	mb0595	Tumor	4	13.6205	0	0	0	0	3.13349	0	0
AGCGTATGTTTCGACA-1_1	8.31974	5.33844	mb0595	Tumor	5	2.1888	0.712758	1.41557	2.86981	1.12468	1.41557	0	0
AGCGTATTCGCATTGA-1_1	-0.536135	4.17606	mb0595	Tumor	3	16.7277	0	0	2.25833	1.14479	2.25833	1.14479	0
AGCGTCGAGAATAGTC-1_1	-4.68056	-1.96946	mb0595	Tumor	1	27.876	1.18594	0	3.78876	1.71335	1.18594	0	0
AGCGTCGCAAATAAGC-1_1	-4.43857	-7.92528	mb0595	Tumor	0	37.0327	0	0	2.57844	1.95844	0	0	1.39727
AGCGTCGGTCTGTCCT-1_1	-4.34358	-6.72561	mb0595	Tumor	0	34.3172	0	0	2.40612	0	0	0	0
AGCTACAAGCGTGAGT-1_1	-5.18472	-5.58076	mb0595	Tumor	0	33.8876	0	0	3.11787	1.46391	0.978854	0	0.978854
AGCTACAAGGTATTGA-1_1	-1.46171	5.75445	mb0595	Tumor	3	17.7644	0	0	2.44271	0	2.44271	0	0
AGCTACAAGTTTAGGA-1_1	0.579497	5.92154	mb0595	Tumor	3	13.9713	0	0	3.15029	0	1.99927	0	0
AGCTACACAGAGGAAA-1_1	-5.78856	-2.3348	mb0595	Tumor	0	29.087	0	0	2.83926	1.19405	1.19405	0	0.765569
AGCTACACAGCTCTGG-1_1	-7.16589	-4.87793	mb0595	Tumor	0	35.5174	0	0	2.54994	1.69146	0	0.906562	0.906562
AGCTACACAGTGGCTC-1_1	-3.28658	-8.15329	mb0595	Tumor	0	36.5496	0	0.59623	2.29937	0	0	0	0.59623
AGCTACAGTACTGCCG-1_1	-6.27854	-2.51813	mb0595	Tumor	0	29.087	0	0	2.63197	1.76438	0	0	0
AGCTACAGTCTCAGGC-1_1	-2.69305	-4.59447	mb0595	Tumor	0	33.6248	0	0.385557	3.52431	2.19693	0.663135	0	0.663135
AGCTACAGTTTCACTT-1_1	1.11524	6.71857	mb0595	Tumor	3	14.2451	0	2.70581	3.08875	1.50221	0	0	0
AGCTACATCGCGGACT-1_1	-4.14137	-5.6745	mb0595	Tumor	0	33.3417	0	0	3.04817	1.53693	0	0	0
AGCTACATCTCCAAGA-1_1	-3.96323	-5.99085	mb0595	Tumor	0	34.3002	0	0	2.77776	2.01011	0	0	0
AGCTCAAAGGCGTCCT-1_1	-6.59659	-4.78526	mb0595	Tumor	0	35.5174	0	1.35183	2.90071	1.35183	0	0	1.35183
AGCTCAAAGTAGGTTA-1_1	0.318511	5.83322	mb0595	Tumor	3	14.5134	0	0	3.12357	1.0334	0	0	1.0334
AGCTCAAGTCAGACGA-1_1	-1.95614	2.5187	mb0595	Tumor	1	23.2552	0	0	2.96019	0	2.11874	0	0
AGCTCAAGTGGTCCCA-1_1	0.0152984	2.89818	mb0595	Tumor	1	17.1101	0	1.69881	2.47228	1.57468	2.41692	0	0
AGCTCAAGTTGCGGAA-1_1	-4.46501	-6.59958	mb0595	Tumor	0	34.632	0	0	3.4998	2.00442	0	0	0.826084
AGCTCAAGTTGTAAAG-1_1	-5.72251	-5.41007	mb0595	Tumor	0	34.4303	0	0	3.44371	1.95453	0.698185	0	1.39384
AGCTTCCAGGTCCTGC-1_1	-4.26069	-7.65097	mb0595	Tumor	0	37.0327	0	0	3.38242	1.65128	0	0	1.1336
AGCTTCCAGTACAGCG-1_1	-4.5566	-5.61361	mb0595	Tumor	0	33.1901	0	0	2.89828	0	0	0	2.06142
AGCTTCCCAAACGAGC-1_1	-4.18133	-4.68477	mb0595	Tumor	0	31.2342	0	0	3.41228	2.31291	0.698896	0	1.80132
AGCTTCCCACAGCTTA-1_1	-5.78444	-4.8409	mb0595	Tumor	0	34.377	0	0	2.8218	2.18645	0	0	1.59975
AGCTTCCGTCCTTTGC-1_1	0.829016	6.46572	mb0595	Tumor	3	14.6122	0	0	2.3545	0.9512	1.75206	0	0
AGCTTCCGTCGTTATG-1_1	-3.46044	-8.11569	mb0595	Tumor	0	36.5496	0.864578	0	2.59272	1.63355	0	0	0
AGCTTCCGTGAACTAA-1_1	4.7165	0.12761	mb0595	Tumor	4	12.9095	0	1.41873	0	1.41873	1.41873	0	1.41873
AGCTTCCGTGCAATGG-1_1	-4.97766	-5.44079	mb0595	Tumor	0	33.6103	0	0	2.47654	1.73544	0.938892	0	0.938892
AGCTTCCGTTGTAGCT-1_1	4.56309	4.72966	mb0595	Tumor	2	7.86081	0	2.3808	2.3808	2.3808	0	0	0
AGCTTCCTCTCATGGA-1_1	4.21654	1.12693	mb0595	Tumor	4	13.6205	0	0	0	1.89554	0	0	1.89554
AGGAAATAGATCCCGC-1_1	-5.44586	-3.01745	mb0595	Tumor	0	29.087	0	0	2.83412	2.62556	0	0	0.726433
AGGAAATAGCGTGAAC-1_1	-5.20791	-1.49799	mb0595	Tumor	1	27.6333	0	0	2.7639	1.05002	1.05002	0	1.05002
AGGAAATAGGTTCTAC-1_1	3.69497	5.78754	mb0595	Tumor	2	9.58189	1.35173	1.90631	1.35173	0	1.90631	0	0.888734
AGGAAATCAGCCGTTG-1_1	-6.83603	-3.96612	mb0595	Tumor	0	35.5174	0	0	3.37225	2.12898	0	0	1.37688
AGGAAATCATGTACGT-1_1	0.501673	5.33547	mb0595	Tumor	3	14.4159	0	0	2.52739	1.57697	1.91108	0	1.07163
AGGAAATCATTCCTAT-1_1	-4.6833	-0.969317	mb0595	Tumor	1	26.8368	0	0	2.77494	1.25455	0	0	0
AGGAAATGTAGATGTA-1_1	-3.83563	0.530197	mb0595	Tumor	1	24.7251	0	0	2.97886	0	2.07938	0	1.20393
AGGAAATGTTACGATC-1_1	-2.53329	-7.52448	mb0595	Tumor	0	36.6847	0	0	2.37263	2.37263	1.67193	0	0
AGGAAATGTTTGAAAG-1_1	-3.23658	1.86675	mb0595	Tumor	1	22.4257	0	0	3.13052	1.53636	1.8674	0	0
AGGAAATTCCCGTGTT-1_1	4.13421	1.08323	mb0595	Tumor	4	13.6739	0	0	0	0	1.75403	0	0
AGGAAATTCGTTGCCT-1_1	-0.978033	4.57912	mb0595	Tumor	3	17.4425	0	0	2.952	1.27871	3.54663	0	0
AGGAAATTCTGGACCG-1_1	-4.41282	-4.41382	mb0595	Tumor	0	31.5393	0	0	2.90808	1.85833	0	0	1.4464
AGGAATAAGACGCCCT-1_1	0.715989	6.28135	mb0595	Tumor	3	14.2566	0	1.68095	2.91683	0	2.27637	0	0
AGGAATAAGCGCCTCA-1_1	6.31399	5.18641	mb0595	Tumor	2	5.18767	0	0	0	0	1.59582	0	0
AGGAATAAGGAGCAAA-1_1	-3.69354	-8.56131	mb0595	Tumor	0	36.5496	0	0	3.3539	0	0	0	1.87531
AGGAATAAGGAGTATT-1_1	-3.20966	-6.68551	mb0595	Tumor	0	35.9769	0	0	2.40888	0	1.10668	0	0
AGGAATAAGGGCTAAC-1_1	-4.65744	-3.70977	mb0595	Tumor	0	30.4607	0	0	2.88682	0	0.932025	0	0
AGGAATAAGGGCTGAT-1_1	-4.17148	-6.58172	mb0595	Tumor	0	34.2925	0	0	2.86157	2.28178	0	0.741587	0.741587
AGGAATAAGTCACTCA-1_1	1.17339	5.12231	mb0595	Tumor	3	13.7109	0	1.19213	1.19213	0	0	0	0
AGGAATACACGGCCAT-1_1	-3.59156	-6.94502	mb0595	Tumor	0	35.8044	0	0	2.67836	1.86011	0.857015	0.857015	0.857015
AGGAATACATATCTGG-1_1	-3.31815	-6.18908	mb0595	Tumor	0	34.6521	0.704177	0	2.72854	1.11329	0	0	1.11329
AGGAATAGTATCAGCT-1_1	-4.80846	-4.09624	mb0595	Tumor	0	30.5558	0	0	2.83774	0	0	0	1.61329
AGGAATAGTGGAACAC-1_1	-0.0730802	5.74764	mb0595	Tumor	3	14.6152	0	2.63452	2.52567	0	1.90948	0	0.890932
AGGAATATCAGTCCGG-1_1	-5.25074	-5.27122	mb0595	Tumor	0	33.8854	0	0	3.3545	2.14427	0	0	0
AGGAATATCATTTGTC-1_1	-3.73032	-7.29347	mb0595	Tumor	0	35.4678	0	0	3.35775	0.725772	0	0	1.66114
AGGAATATCTATACGG-1_1	-6.57999	-4.26279	mb0595	Tumor	0	35.5174	0	0	3.13894	2.40117	0	0	0
AGGACGAAGGAGACCT-1_1	4.65003	0.806025	mb0595	Tumor	4	12.5969	0	0	0	2.48349	0	0	0
AGGACGACAAGCAGGT-1_1	-5.10448	-3.77914	mb0595	Tumor	0	30.1644	0	0	2.98209	2.20019	0	0	0
AGGACGACAGCGTAGA-1_1	-3.21607	-6.06581	mb0595	Tumor	0	34.5498	0	0.577315	2.98315	0.940983	0.940983	0	1.20709
AGGACGAGTCTTAGTG-1_1	-3.88206	-4.81036	mb0595	Tumor	0	33.4049	0	0	2.44559	2.30579	0	0	0.918426
AGGACGAGTGCTTCAA-1_1	-2.96846	1.06532	mb0595	Tumor	1	23.1188	0	0.826301	2.53081	1.57992	1.27248	0	0
AGGACGATCACTTGGA-1_1	-5.47148	-3.11543	mb0595	Tumor	0	29.5589	0	0	3.23724	1.69523	0	0	1.17061
AGGACGATCGACGTCG-1_1	-4.04216	-0.192609	mb0595	Tumor	1	25.6947	0	0	2.78951	1.57241	1.57241	0	0
AGGACGATCGGTAGAG-1_1	5.06671	5.47324	mb0595	Tumor	2	8.21029	0	1.45895	3.18262	0	2.38915	0	0
AGGACTTAGCTCGCAC-1_1	-6.94556	-4.51185	mb0595	Tumor	0	35.5174	0	0	2.57069	1.10276	0	0	0.696262
AGGACTTAGGGTCAAC-1_1	-3.5757	2.06421	mb0595	Tumor	1	22.3978	0	0	2.59105	0.933333	2.16503	0	0
AGGACTTAGTCATGAA-1_1	-3.7516	-7.67145	mb0595	Tumor	0	35.9338	0	0.673023	2.90596	0	0	0	1.07169
AGGACTTAGTTGCCTA-1_1	-3.5888	-2.5341	mb0595	Tumor	1	32.1624	0	0	2.83165	1.60811	1.46506	0	0.846347
AGGACTTCAGACTCTA-1_1	-6.80326	-4.64437	mb0595	Tumor	0	35.5174	0	0	3.03543	1.83779	0	0	0
AGGACTTCAGTCGGAA-1_1	-7.19069	-4.8705	mb0595	Tumor	0	35.5174	0	0	2.2082	1.85623	0	0	0
AGGACTTGTGCCGTAC-1_1	-4.51797	-0.858637	mb0595	Tumor	1	26.6264	0	0	2.93015	0	1.69242	0	0.907267
AGGACTTGTTGCCGAC-1_1	4.15192	1.60686	mb0595	Tumor	4	13.6205	0	0	0	0	0	0	0
AGGACTTGTTTAGAGA-1_1	4.4634	6.27484	mb0595	Tumor	2	9.17418	0	1.39704	2.57816	1.39704	2.31547	0	0
AGGACTTTCCGTATGA-1_1	-3.5719	-6.21519	mb0595	Tumor	0	34.7813	0	0	3.35347	0.594332	0.594332	0	0
AGGAGGTAGTGGTTCT-1_1	-3.03958	-4.38014	mb0595	Tumor	0	31.966	0	0	2.22434	2.01225	0	0	0.7785
AGGAGGTCAAACGGCA-1_1	-2.03853	1.51091	mb0595	Tumor	1	22.183	0	0	2.91352	0.896823	1.91798	0	0.896823
AGGAGGTCAACCAGAG-1_1	1.41609	4.4865	mb0595	Tumor	3	15.5365	0	1.29081	0	1.29081	0	0	0
AGGAGGTCAACCTATG-1_1	-5.35435	-1.6578	mb0595	Tumor	1	27.6247	0	0	2.96482	1.58347	0	0	0
AGGAGGTCACATATCG-1_1	-4.7359	-7.85676	mb0595	Tumor	0	37.0327	0	0	2.44045	0.669143	1.06648	0	1.06648
AGGAGGTCATAATCCG-1_1	-2.55591	2.17896	mb0595	Tumor	1	22.0795	0	0	3.00356	0	0	0	0
AGGAGGTGTTGTAAAG-1_1	-4.81137	-5.87269	mb0595	Tumor	0	33.5952	0	0	2.69725	0	1.32649	0	0
AGGAGGTTCCAATCCC-1_1	-3.94516	-7.95876	mb0595	Tumor	0	37.1495	0	0	2.7668	1.17438	0	0	0.556972
AGGAGGTTCTTCCCGA-1_1	4.38289	1.35046	mb0595	Tumor	4	13.6205	0	1.88836	0	0	1.88836	0	0
AGGATAAAGAGTTGAT-1_1	-4.41662	-2.2064	mb0595	Tumor	1	28.4738	0	0	1.22576	1.76018	0	1.22576	0
AGGATAAAGCAGAAAG-1_1	1.38035	6.59332	mb0595	Tumor	3	14.3114	0	1.41908	2.48212	0	1.74046	0	0.942606
AGGATAAAGCGTGAGT-1_1	0.987504	6.70945	mb0595	Tumor	3	14.6106	0	0	2.53017	1.67399	1.67399	0.893824	0.893824
AGGATAAAGTAGGATT-1_1	-3.89155	-3.33538	mb0595	Tumor	1	31.3927	0	0	3.05294	1.61652	0	0	0.514371
AGGATAACATGACACT-1_1	4.16992	1.71578	mb0595	Tumor	4	10.57	0	0	0	0	0	0	0
AGGATAACATGTTTGG-1_1	-3.84226	-8.80824	mb0595	Tumor	0	36.8011	0	0	3.03781	1.40002	0	0	1.40002
AGGATAAGTACTCCCT-1_1	4.00049	0.948016	mb0595	Tumor	4	13.845	0	0	0	2.52739	0	0	0
AGGATAAGTCATGACT-1_1	4.05709	1.91886	mb0595	Tumor	4	10.57	0	1.7761	0	1.7761	1.7761	0	0
AGGATAAGTGTTTCTT-1_1	-6.25909	-3.97111	mb0595	Tumor	0	35.5174	0	0	3.02381	1.88575	0.87456	0	0.87456
AGGATAAGTTTATGCG-1_1	-2.91142	-5.57802	mb0595	Tumor	0	34.5498	0	0	1.65068	0	1.65068	0	0
AGGATAATCCACGAAT-1_1	-6.23039	-3.7454	mb0595	Tumor	0	35.5174	0	0	2.80832	2.69117	0.650548	0.650548	0
AGGATAATCCGTAATG-1_1	-6.3498	-4.77526	mb0595	Tumor	0	35.4914	0	0	2.28504	0	0.815752	0	1.25896
AGGATAATCCGTTTCG-1_1	-3.78403	-0.327667	mb0595	Tumor	1	25.7549	0	0.485845	2.73356	1.55884	2.14084	0	0.811417
AGGATCTAGGACGGAG-1_1	-3.64617	-8.25389	mb0595	Tumor	0	36.8508	0	0	1.16976	1.16976	0	0	1.16976
AGGATCTAGGGAGATA-1_1	-5.37764	-3.53594	mb0595	Tumor	0	30.3179	0	0	2.80522	2.06718	0	0	0
AGGATCTAGTAAGACT-1_1	-2.62801	2.35295	mb0595	Tumor	1	22.0425	0	0	2.53334	1.1997	3.18598	0	0
AGGATCTAGTACGTCT-1_1	2.65115	6.38683	mb0595	Tumor	2	11.271	0	1.7688	2.66552	0.795683	2.37282	0	0
AGGATCTCATGTAACC-1_1	4.48421	0.945299	mb0595	Tumor	4	13.6205	0	0	0	2.67823	2.05151	0	0
AGGATCTGTACGATCT-1_1	-4.26061	-0.541434	mb0595	Tumor	1	26.2123	0	0	2.66457	0	0	0	0
AGGATCTGTATCATGC-1_1	6.46162	5.24647	mb0595	Tumor	2	4.98972	0	1.93451	1.93451	1.5988	1.08976	0	0
AGGATCTGTTGTGCCG-1_1	-1.96979	-6.76676	mb0595	Tumor	0	36.6847	0	0	2.42187	1.27165	0	0	0
AGGATCTTCGACGATT-1_1	-5.75334	-4.36004	mb0595	Tumor	0	35.4612	0	0	2.98933	1.21166	1.74364	0	0
AGGCATTAGATGGGCT-1_1	-4.43925	-4.40065	mb0595	Tumor	0	31.5121	0	0	3.02567	2.17964	0	0	0
AGGCATTAGCGCCTTG-1_1	-5.33907	-4.19316	mb0595	Tumor	0	30.5558	0	0	3.4683	1.89481	0	0	1.34173
AGGCATTAGGGTAGCT-1_1	5.79679	5.99429	mb0595	Tumor	2	6.65076	0	2.378	0	0	1.64729	0	0
AGGCATTCAACGACTT-1_1	-4.82804	-3.64037	mb0595	Tumor	0	30.1874	0	0.889409	3.48251	0.889409	1.35258	0	1.35258
AGGCATTGTGACAGGT-1_1	-4.48528	-6.72606	mb0595	Tumor	0	34.4247	0	0	3.00835	1.22576	0	0	1.22576
AGGCATTGTGACCGAA-1_1	-4.5617	-8.43964	mb0595	Tumor	0	37.0327	0	0	2.60663	1.25581	0	0	2.14383
AGGCATTTCCACAAGT-1_1	-4.33478	-8.00009	mb0595	Tumor	0	37.0327	0	0	2.91981	1.01297	0	0	1.50575
AGGCATTTCGTGGCTG-1_1	-4.36504	-4.69454	mb0595	Tumor	0	31.8491	0	0	2.77084	1.31431	0	0	1.31431
AGGCATTTCGTTCTGC-1_1	-1.44347	3.70974	mb0595	Tumor	1	19.1978	0	0	3.08579	0	1.56804	0	0
AGGCATTTCTACGCGG-1_1	-3.73916	-2.9087	mb0595	Tumor	1	32.1624	0	0	3.31039	1.09181	0.841474	0	1.45849
AGGCATTTCTCTCTTC-1_1	9.33641	5.4727	mb0595	Tumor	5	0.689793	1.64627	1.33282	1.88456	0.873746	0	0	0
AGGCCACAGACCTCAT-1_1	0.785854	6.64375	mb0595	Tumor	3	14.6077	0	1.486	2.25638	0	2.25638	0.996836	0
AGGCCACAGACGAGCT-1_1	-0.242549	3.19286	mb0595	Tumor	1	17.0064	0	1.41499	1.67952	0.809405	1.67952	0	0.484452
AGGCCACAGAGGTATT-1_1	-4.6747	-6.51201	mb0595	Tumor	0	34.8585	0	0	3.10232	2.08978	0	0.882375	0.882375
AGGCCACAGATCACCT-1_1	-1.03689	2.92343	mb0595	Tumor	1	23.5241	0.534892	0.534892	3.03512	0.534892	1.657	0	0.534892
AGGCCACAGCCTATCA-1_1	-0.935319	4.34996	mb0595	Tumor	3	17.4107	0	0	3.12379	1.97537	1.97537	0	1.41211
AGGCCACAGTATGAGT-1_1	-3.62887	-3.02309	mb0595	Tumor	1	32.1624	0	0	3.36955	1.07689	0	0	1.07689
AGGCCACAGTCAGGGT-1_1	-2.22366	2.46519	mb0595	Tumor	1	22.8107	0	1.2568	2.28233	0	1.5626	0	0
AGGCCACCACGTCATA-1_1	-0.175497	6.0924	mb0595	Tumor	3	14.6152	0.807818	1.78709	2.68602	1.24876	2.50038	0	0
AGGCCACCATAGACTC-1_1	-3.8294	-6.62043	mb0595	Tumor	0	34.4455	0	0	3.03317	0	0	0	0
AGGCCACCATAGGCGA-1_1	-3.81356	-8.39624	mb0595	Tumor	0	36.7526	0	0	2.78734	2.09321	0	0.70104	0
AGGCCACGTAGCGATG-1_1	5.17825	0.833634	mb0595	Tumor	4	11.6314	1.59896	0	0	2.82088	0	0	1.59896
AGGCCACGTATCAAGA-1_1	0.1213	5.91002	mb0595	Tumor	3	14.6152	0	0	2.313	1.39498	2.57563	0	0
AGGCCACGTCAATCTG-1_1	-6.36988	-4.76066	mb0595	Tumor	0	35.497	0	0	2.42698	1.90745	0	0	1.19221
AGGCCACGTTTCGTTT-1_1	-4.84604	-6.09653	mb0595	Tumor	0	34.7992	1.12587	0	3.33498	1.12587	0	0	1.12587
AGGCCACTCAATGTCG-1_1	-2.66533	3.13538	mb0595	Tumor	1	20.7091	0	0	2.77635	0	2.1436	0.918697	0.918697
AGGCCACTCCTCCACA-1_1	-3.46684	0.342304	mb0595	Tumor	1	24.6329	0	1.39401	3.34212	1.84122	0	0	0.92247
AGGCCACTCTTCGCTG-1_1	-4.70324	-7.98617	mb0595	Tumor	0	37.0327	0	0	2.85472	2.11328	1.03633	0	0
AGGCTGCAGATAGCTA-1_1	-3.50148	-8.09839	mb0595	Tumor	0	36.5496	0	0	2.18425	0	0	0	0.946544
AGGCTGCAGCATCAGG-1_1	4.77793	5.83155	mb0595	Tumor	2	8.7898	0	2.03906	1.79385	1.46826	0.982394	0	0
AGGCTGCAGTATTCCG-1_1	-3.57915	0.928854	mb0595	Tumor	1	24.2898	0	0.768659	2.77504	0.768659	2.07207	0	1.49753
AGGCTGCCACCGTGGT-1_1	-4.92033	-7.84408	mb0595	Tumor	0	35.6125	0	0	3.51017	1.64109	0	0	0
AGGCTGCCAGAATTCC-1_1	-5.00164	-7.23938	mb0595	Tumor	0	35.4028	0	0.753468	2.81786	2.30207	0	0	1.17826
AGGCTGCCATACCACA-1_1	0.17965	6.48919	mb0595	Tumor	3	14.6076	0	1.12657	3.53693	0	2.43583	0	0
AGGCTGCCATGAGGGT-1_1	-3.46482	-5.34036	mb0595	Tumor	0	33.7739	0	0	2.22263	2.06174	0.863704	0	0
AGGCTGCGTAATGCGG-1_1	-3.46133	1.15229	mb0595	Tumor	1	23.7168	0	0.814208	2.69674	0	1.25698	0	0.814208
AGGCTGCGTAGGCAGT-1_1	-0.78403	5.25819	mb0595	Tumor	3	18.0999	0	0	2.59999	0	2.23099	0	0
AGGCTGCGTCCGGACT-1_1	-5.3141	-5.66208	mb0595	Tumor	0	34.078	0	0	2.9036	2.20968	0	0	0.70017
AGGCTGCGTCTCGACG-1_1	-2.82008	-7.86384	mb0595	Tumor	0	36.6847	0	0	2.23639	1.64475	0	0	0
AGGCTGCGTGCATGTT-1_1	-1.30001	3.96803	mb0595	Tumor	3	18.401	0	0	2.70488	1.09635	2.70488	0	1.09635
AGGCTGCTCAAGAATG-1_1	-0.709159	4.52398	mb0595	Tumor	3	18.149	0	0	2.8083	1.00478	2.07005	1.00478	0
AGGCTGCTCCAGTACA-1_1	-4.81897	-4.11121	mb0595	Tumor	0	30.5558	0	0	2.6024	1.1258	0	0	1.1258
AGGCTGCTCCGATGCG-1_1	-4.18148	-6.84328	mb0595	Tumor	0	34.7193	0	0	3.32668	2.3597	1.07074	0	2.15989
AGGCTGCTCCGCAGTG-1_1	-4.12694	-6.39982	mb0595	Tumor	0	34.003	0	0	2.97823	1.59472	1.3725	0	1.08636
AGGCTGCTCCTCGATC-1_1	-4.88222	-6.45723	mb0595	Tumor	0	34.8642	0	0	3.0181	1.94381	0.914823	0	0
AGGCTGCTCTACACTT-1_1	-4.10384	-7.24573	mb0595	Tumor	0	35.1665	0	0	3.15298	0	0	0	1.33519
AGGGAGTAGACAACAT-1_1	-4.21372	-5.47823	mb0595	Tumor	0	33.2373	0	0	2.5838	1.40164	0	0	0
AGGGAGTAGAGAATCT-1_1	-4.8531	-6.14374	mb0595	Tumor	0	34.7992	0	0	3.26776	1.80014	0	0	1.80014
AGGGAGTAGCCACAAG-1_1	5.31051	4.65632	mb0595	Tumor	2	7.19901	1.29987	1.8465	0	1.8465	0	0	0
AGGGAGTAGTGTGTTC-1_1	-3.27306	-0.922795	mb0595	Tumor	1	26.2385	0	0	1.94809	1.81742	0.620215	0	0.620215
AGGGAGTCAGTTACCA-1_1	-5.67459	-6.43401	mb0595	Tumor	0	34.9822	0	0	2.83287	1.54563	0	0	1.24145
AGGGAGTGTAGATTAG-1_1	-5.53048	-4.44748	mb0595	Tumor	0	31.9328	0	0	3.043	2.94292	0	0	0
AGGGAGTGTCTCACAA-1_1	6.3424	5.14903	mb0595	Tumor	2	5.16729	0	2.11729	0	0	2.11729	0	1.03927
AGGGAGTTCAGTCACA-1_1	-5.07034	-4.93365	mb0595	Tumor	0	32.3075	0	0	3.06054	1.70834	0	0	0.756095
AGGGAGTTCCAAGCTA-1_1	-3.00231	-6.16527	mb0595	Tumor	0	34.5498	0	0	3.56615	2.06382	1.71991	0	1.1915
AGGGAGTTCCCTCAAC-1_1	-4.48832	-7.6844	mb0595	Tumor	0	37.0327	0	0	2.98992	0	0	0	2.06267
AGGGAGTTCGAGATAA-1_1	-4.12851	-6.15064	mb0595	Tumor	0	33.8035	0	0	2.71301	1.83705	0	1.01499	1.01499
AGGGCCTAGAGCCGAT-1_1	-1.14466	1.75822	mb0595	Tumor	1	23.5241	0	0	2.98175	1.50639	1.83508	0.460628	0
AGGGCCTAGCAGGCTA-1_1	-5.75302	-3.43856	mb0595	Tumor	0	30.0187	0	0.625949	3.26692	1.82779	1.00797	0	0
AGGGCCTAGTAGCTCT-1_1	4.65329	0.647944	mb0595	Tumor	4	12.4625	0	0	0	1.77122	0	0	0
AGGGCCTCAAACGAGC-1_1	-5.85365	-2.58382	mb0595	Tumor	0	29.087	0	1.27806	2.42998	1.82121	0	0	0.83066
AGGGCCTCAAAGTATG-1_1	-5.59956	-4.79373	mb0595	Tumor	0	34.4218	0	0	3.40417	1.70024	0	0	1.17484
AGGGCCTCACGACAGA-1_1	0.490994	6.8153	mb0595	Tumor	3	14.6076	0.842301	0	2.44873	0	2.32746	0	0
AGGGCCTCACTATCCC-1_1	-4.0282	-4.4975	mb0595	Tumor	0	31.2342	0	0	3.50117	0.990408	0	0	1.47811
AGGGCCTCAGCACAGA-1_1	-3.47026	1.54502	mb0595	Tumor	1	22.6407	0	0	2.61488	0.680203	2.27916	1.08132	1.58865
AGGGCCTCAGCGTGCT-1_1	-3.70189	0.00431928	mb0595	Tumor	1	25.3949	0	0	2.95269	1.35247	1.57332	0	0.670726
AGGGCCTCAGTAGTGG-1_1	-5.86285	-4.55935	mb0595	Tumor	0	35.4612	0	0	2.91793	0	0	0	1.36537
AGGGCCTCATCGAAGG-1_1	-4.23989	-5.04567	mb0595	Tumor	0	33.0518	0	0	3.0029	1.57459	0	0	0.568579
AGGGCCTGTCAAGCGA-1_1	1.57478	4.5694	mb0595	Tumor	2	15.5365	0	0	2.28117	1.01437	2.28117	0	0.63064
AGGGCCTGTTACACTG-1_1	4.61429	1.05507	mb0595	Tumor	4	12.596	0	0	0	0	2.38214	0	0
AGGGCCTTCGATGCTA-1_1	-2.30341	3.52573	mb0595	Tumor	1	20.0471	0	0	3.11082	0	1.40187	0	0
AGGGCCTTCGCGAAGA-1_1	1.5087	6.72996	mb0595	Tumor	3	12.6554	0	0.69966	0.69966	0.69966	2.57694	0	0.69966
AGGGCCTTCGGACCAC-1_1	-2.28345	-7.1587	mb0595	Tumor	0	36.6847	0	0	1.80728	1.53439	0	0	0.546789
AGGGCCTTCGTCCTTG-1_1	-4.67345	-5.70823	mb0595	Tumor	0	33.1622	0	0	2.07025	1.72595	0	0	0
AGGGCCTTCTAATTCC-1_1	3.16943	6.3175	mb0595	Tumor	2	10.6214	0	2.73463	2.46836	1.75809	0.78861	0	0.78861
AGGGCCTTCTCGGGAC-1_1	-4.27076	-4.04712	mb0595	Tumor	0	31.109	0	0	2.97436	1.73064	0	0	0
AGGGCTCAGACCGCCT-1_1	-3.77097	-5.23379	mb0595	Tumor	0	33.6083	0	0	2.68775	1.08416	0	0	0
AGGGCTCAGATCGCTT-1_1	-3.82631	-1.43942	mb0595	Tumor	1	27.0965	0	0	3.43795	0.983389	0.607998	0	0
AGGGCTCAGTGAACAT-1_1	-5.11483	-1.96522	mb0595	Tumor	1	28.1275	0	0	2.73278	1.02853	1.02853	0	0
AGGGCTCAGTGCTCAT-1_1	1.53638	6.59447	mb0595	Tumor	3	12.6554	0	1.7568	2.3597	1.7568	3.00447	0	0
AGGGCTCAGTTCCGTA-1_1	-5.39132	-6.57189	mb0595	Tumor	0	34.9822	0	0.809682	3.20667	1.78989	0	0	0
AGGGCTCCACCAGTAT-1_1	-2.25444	-5.54847	mb0595	Tumor	1	34.5498	0	0.612144	2.93023	0.989081	1.47648	0	0.612144
AGGGCTCCATTCAGGT-1_1	-4.59169	-3.38871	mb0595	Tumor	0	30.355	0	0	3.41002	0.820848	0	0	0.820848
AGGGCTCGTCACAGTT-1_1	5.03027	5.8064	mb0595	Tumor	2	6.85737	0	0	2.37429	1.4464	1.4464	0	0
AGGGCTCGTTTGATCG-1_1	-4.39758	-0.800918	mb0595	Tumor	1	26.7185	0	0	2.10776	1.22669	0	0.790711	0.790711
AGGGCTCTCGCGATCG-1_1	-5.57571	-5.61475	mb0595	Tumor	0	34.4862	0	0	2.96436	1.96395	1.11267	0	0
AGGGTCCAGTAACCGG-1_1	-1.46297	3.72895	mb0595	Tumor	1	19.1834	0	2.31286	1.9557	0	1.39487	0	0
AGGGTCCCAATTGCTG-1_1	-3.61155	-5.10013	mb0595	Tumor	0	33.6244	0	0	2.78397	1.06398	0.667289	0	1.06398
AGGGTCCCACCCTAAA-1_1	-5.07434	-5.23922	mb0595	Tumor	0	33.8854	0	0	2.76203	2.38766	0	0	1.45768
AGGGTCCCAGTCACGC-1_1	-5.22818	-6.5864	mb0595	Tumor	0	34.9822	0	0	2.97328	2.24438	0.988392	0	1.80183
AGGGTCCCATAGAGGC-1_1	5.55358	5.9835	mb0595	Tumor	2	7.07661	0	2.53559	0	0.771212	2.33205	0	0
AGGGTCCCATGGCTGC-1_1	3.81859	2.14553	mb0595	Tumor	4	10.57	0	0	0	2.34294	1.7415	0	0
AGGGTCCGTCATCCCT-1_1	-5.17507	-2.3098	mb0595	Tumor	1	29.3839	0	0	2.77611	1.25545	0	0	1.25545
AGGGTCCGTCTCGCGA-1_1	-5.56083	-4.15083	mb0595	Tumor	0	30.1644	0	0	3.28549	1.60085	1.60085	0	1.09146
AGGGTCCGTGAAGCTG-1_1	3.15808	6.0332	mb0595	Tumor	2	10.7419	0	1.75176	1.52029	0	1.75176	0	0.784443
AGGGTCCTCAAAGGTA-1_1	-3.14637	1.98846	mb0595	Tumor	1	22.1176	0	0	2.58811	0	0.802211	0.802211	0
AGGGTCCTCATGCGGC-1_1	-5.04506	-2.05128	mb0595	Tumor	1	28.1275	0	0	2.22766	2.51628	0	0	0
AGGGTGAAGACTCTAC-1_1	-6.64728	-3.34751	mb0595	Tumor	0	35.5174	0	0	2.07247	1.72804	0	0	0
AGGGTGAAGATCACCT-1_1	-6.30297	-5.64745	mb0595	Tumor	0	34.9918	0	0	3.20539	1.93388	0	0	1.93388
AGGGTGAAGCTTAAGA-1_1	5.37928	5.3358	mb0595	Tumor	2	6.49303	0	1.96461	0	1.40268	1.72261	0	0.929419
AGGGTGAAGTACGTCT-1_1	0.102054	3.02639	mb0595	Tumor	1	17.3003	0	1.23983	2.67434	1.54385	2.43659	0	0.478567
AGGGTGAAGTGCAACG-1_1	-4.61792	-5.24348	mb0595	Tumor	0	32.5532	0	0	3.28764	2.31724	0	0	0.979529
AGGGTGAAGTGGTGAC-1_1	0.788509	5.39907	mb0595	Tumor	3	14.0786	0	0	2.58233	0	2.58233	0	1.23709
AGGGTGACACTAAACC-1_1	5.32114	0.250763	mb0595	Tumor	4	12.0595	0	0	0	0.866491	0.866491	0	0
AGGGTGACATCCGTGG-1_1	-2.50732	3.38397	mb0595	Tumor	1	20.4104	0	1.25644	2.77741	0.813788	1.5622	0	0.813788
AGGGTGACATTAAGCC-1_1	-4.6849	-4.71087	mb0595	Tumor	0	31.975	0	0.88571	3.28259	2.25636	0.88571	0	1.34792
AGGGTGAGTACGACTT-1_1	3.94529	2.19366	mb0595	Tumor	4	10.57	0	0	1.84808	1.84808	0	0	0
AGGGTGAGTCGCCACA-1_1	0.0698289	2.65048	mb0595	Tumor	1	17.0055	0	1.51206	2.61957	0.881462	0.881462	0	0.534863
AGGGTGAGTGTAAACA-1_1	-3.53769	-5.97921	mb0595	Tumor	0	34.7813	0	0	2.3291	2.2345	0	0	0.655897
AGGGTGATCAGACCGC-1_1	2.34411	6.69659	mb0595	Tumor	3	11.7001	0	2.2169	2.2169	1.31541	3.12721	0	1.31541
AGGGTGATCATGACAC-1_1	5.22686	4.97368	mb0595	Tumor	2	7.12646	0	2.88626	2.41195	2.41195	0	0	0
AGGGTGATCGCCTCTA-1_1	-4.18987	0.0360071	mb0595	Tumor	1	25.4918	0	0	2.90206	1.57377	1.06898	0	1.57377
AGGGTGATCGTGCATA-1_1	-3.89015	-1.20489	mb0595	Tumor	1	27.0965	0	0.77815	3.5595	0.77815	1.51123	0	0
AGGGTTTAGAAACTGT-1_1	-5.43028	-3.38327	mb0595	Tumor	0	30.0187	0	0	3.0447	1.53407	0	0	0
AGGGTTTAGCCTATCA-1_1	2.94499	6.53297	mb0595	Tumor	2	10.5105	0	2.01912	2.01912	0	2.64357	0	0
AGGGTTTAGTATAGGT-1_1	-3.12823	-3.06979	mb0595	Tumor	0	31.966	0	1.26804	2.82341	1.26804	0.703867	0	0.703867
AGGGTTTAGTCGCTAT-1_1	-3.84931	-5.03826	mb0595	Tumor	0	33.4177	0	0	2.65216	1.10803	0	0	1.10803
AGGGTTTAGTTTGAGA-1_1	-2.73129	2.45866	mb0595	Tumor	1	21.3657	0	0	1.9478	1.38795	1.70655	0	0.917613
AGGGTTTGTGATACTC-1_1	-5.04019	-3.54854	mb0595	Tumor	0	30.2589	0	0	3.89025	1.71634	0	0	1.18847
AGGGTTTGTGTCCTAA-1_1	-4.08234	0.341523	mb0595	Tumor	1	25.1156	0	1.00985	2.81582	0	1.50194	0	0
AGGGTTTGTGTTCGAT-1_1	0.519006	3.88433	mb0595	Tumor	3	15.7467	0	0	1.11035	0	1.96097	1.11035	0
AGGGTTTTCACTGTCC-1_1	-1.93097	1.53305	mb0595	Tumor	1	22.183	0	0	2.66398	1.21088	1.42116	0	0
AGGGTTTTCAGCAGAG-1_1	-5.93969	-3.96277	mb0595	Tumor	0	30.1644	0	0	3.07522	1.75206	0	0	0
AGGGTTTTCGCATGAT-1_1	3.96894	2.07253	mb0595	Tumor	4	10.57	0	0	1.74695	1.74695	0	0	0
AGGGTTTTCGGTGTAT-1_1	0.281667	5.59108	mb0595	Tumor	3	14.5721	0	0.980829	2.66259	0	1.79176	0	0
AGGTAGGAGACTCAAA-1_1	-3.13042	-2.66019	mb0595	Tumor	0	31.9761	0	0	1.71084	1.18381	1.18381	0	0.757718
AGGTAGGAGCGCCATC-1_1	5.12947	6.32641	mb0595	Tumor	2	7.01853	0	1.91798	1.07696	1.91798	2.36825	0	0
AGGTAGGAGCTTTGTG-1_1	-5.44579	-6.6907	mb0595	Tumor	0	34.9822	0.850434	0	2.34033	2.57001	0	0	1.85044
AGGTAGGCAGGGAGAG-1_1	-5.11667	-7.64193	mb0595	Tumor	0	35.635	0	0	2.64431	1.67858	0	0	0
AGGTAGGGTACTCCCT-1_1	3.51965	6.07655	mb0595	Tumor	2	9.98923	0	0	2.97586	0	0	0	0
AGGTAGGGTATGGAAT-1_1	-1.70368	5.71417	mb0595	Tumor	3	17.7644	0	0	0	1.15022	3.01701	1.15022	0
AGGTAGGGTCGTGATT-1_1	0.278222	6.67066	mb0595	Tumor	3	14.6076	0	0	2.7639	2.13189	3.29613	0	1.55083
AGGTAGGGTGCCCTTT-1_1	0.249037	4.33977	mb0595	Tumor	3	15.7191	0	0	3.12844	0	1.0937	0	0
AGGTCATAGAAGCGGG-1_1	-4.45204	-5.48494	mb0595	Tumor	0	33.1078	0	0	2.90974	2.4346	0	1.00621	1.00621
AGGTCATAGTCGTCTA-1_1	-4.88867	-7.91786	mb0595	Tumor	0	35.6125	0	0	3.51058	1.72957	0	0	1.1997
AGGTCATCAACGGGTA-1_1	-4.04058	-5.74728	mb0595	Tumor	0	34.0667	0	0	3.10761	1.61072	0	0	1.30045
AGGTCATCAGGACTAG-1_1	-2.94409	-0.581158	mb0595	Tumor	1	25.3949	0	0	2.81195	1.71223	1.61676	0.408522	0.697728
AGGTCATCATTCCTCG-1_1	-4.39005	-5.24851	mb0595	Tumor	0	32.7199	0	0	2.77635	1.94935	0.695153	0	0.695153
AGGTCATGTACATACC-1_1	-2.35499	-4.23631	mb0595	Tumor	0	31.966	0	0	3.45256	1.60091	0.542065	0	1.02922
AGGTCATGTCGTGGTC-1_1	0.0302718	6.0493	mb0595	Tumor	3	14.6152	0	0	2.23832	0.873908	2.95237	0	0
AGGTCATGTGCCCGTA-1_1	1.17343	4.32396	mb0595	Tumor	3	15.7467	0	1.48218	1.48218	0	1.80891	0	0.993718
AGGTCATGTGTACGCC-1_1	-2.97279	2.43543	mb0595	Tumor	1	21.8272	0	0	2.98454	1.6434	3.47493	0	0
AGGTCATGTTCCACAA-1_1	3.82086	6.00449	mb0595	Tumor	2	9.51122	0	1.8042	1.9587	0	2.49858	0	1.10858
AGGTCATTCCGAGCTG-1_1	-4.29515	-0.0407895	mb0595	Tumor	1	25.6153	0	0	3.15783	1.60423	1.84035	0	0
AGGTCATTCCGATGTA-1_1	-2.50248	-4.97882	mb0595	Tumor	0	34.5498	0.405699	0	2.7415	0.916711	0	0	0.916711
AGGTCATTCGGCTATA-1_1	-3.89281	-1.42924	mb0595	Tumor	1	27.4249	0	0.662747	3.37429	1.89322	0.662747	0.662747	0
AGGTCTAAGAGGTATT-1_1	-4.04815	-6.00516	mb0595	Tumor	0	33.5094	0	0	2.57199	1.53203	0	0	0.792626
AGGTCTAAGGTACAGC-1_1	0.119769	3.43015	mb0595	Tumor	1	17.3221	0	1.47783	2.04986	1.10858	2.1334	1.10858	0
AGGTCTACACTGTTCC-1_1	-4.35783	-7.69997	mb0595	Tumor	0	37.0327	0	0	3.0602	1.84853	0.727593	0	1.43753
AGGTCTACAGAGTCTT-1_1	-6.93413	-4.58559	mb0595	Tumor	0	35.5174	0	0	2.55738	2.09693	0	0	1.75107
AGGTCTACAGTTAAAG-1_1	-5.56369	-6.10838	mb0595	Tumor	0	34.6379	0	0	3.32361	1.79468	0.983022	0	0
AGGTCTAGTAGGTACG-1_1	-1.23075	3.89644	mb0595	Tumor	3	16.9712	0	1.08338	2.37707	0	1.59113	0	1.08338
AGGTCTATCCAACACA-1_1	-6.72492	-4.80171	mb0595	Tumor	0	35.5174	0	0	3.19169	2.03674	0	0	0
AGGTCTATCCCATGGG-1_1	-1.92941	1.07062	mb0595	Tumor	1	22.183	0	0.695657	3.33704	1.50798	1.25635	0.407139	0.919301
AGGTGTTAGCGCCTAC-1_1	-4.43209	-5.18575	mb0595	Tumor	0	32.7831	0	0	2.6282	1.04223	0	0	1.54139
AGGTGTTAGCTGCGAA-1_1	-2.0211	3.27141	mb0595	Tumor	1	20.1515	0	0	3.2426	0	2.73112	1.11515	0
AGGTGTTCAGCTATAC-1_1	-3.18924	-6.2763	mb0595	Tumor	0	34.5498	0	0.678621	2.91673	1.36442	0	0	1.0792
AGGTGTTGTCCAGGTC-1_1	-5.15499	-5.7495	mb0595	Tumor	0	33.7216	0	0	3.34071	1.86374	0	0	1.15661
AGGTGTTTCACGGACC-1_1	1.42805	4.43588	mb0595	Tumor	3	15.5646	0	1.52684	0	0	0	0	0
AGGTGTTTCCAAACCA-1_1	-4.36599	-8.14441	mb0595	Tumor	0	37.0327	0	0	2.13811	0.727095	0	0	0.727095
AGGTGTTTCTAGAGCT-1_1	-3.71903	1.17011	mb0595	Tumor	1	23.8784	0	0	2.91305	0.808162	0	0.808162	0
AGGTGTTTCTCGCTTG-1_1	1.17708	6.6484	mb0595	Tumor	3	14.2267	0	0	2.34464	0	2.71762	0	1.74305
AGGTTACAGACATATG-1_1	-5.33733	-5.18543	mb0595	Tumor	0	33.8997	0	0.86133	2.85622	1.86644	0	0	1.31711
AGGTTACAGATGCTAA-1_1	-2.88153	-4.91648	mb0595	Tumor	0	33.6248	0	0	3.42032	1.48455	0.75971	0	1.18641
AGGTTACAGCCTGTCG-1_1	-4.44744	-2.29642	mb0595	Tumor	1	28.4735	0	0	3.24713	2.40796	1.17771	0	1.17771
AGGTTACCAACAGTGG-1_1	-5.13207	-5.48422	mb0595	Tumor	0	33.7459	0	0	2.84643	1.19937	0.769653	0	0.769653
AGGTTACCACGCTATA-1_1	4.31159	1.14678	mb0595	Tumor	4	13.6205	1.78802	0	1.78802	0	0	0	2.39381
AGGTTACCATCCTATT-1_1	10.7377	3.60025	mb0595	Tumor	5	0.0159216	2.17099	2.17099	0	0	1.079	0	0
AGGTTACCATTAAGCC-1_1	-4.87426	-7.08922	mb0595	Tumor	0	35.3944	0	0	3.69809	2.13996	0	0	1.05597
AGGTTACGTACACTCA-1_1	5.44389	5.18092	mb0595	Tumor	2	6.62725	0	1.47629	2.04812	2.24513	1.80253	0	0.988922
AGGTTACGTATTAAGG-1_1	0.00221259	2.72346	mb0595	Tumor	1	16.9753	0	1.33581	2.44335	1.13215	1.888	0	0
AGGTTACGTCAGACTT-1_1	0.228389	6.64751	mb0595	Tumor	3	14.6076	0	1.8631	2.8525	1.8631	2.21545	0	0
AGGTTACTCACAGTGT-1_1	-4.58707	-7.28161	mb0595	Tumor	0	35.6125	0	0	3.27508	1.99624	1.13797	0	1.13797
AGGTTACTCCTCTAGC-1_1	-4.93164	-1.86968	mb0595	Tumor	1	27.7063	0	0	1.83468	0	0	0	0.839751
AGGTTACTCGATCCAA-1_1	-3.74151	-5.67823	mb0595	Tumor	0	34.2606	0.792097	0	3.22527	2.36689	1.53127	0	1.22848
AGGTTACTCGCTCCTA-1_1	-4.93224	-1.87205	mb0595	Tumor	1	27.7076	0	0	3.37369	0	1.10303	0	1.10303
AGGTTACTCTCTTCAA-1_1	-0.626209	5.87928	mb0595	Tumor	3	14.6152	0	1.37766	3.26605	0.909387	2.43182	0	0.909387
AGGTTGTAGATAGCTA-1_1	-4.14131	-2.20976	mb0595	Tumor	0	28.4735	0	0	1.75403	2.10007	0	0	0
AGGTTGTAGGAAAGGT-1_1	-4.529	-6.70194	mb0595	Tumor	0	34.5756	0	0	2.60473	1.85144	0.467846	0	0.785318
AGGTTGTAGGAAGTAG-1_1	-2.93339	-5.5016	mb0595	Tumor	0	34.5498	0	0	3.20188	1.28643	0	0	0
AGGTTGTAGTAAGCAT-1_1	-0.76953	5.55362	mb0595	Tumor	3	18.0999	0	0	1.39259	0.92133	2.95238	1.39259	0
AGGTTGTCAATACGAA-1_1	-6.26683	-4.80892	mb0595	Tumor	0	35.4716	0	0	2.37571	2.24681	0	0	1.08239
AGGTTGTCAGGTACGA-1_1	-4.59747	-4.78497	mb0595	Tumor	0	31.9922	0	0	2.67986	1.3637	0.678142	0	1.07856
AGGTTGTGTACAGAGC-1_1	6.24777	4.8792	mb0595	Tumor	2	5.6201	0	1.06923	1.06923	0	1.57408	0	0
AGGTTGTGTCCACTCT-1_1	-1.54914	2.85284	mb0595	Tumor	1	23.5241	0	0	2.81467	0	1.50099	0	1.00908
AGGTTGTGTGCACATT-1_1	-2.71279	3.25755	mb0595	Tumor	1	20.7091	0	0	2.78939	1.26559	2.15589	1.26559	0
AGGTTGTGTGCCTTCT-1_1	-4.60517	-0.891635	mb0595	Tumor	1	26.9924	0	0	3.1734	1.19054	1.71878	0	1.19054
AGGTTGTGTGGACTGA-1_1	-4.01151	0.384063	mb0595	Tumor	1	25.1226	0	0	2.31987	1.19197	1.19197	0	1.19197
AGGTTGTGTGGCTGAA-1_1	-0.133757	4.06185	mb0595	Tumor	3	16.692	0	0	2.67886	0	3.20862	0	0
AGGTTGTGTGGTCTAT-1_1	-5.14737	-5.10666	mb0595	Tumor	0	33.8854	0	0	2.59961	2.23062	0	0	1.12376
AGGTTGTTCAAGTTGC-1_1	-5.62834	-6.38396	mb0595	Tumor	0	34.9822	0	0	2.29181	1.17038	1.17038	0	1.69496
AGGTTGTTCAGGTAAA-1_1	-5.37064	-4.97797	mb0595	Tumor	0	34.1941	0	0	2.62448	2.56837	0.918516	0	0.918516
AGTAACCAGAGGTATT-1_1	4.17464	1.41745	mb0595	Tumor	4	13.6205	0	0	1.89266	0	0	0	1.89266
AGTAACCAGGCACTCC-1_1	-4.50263	-5.35206	mb0595	Tumor	0	32.6834	0	0	3.30249	1.80289	0.612221	0.612221	0.612221
AGTAACCAGGTCGAGT-1_1	-4.5168	-2.54709	mb0595	Tumor	1	28.8266	0	0	2.73362	1.28539	1.28539	0	0
AGTAACCGTGAGAGGG-1_1	-3.0109	-2.89286	mb0595	Tumor	1	31.966	0	0	2.56521	1.90448	0	0	0.452089
AGTAACCGTGGCCCAT-1_1	-3.72583	0.458422	mb0595	Tumor	1	24.6329	0	0	2.91827	1.68219	1.86743	0	0.739234
AGTAACCGTGTTACAC-1_1	-4.95818	-2.13184	mb0595	Tumor	1	28.2947	0	0	2.71657	2.50981	0	1.34173	0
AGTAACCTCAGCTTGA-1_1	-4.10983	-8.04825	mb0595	Tumor	0	37.0327	0	0	2.6906	1.71922	0.56722	0	1.19091
AGTAACCTCCTTATGT-1_1	-3.14461	-5.93865	mb0595	Tumor	0	34.5498	0	0	2.63637	1.38412	0	0	0
AGTAACCTCTCCGCAT-1_1	-4.93217	-5.19399	mb0595	Tumor	0	32.3978	0	0	3.63933	2.19085	0	0	1.29407
AGTAACCTCTCGACCT-1_1	-3.90312	-5.20201	mb0595	Tumor	0	33.4571	0	0	2.66565	1.02376	1.51892	0	0
AGTACCAAGAATACAC-1_1	-3.80661	-2.72857	mb0595	Tumor	1	30.944	0.576392	0.576392	2.89874	1.97919	1.20562	0	0.576392
AGTACCAAGAGTCCGA-1_1	8.37648	5.11491	mb0595	Tumor	5	1.80699	0.613538	1.65532	1.26437	0.613538	1.93567	0	0
AGTACCAAGCAAGTCG-1_1	-3.33161	-6.54873	mb0595	Tumor	0	36.0826	0	0	1.85714	1.52684	1.03026	0	0
AGTACCAAGCAGGGAG-1_1	4.6011	5.625	mb0595	Tumor	2	8.7898	0	2.9218	0.954626	0	2.19595	0	0
AGTACCAAGTTGAAAC-1_1	4.39979	1.46924	mb0595	Tumor	4	13.6205	0	0	0	0	0	1.90961	0
AGTACCAGTATCTTCT-1_1	-4.70403	-6.0282	mb0595	Tumor	0	33.4062	0	1.44765	3.16849	1.44765	0	0	1.44765
AGTACCAGTCCAGGTC-1_1	-2.15307	3.16678	mb0595	Tumor	1	20.4039	0	1.28643	2.64612	0	1.5953	0	0
AGTACCAGTGCATGTT-1_1	5.67131	5.46268	mb0595	Tumor	5	6.21069	0	1.48499	1.18681	1.18681	2.60427	0	1.18681
AGTACCAGTGGAGGTT-1_1	-0.428669	5.55572	mb0595	Tumor	3	18.0999	0	1.46047	3.03725	1.46047	2.65549	0	1.46047
AGTACCAGTTCCTACC-1_1	4.39142	5.40484	mb0595	Tumor	2	8.53946	0	2.21061	0	0	1.85851	0	0
AGTACCATCACAAGAA-1_1	-3.41237	0.199064	mb0595	Tumor	1	24.6329	0	0	2.55074	1.44047	0.72959	0	0.72959
AGTACCATCCAACACA-1_1	-4.90539	-5.49759	mb0595	Tumor	0	33.5386	0	0	3.28558	2.06177	0	0	0
AGTACCATCCCAGGAC-1_1	-5.27188	-2.11794	mb0595	Tumor	1	28.1275	0	0	2.87609	1.46994	0	0	1.46994
AGTACCATCTACTCAT-1_1	-1.81366	4.19336	mb0595	Tumor	1	18.8034	0	1.4283	3.43817	0	2.35278	0	0
AGTACCATCTTACCGC-1_1	-3.89442	-4.72391	mb0595	Tumor	0	33.4049	0	0	2.17696	2.29622	0.750032	0	0.750032
AGTACTGAGCCACCGT-1_1	4.84114	4.47612	mb0595	Tumor	2	7.66819	0	1.48113	2.05358	0	1.48113	0	0
AGTACTGAGTCTCTGA-1_1	-6.80381	-4.03254	mb0595	Tumor	0	35.5174	0	0	2.64973	2.11694	0	0	1.36667
AGTACTGAGTTTGAGA-1_1	-6.8327	-4.86975	mb0595	Tumor	0	35.5174	1.1733	0	2.49842	0	1.1733	0	0
AGTACTGCACGGCTAC-1_1	-5.02495	-7.07752	mb0595	Tumor	0	35.3598	0	0	2.90369	1.90912	1.57514	0	0
AGTACTGCAGGACTAG-1_1	-1.52271	3.56735	mb0595	Tumor	1	19.2073	0	0	2.52961	0	3.09092	0	0.717776
AGTACTGCAGTCGAGA-1_1	-4.58517	-6.44232	mb0595	Tumor	0	34.6169	0	0	2.71894	0.945388	0	0.945388	0.945388
AGTACTGGTTCCGGTG-1_1	-3.06845	-4.92206	mb0595	Tumor	0	33.6248	0	0	2.5777	1.87646	0.744825	0	1.46284
AGTACTGGTTGGTACT-1_1	-6.74985	-4.90206	mb0595	Tumor	0	35.5174	0	0	3.24615	2.48273	0	0	1.32002
AGTAGCTAGCAAGGAA-1_1	0.568469	5.6826	mb0595	Tumor	3	13.9889	0	1.31921	1.31921	0	0	0	1.31921
AGTAGCTAGTATGTAG-1_1	-4.55294	-5.99514	mb0595	Tumor	0	33.4091	0	0	3.08008	1.75627	0.954331	0	0.954331
AGTAGCTAGTCAGAGC-1_1	9.41422	4.71087	mb0595	Tumor	5	0.0159216	0	0	1.6064	0	0	0	0
AGTAGCTCATGGGCAA-1_1	-0.415097	5.41373	mb0595	Tumor	3	18.0999	0	0.992541	1.80734	0	2.25028	0	0
AGTAGCTGTAGCTGTT-1_1	-3.56817	-7.86747	mb0595	Tumor	0	36.3741	0	0	2.98902	1.98633	0	0	1.02847
AGTAGCTTCCACTTCG-1_1	-5.14112	-3.88507	mb0595	Tumor	0	30.1644	0	0	2.733	1.46284	0.744825	0	1.16694
AGTAGCTTCCGGCTTT-1_1	-1.97396	2.83181	mb0595	Tumor	1	23.4518	0	0	2.34583	0.66485	2.34583	0	1.0607
AGTAGCTTCTTAGCCC-1_1	-3.74282	-2.79981	mb0595	Tumor	0	32.1624	0	0	2.77602	1.19881	0	0.769218	0
AGTAGTCAGAGGCGTT-1_1	-5.19601	-6.33742	mb0595	Tumor	0	34.9822	0	0	3.68584	1.96554	0	0	1.62777
AGTAGTCAGCCAAGGT-1_1	-2.80919	-4.98101	mb0595	Tumor	0	34.5498	0	0.442787	2.62553	1.69678	0.442787	0	0.748621
AGTAGTCAGGCTATCT-1_1	-3.93328	0.602592	mb0595	Tumor	1	24.8236	0	0	1.23623	1.23623	2.3768	0	0
AGTAGTCAGTGCAGCA-1_1	-3.99396	-3.50976	mb0595	Tumor	0	31.2378	0	0	3.11762	1.74455	0	0	1.30808
AGTAGTCCACGATTCA-1_1	-5.35476	-5.26913	mb0595	Tumor	0	34.2307	0	0	2.03255	0.977715	0.977715	0	0
AGTAGTCCATCGAGCC-1_1	-5.11003	-1.6968	mb0595	Tumor	1	27.6333	0	1.19118	3.17428	1.19118	0	0	1.19118
AGTAGTCGTATTTCTC-1_1	-5.47107	-4.24483	mb0595	Tumor	0	30.5558	0	0	3.49059	0	0	0	1.55642
AGTAGTCGTGGAAATT-1_1	-7.02416	-4.16638	mb0595	Tumor	0	35.5174	0	0	1.91026	2.16023	0	0	0
AGTAGTCGTGGACTAG-1_1	-6.03763	-4.90677	mb0595	Tumor	0	35.4612	0	0	2.84367	2.01109	0	0	0
AGTAGTCTCTTCGGAA-1_1	0.919756	6.30163	mb0595	Tumor	3	14.2263	0	1.39111	1.95142	0	2.57088	0	0
AGTCAACAGAATCTAG-1_1	-3.98082	-8.62353	mb0595	Tumor	0	36.7096	0	0	1.05634	1.89122	0	0	1.05634
AGTCAACAGACAGCTG-1_1	-5.06963	-2.74136	mb0595	Tumor	1	29.087	0	0	2.8676	1.69107	0	0	1.16709
AGTCAACAGGAAGAAC-1_1	-1.57683	4.82244	mb0595	Tumor	3	18.2943	0	0	2.14471	0	2.60756	0	0
AGTCAACAGTTATGGA-1_1	-2.83252	-7.35816	mb0595	Tumor	0	36.7467	0	0	1.84997	2.46123	0	0	0.728479
AGTCAACCAACTGCTA-1_1	5.46692	5.12669	mb0595	Tumor	2	6.91694	0	2.07166	2.32735	1.19776	2.07166	0	0
AGTCAACCACCCTAAA-1_1	4.98187	-0.252605	mb0595	Tumor	4	12.4945	0	0	0	0	0	0	0
AGTCAACCACCCTGAG-1_1	4.986	-0.105362	mb0595	Tumor	4	12.4945	1.69242	0	1.69242	2.28902	0	0	0
AGTCAACCACTCTCGT-1_1	-2.90628	-7.06043	mb0595	Tumor	0	35.9769	0	0	2.62052	1.43168	0	0	1.13906
AGTCAACGTCCTTTGC-1_1	-4.49738	-1.76182	mb0595	Tumor	1	27.5585	0	0	3.04167	1.25062	1.78926	0	0
AGTCAACGTGGTAACG-1_1	-0.0021407	5.13878	mb0595	Tumor	3	14.7415	0	0	2.51424	0	1.06225	1.06225	0
AGTCAACGTTGCGTAT-1_1	-5.2738	-5.26844	mb0595	Tumor	0	33.8854	0	0	2.20652	1.76652	0	0	0
AGTCAACGTTTGGAAA-1_1	-6.66609	-4.4611	mb0595	Tumor	0	35.5174	0	0	2.82047	2.56698	0	0	0.917613
AGTCAACTCAGAATAG-1_1	-1.34682	0.510054	mb0595	Tumor	1	22.183	0	1.59259	2.64297	1.59259	0	0	1.28398
AGTCAACTCAGGAAAT-1_1	-6.56517	-3.83036	mb0595	Tumor	0	35.5174	0	0	3.65799	0	0	0	0
AGTCAACTCTACTATC-1_1	-0.0643094	2.77155	mb0595	Tumor	1	16.9712	0	1.28685	2.34535	1.42206	1.42206	0.421518	0.945003
AGTCAACTCTGCGGGT-1_1	-4.47854	-2.44335	mb0595	Tumor	1	28.4735	0	0	2.38248	1.45331	0	0	1.1584
AGTCAACTCTGTCAGA-1_1	-6.90203	-4.89328	mb0595	Tumor	0	35.5174	0	0	2.19687	1.84549	0	0	0.847069
AGTCACAGTCTTAGTG-1_1	-4.68287	-7.31	mb0595	Tumor	0	35.6125	0	1.27769	2.80517	2.17076	0	0	0.830368
AGTCACAGTTATTCTC-1_1	-0.398481	5.22471	mb0595	Tumor	3	18.0999	0	0	2.10044	0	2.73043	0	0
AGTCACAGTTGCATTG-1_1	-3.3597	0.956139	mb0595	Tumor	1	23.5495	0	0	3.42724	1.24779	2.39156	0	0
AGTCACATCAGCAGAG-1_1	-3.41267	-8.63388	mb0595	Tumor	0	36.5496	0	0	2.71996	1.46704	0	0	0
AGTCACATCCTTCACG-1_1	-0.107494	4.441	mb0595	Tumor	3	15.97	0	0	1.64509	0	2.60598	1.12841	1.12841
AGTCACATCTAGAACC-1_1	-3.5095	-2.0304	mb0595	Tumor	1	32.1624	0	0	2.87814	1.31013	0.432646	0	0
AGTCATGAGGTTGAGC-1_1	4.62163	0.217907	mb0595	Tumor	4	12.9095	0	0	0	2.03053	2.65579	0	1.46072
AGTCATGAGTCTGCAT-1_1	4.0601	1.80338	mb0595	Tumor	4	10.57	0	1.80649	0	2.41396	0	0	0
AGTCATGAGTGATCGG-1_1	-4.62172	-1.1152	mb0595	Tumor	1	26.849	0	0	2.89711	1.34901	0.668446	0	1.06554
AGTCATGAGTTGCCTA-1_1	-4.89666	-5.40469	mb0595	Tumor	0	33.5361	0	0	3.00252	1.86678	0	0	1.86678
AGTCATGCACGAGAAC-1_1	5.36463	-0.0639665	mb0595	Tumor	4	12.0595	0	0.556876	2.13442	0.912453	1.69951	0.912453	0
AGTCATGGTGATCATC-1_1	0.645828	5.07974	mb0595	Tumor	3	15.0383	0	0	1.60418	1.09423	2.19138	1.60418	0
AGTCATGGTTCGAAGG-1_1	-6.61883	-4.54381	mb0595	Tumor	0	35.5174	0	0	2.6965	1.5626	0.814068	0	1.2568
AGTCATGGTTCTTCAT-1_1	-6.43066	-3.79473	mb0595	Tumor	0	35.5174	0	0	2.52353	1.30818	0.515727	0	0.515727
AGTCATGGTTGTGTAC-1_1	-5.97396	-3.73225	mb0595	Tumor	0	30.2498	0	0	3.36738	2.1723	0	0	0
AGTCATGTCTACTATC-1_1	0.978942	4.06159	mb0595	Tumor	3	15.7467	0	0	1.94317	1.3839	1.94317	0	0
AGTCATGTCTAGTACG-1_1	-5.53186	-4.14735	mb0595	Tumor	0	30.1644	0	0	3.32717	2.22619	0	0	1.97385
AGTCTCCAGACATCCT-1_1	-1.82751	-6.51966	mb0595	Tumor	0	35.9769	0	0	2.78552	1.20589	0	0	0.774665
AGTCTCCCACACACTA-1_1	-4.48468	-8.36584	mb0595	Tumor	0	37.0327	0	0	3.1612	2.14394	0	0	0
AGTCTCCGTCGAACGA-1_1	-4.50647	-4.21152	mb0595	Tumor	0	30.9462	0	0	2.96015	1.57956	0.674579	0	0
AGTCTCCGTGCAAGAC-1_1	-1.7125	-6.38421	mb0595	Tumor	0	35.9769	0	0	1.40326	1.96527	0.929883	0	0
AGTCTCCGTTGCGTAT-1_1	-3.8825	-5.35292	mb0595	Tumor	0	33.601	0	0	3.52229	0.691054	0.691054	0	0.691054
AGTCTCCGTTGGTGTT-1_1	0.670132	5.62769	mb0595	Tumor	3	13.9889	0	1.26013	2.78225	0	1.26013	0	0
AGTCTCCGTTTACTTC-1_1	-5.00796	-4.0618	mb0595	Tumor	0	30.5558	0	0	3.69826	1.48706	0	0	0.9977
AGTCTCCTCACCTTGC-1_1	-3.1462	-4.61182	mb0595	Tumor	0	33.6248	0	0	2.506	2.68565	0.958574	0	0.59
AGTCTCCTCATGTCAG-1_1	-4.04931	-3.41554	mb0595	Tumor	0	31.2049	0	0	2.9792	1.17577	0	0	0.913793
AGTGACTAGTAACAGT-1_1	-7.01081	-5.00249	mb0595	Tumor	0	35.5174	0	0	2.56726	1.94806	0	0	0.917793
AGTGACTCAGTTCTAG-1_1	2.63044	5.92583	mb0595	Tumor	3	11.6128	0	1.52206	2.09965	1.52206	1.52206	0	1.52206
AGTGACTCATGGGTTT-1_1	-4.04267	-0.740675	mb0595	Tumor	1	26.1763	0	0	3.32683	2.00741	1.66695	0	0.729478
AGTGACTGTCCCTAAA-1_1	-4.75916	-4.3544	mb0595	Tumor	0	31.9328	0	0	3.14069	2.12504	0	0	0.653189
AGTGACTGTGAGTTTC-1_1	-2.49005	-7.34225	mb0595	Tumor	0	36.6847	0	0	1.98465	1.98465	0	0	0.579172
AGTGACTGTGGTGATG-1_1	-2.10351	4.02498	mb0595	Tumor	1	19.8878	0	1.39418	2.78244	1.71335	1.39418	0.922607	0
AGTGACTGTGGTTTGT-1_1	-3.48533	-7.87094	mb0595	Tumor	0	36.3313	0	0	2.09792	0	0	0	1.02508
AGTGACTGTTACGCCG-1_1	-4.5816	-8.03841	mb0595	Tumor	0	37.0327	0	0	3.01783	0	0	0	1.15081
AGTGACTTCTCCGTGT-1_1	8.26528	4.75638	mb0595	Tumor	5	1.80431	0.925417	2.36511	0.925417	0.700758	1.51589	0	0.700758
AGTGATCCAAATTGGA-1_1	-3.19234	1.84056	mb0595	Tumor	1	22.3827	1.49265	0	2.80457	2.06658	1.49265	1.00226	0
AGTGATCGTACCTTCC-1_1	-3.81115	-7.31751	mb0595	Tumor	0	35.5421	0	0	3.36566	1.50276	0	0	1.50276
AGTGATCGTGATCGTT-1_1	-2.00034	-6.77496	mb0595	Tumor	0	36.6847	0	0	2.40589	1.25905	0	0	1.25905
AGTGATCGTTCCATTT-1_1	6.13744	4.6184	mb0595	Tumor	2	5.6201	0	1.86794	0	0	1.86794	0	0
AGTGATCTCCATTCGC-1_1	-6.33593	-4.3202	mb0595	Tumor	0	35.5174	0	1.35567	3.64888	1.91083	1.35567	0	1.35567
AGTGCCGAGCACTCGC-1_1	0.98511	6.5243	mb0595	Tumor	3	14.2426	0	2.35084	1.21598	0	2.55475	0	1.21598
AGTGCCGAGCAGTCTT-1_1	-4.19919	-0.48803	mb0595	Tumor	1	26.2953	0	0	2.48457	1.9856	0	0	0
AGTGCCGCAAAGGTTA-1_1	-5.42738	-5.74854	mb0595	Tumor	0	34.078	0	0	3.03977	1.70889	0	0	1.03288
AGTGCCGCACAGTCAT-1_1	-4.12545	-5.47732	mb0595	Tumor	0	33.2521	0	0	2.92082	2.22591	0	0	0.709384
AGTGCCGCACCCTCTA-1_1	-5.20078	-4.9564	mb0595	Tumor	0	33.8854	0	0	3.22986	2.43397	0	0	0
AGTGCCGCACGAAGAC-1_1	-0.442337	5.96722	mb0595	Tumor	3	14.6152	0	1.04473	2.63178	1.04473	2.32368	1.04473	0
AGTGCCGCACGCTTAA-1_1	-3.79239	0.386221	mb0595	Tumor	1	24.6893	0	0	1.9819	1.9819	0	0	0
AGTGCCGCAGCATGCC-1_1	-2.28228	-6.09356	mb0595	Tumor	0	34.5498	0	0	2.38386	1.6525	0	0	1.3385
AGTGCCGCAGCCCAGT-1_1	-4.7318	-4.56797	mb0595	Tumor	0	31.9128	0	0	3.05566	1.76094	0	0	0.674768
AGTGCCGCAGCGACAA-1_1	-5.19712	-3.6291	mb0595	Tumor	0	30.2181	0	0	2.92973	2.03418	0.745581	0	0
AGTGCCGCATACAGAA-1_1	3.45679	5.8143	mb0595	Tumor	2	10.0092	0	1.72995	2.70278	1.72995	2.33027	0	0
AGTGCCGTCACACGAT-1_1	-2.46983	3.12005	mb0595	Tumor	1	20.8864	0	1.08209	2.542	1.08209	3.195	0	0
AGTGCCGTCGCACGGT-1_1	-4.07182	-8.31453	mb0595	Tumor	0	37.0636	0	0	3.07213	1.90492	0	0	0
AGTGTTGAGTATGCAA-1_1	-6.87297	-4.62577	mb0595	Tumor	0	35.5174	0	0	3.00226	1.31721	0	0	1.31721
AGTGTTGCAATCACGT-1_1	4.69619	0.653653	mb0595	Tumor	4	12.4669	0	0	0	0	0	0	0
AGTGTTGCACAAGTGG-1_1	-6.03724	-6.2208	mb0595	Tumor	0	34.6379	0	0	2.3502	1.42613	0	0	1.42613
AGTGTTGCACTCCCTA-1_1	-6.24674	-2.45276	mb0595	Tumor	0	29.087	0	0.628142	3.09009	2.07857	0	0	0.628142
AGTGTTGCAGTCAGAG-1_1	-5.59331	-5.07057	mb0595	Tumor	0	34.4419	0	0	3.37969	0.981455	0	0	1.46711
AGTGTTGCATCGGAGA-1_1	-2.51175	-6.88643	mb0595	Tumor	0	35.9769	0	0	2.495	1.75206	0	0	0.9512
AGTGTTGCATTGAAGA-1_1	-4.95988	-5.15833	mb0595	Tumor	0	32.3978	0	0	2.50129	2.50129	0	0	0
AGTGTTGGTAACGTTC-1_1	-4.56025	-8.13065	mb0595	Tumor	0	37.0327	0	0	3.03196	1.89302	0	0	0.879561
AGTGTTGGTCGAAGCA-1_1	-5.5541	-4.30034	mb0595	Tumor	0	31.9328	0	0	3.27543	0	0	0	1.53393
AGTGTTGGTCTACAAC-1_1	-3.03551	1.50856	mb0595	Tumor	1	22.7143	0	0	2.91541	1.25098	1.25098	0	0
AGTGTTGGTGGAAGTC-1_1	-2.19672	2.87603	mb0595	Tumor	1	20.526	0	0	2.0466	0	1.70373	0	0
AGTGTTGTCCTGTAGA-1_1	-5.95758	-3.86186	mb0595	Tumor	0	30.1644	0	0	2.6164	2.35278	0	0	1.99377
AGTGTTGTCTAGCCAA-1_1	-5.50966	-4.06396	mb0595	Tumor	0	30.1644	0	0	2.8484	1.95975	1.62236	0	0
AGTGTTGTCTCACGAA-1_1	5.40253	5.51962	mb0595	Tumor	2	6.69303	0	1.48481	2.05774	1.81176	0	0	0.995866
AGTGTTGTCTCCTGCA-1_1	-3.1371	-7.13371	mb0595	Tumor	0	35.9769	0	0	3.28492	1.14494	0	0	0
AGTTAGCAGGAGGCAG-1_1	-5.35478	-4.76413	mb0595	Tumor	0	34.1941	0	0	3.0728	0	0.949643	0	0
AGTTAGCAGGGCAGGA-1_1	-5.47375	-6.23235	mb0595	Tumor	0	34.9822	0	0	2.47947	1.31741	0	0	0
AGTTAGCAGTAGCAAT-1_1	-3.56454	-8.23764	mb0595	Tumor	0	36.5496	0.745115	0	2.80297	1.69134	0.745115	0	0.745115
AGTTAGCAGTCGAAAT-1_1	-3.63315	-8.41248	mb0595	Tumor	0	36.5496	0	0	2.81247	1.3698	0	0	0.68218
AGTTAGCCACAAGCCC-1_1	-6.03825	-5.01779	mb0595	Tumor	0	35.4612	0	0	2.75628	1.87609	0	0	0
AGTTAGCGTACGCGTC-1_1	-5.44219	-5.11334	mb0595	Tumor	0	34.1941	0	0	3.24659	2.30085	0	0	1.17732
AGTTAGCGTATGATCC-1_1	-3.78933	-4.99748	mb0595	Tumor	0	33.4162	0	0	2.79552	2.2807	0	0	0
AGTTAGCGTGCACAAG-1_1	-5.24063	-7.02596	mb0595	Tumor	0	35.3469	0	0	3.36794	0	0.847679	0	0.847679
AGTTAGCGTGTCCGTG-1_1	-3.47498	-7.09442	mb0595	Tumor	0	35.8062	0	0	3.1442	1.4283	1.4283	0	1.4283
AGTTAGCTCCTAAGTG-1_1	-3.87913	-2.77111	mb0595	Tumor	1	30.944	0	0	2.94257	1.32542	0.525286	0	0
AGTTAGCTCTCGTCGT-1_1	5.51852	5.71981	mb0595	Tumor	2	6.39338	0	2.3114	1.28002	1.28002	1.82349	0	0
AGTTCCCAGAAGTCCG-1_1	-6.3895	-3.33208	mb0595	Tumor	0	29.5589	0	0	3.1518	2.13527	0	0	0
AGTTCCCAGACATGCG-1_1	-4.41543	-7.11061	mb0595	Tumor	0	35.6125	0	0	3.12808	2.74428	1.03644	0	1.03644
AGTTCCCAGCTGAGTG-1_1	-2.20029	3.47056	mb0595	Tumor	1	20.0648	0	0	2.60071	0	1.84778	0	0
AGTTCCCAGTCACAGG-1_1	-4.30668	-8.53751	mb0595	Tumor	0	37.0327	0	0	3.29035	1.44257	0.961558	0	0
AGTTCCCCACACCTAA-1_1	-4.31385	-6.67967	mb0595	Tumor	0	34.2579	0	0	3.07792	1.82104	0.553744	0	0
AGTTCCCCACCGTCGA-1_1	-7.08403	-4.20283	mb0595	Tumor	0	35.5174	0	0	0	0	0	0	0
AGTTCCCCACCTGATA-1_1	-3.14149	1.93551	mb0595	Tumor	1	22.105	0.964965	0.964965	2.51551	0	2.51551	0	0
AGTTCCCCATCAGCAT-1_1	-1.84257	3.7703	mb0595	Tumor	1	19.2073	0	1.27295	3.37707	1.27295	1.81527	0	0
AGTTCCCCATGGAATA-1_1	-3.37339	1.99203	mb0595	Tumor	1	22.3991	0	0.992648	2.41504	0.992648	2.25043	0	0
AGTTCCCCATGGCTGC-1_1	-3.69743	-8.00647	mb0595	Tumor	0	36.7717	0	0	2.84077	1.30513	1.30513	0	0
AGTTCCCGTCCACAGC-1_1	-3.98854	-6.34042	mb0595	Tumor	0	33.8035	0	0	3.11657	1.48288	0.758562	0	1.48288
AGTTCCCGTGTTCGTA-1_1	4.42704	1.02127	mb0595	Tumor	4	13.6205	0	0	0	0	1.73148	0	1.73148
AGTTCCCGTTCGGTCG-1_1	-4.54065	-8.43785	mb0595	Tumor	0	37.0327	0	0	3.50613	1.69705	0	0	0
AGTTCCCTCCGATCTC-1_1	-2.67076	2.08522	mb0595	Tumor	1	22.0519	0	0	2.44121	0	1.94484	0	0.915541
AGTTCCCTCCGTGTGG-1_1	5.13171	3.31566	mb0595	Tumor	2	8.79009	0	1.81505	2.42328	1.81505	0	0	0
AGTTCCCTCGGTGAAG-1_1	-3.71302	-3.84352	mb0595	Tumor	0	31.9826	0	0	1.54806	2.49378	1.04773	0	0
AGTTCGAAGCAAGCCA-1_1	-3.28856	-5.05123	mb0595	Tumor	0	33.6248	0	0	2.47423	2.90224	0.64503	0	1.03393
AGTTCGAAGCTTCGTA-1_1	0.918754	6.97625	mb0595	Tumor	3	14.6076	0	0	3.43787	0	1.56131	0	0
AGTTCGAAGTATCCTG-1_1	-3.63761	-5.85766	mb0595	Tumor	0	34.2325	0	0	2.56722	2.42578	0	0	0
AGTTCGACACTTGGCG-1_1	-6.98088	-4.4991	mb0595	Tumor	0	35.5174	0.79702	0	2.37503	2.2547	0	0	1.23484
AGTTCGACAGTGGTGA-1_1	-4.77338	-1.84404	mb0595	Tumor	1	27.7222	0	0	3.26493	2.07869	0	0	0
AGTTCGAGTTGGTAGG-1_1	-4.63191	-5.83086	mb0595	Tumor	0	33.4087	0	0	3.63335	1.04449	0	0	1.04449
AGTTCGAGTTGTCCCT-1_1	-6.10341	-3.32898	mb0595	Tumor	0	29.5589	0.701706	0	2.96059	2.84926	0	0	0.701706
AGTTCGATCATAAGGA-1_1	2.91637	5.7418	mb0595	Tumor	2	11.3384	0	1.90961	2.26443	1.3546	2.40363	0	0
AGTTCGATCATAGACC-1_1	5.07335	0.995029	mb0595	Tumor	4	11.5051	2.12197	0	1.54197	0	0	0	1.54197
[truncated: 63,326 more rows]

## Sheet: MBEN Tumor (no Ribo) snRNA
Embedding and Features for MBEN snRNA-Seq Tumor data (excluding ribosomal cluster) Data for Figure 1D, 4B, & 4C and Supplementary Figures 17 & 18
	UMAP_1	UMAP_2	sample	TumCellType	SHHb	FMRP	TOP2A	GLI2	SEMA6A	GRIN2B	GRIN2C	CNTN1	MAP2	MKI67	VSNL1
AAACCCAAGCTGGCCT-1_1	5.8389	-5.3168	mb0595	GN-Postmigratory	1.06143	0.244562	0	0	0	0	1.3562	3.23837	1.91145	0	0
AAACCCAAGTTACTCG-1_1	6.83171	-2.7388	mb0595	GN-Postmigratory	1.2189	0.270457	0	0	0	0	1.17554	1.88703	2.50139	0	0.751391
AAACCCACAATACGAA-1_1	6.08087	-4.98096	mb0595	GN-Postmigratory	-0.568527	0.194592	0	0	0.938797	0	1.73532	2.33616	2.80754	0	0
AAACCCACACGATTCA-1_1	-8.79155	-0.134878	mb0595	GCP-SHH	0.912618	0.0640252	0	2.03255	0.977715	0	0	1.4625	2.39336	0	0
AAACCCAGTATCACCA-1_1	7.14843	-2.03075	mb0595	GN-Postmigratory	0.00776606	0.297985	0	0	0.60857	0.984175	1.47045	2.60764	2.23837	0	0
AAACCCAGTCAGCTTA-1_1	5.37616	-5.12255	mb0595	GN-Postmigratory	-0.466179	0.336495	0	0	1.3694	0	0	3.45935	2.92305	0	0
AAACCCAGTGCAGATG-1_1	6.32964	-0.246503	mb0595	GN-Postmigratory	0.269062	0.309833	0	0	0	1.22059	1.52253	2.10018	2.87494	0	0
AAACCCATCCTCACCA-1_1	5.21764	-0.219924	mb0595	GN-Postmigratory	0.785363	0.28567	0	0	1.58684	0	1.07982	2.98535	2.37218	0	1.07982
AAACCCATCTCATTGT-1_1	-3.81584	4.54329	mb0595	GN-Premigratory	0.703789	0.128817	0	1.75146	2.55782	2.72714	0	2.09735	2.55782	0	0
AAACGAAAGAAATGGG-1_1	3.6293	-1.12394	mb0595	GN-Postmigratory	0.554367	0.33765	0	0	1.69587	0	1.17115	2.66404	2.29281	1.17115	1.69587
AAACGAAAGATACCAA-1_1	4.03305	-1.86863	mb0595	GN-Postmigratory	0.279661	0.265878	0	0	0.306542	0.306542	1.35319	2.63289	2.00914	0	1.02733
AAACGAAAGCAAGGAA-1_1	6.16351	-2.33932	mb0595	GN-Postmigratory	1.50314	0.260463	0	0	0	0	0.763912	2.76673	2.31976	0	0.763912
AAACGAAAGTGCCGAA-1_1	7.80401	-3.15128	mb0595	GN-Postmigratory	-0.457052	0.229378	0	0	1.47187	0	2.04314	3.12777	2.66928	0	0
AAACGAACAATGACCT-1_1	-2.35019	3.95636	mb0595	GN-Migrating	-0.767563	0.199457	0.763422	0	2.19936	2.19936	0	2.42573	2.61019	0	0
AAACGAAGTAGTGTGG-1_1	4.97584	-3.35628	mb0595	GN-Postmigratory	-0.518946	0.290768	0	0	0.967183	0	0.967183	3.09995	0.967183	0	0
AAACGAAGTCACCACG-1_1	7.0054	-0.213079	mb0595	GN-Postmigratory	-0.529311	0.228625	0	0	1.08106	0	1.08106	2.17375	1.92328	0	1.08106
AAACGAAGTGAACGGT-1_1	6.98076	-4.0349	mb0595	GN-Postmigratory	-0.542289	0.166147	0	0	1.91864	0	1.58401	3.26515	2.16893	0	1.58401
AAACGAAGTTGCCTAA-1_1	-6.59802	1.95515	mb0595	GCP-SHH	-0.518376	0.0131242	0	1.40557	2.88638	1.96791	0	1.96791	2.32568	0	0
AAACGAATCGATAACC-1_1	6.9906	-4.79822	mb0595	GN-Postmigratory	0.845995	0.27534	0	0	1.10933	0	1.10933	2.31702	2.09348	0	1.39834
AAACGCTAGGCTCTAT-1_1	-2.9826	3.35472	mb0595	GN-Premigratory	-0.540488	0.191973	0	0	2.38578	0	0	2.96142	2.88568	0	0
AAACGCTCATGAATCC-1_1	3.36551	-0.428403	mb0595	GN-Postmigratory	-0.555476	0.22293	0	0	1.06361	0	0	3.3162	1.06361	0	2.15028
AAACGCTGTAGTATAG-1_1	-8.20128	-0.136398	mb0595	GCP-SHH	-0.436096	0.0493901	0	2.19109	1.84001	0	0	2.19109	2.45042	0	0
AAACGCTGTATTCCTT-1_1	-0.872181	3.27987	mb0595	GN-Migrating	-0.527508	0.230058	0	0	1.95228	0	0	1.95228	2.57181	0	0
AAACGCTGTGACCTGC-1_1	5.63145	-1.03698	mb0595	GN-Postmigratory	-0.554702	0.265267	0	0	0.756395	0	1.89505	3.11267	2.88808	0	0.756395
AAACGCTTCACATTGG-1_1	4.76765	-3.93226	mb0595	GN-Postmigratory	0.24364	0.259523	0	0	1.37799	0.909653	0	2.29261	0.909653	0	0
AAACGCTTCACGGACC-1_1	-2.0047	4.40942	mb0595	GN-Migrating	-0.583755	0.198627	0	1.3614	2.91288	1.9174	0	1.76406	2.53422	0	0.676617
AAACGCTTCCTAGAGT-1_1	-1.63668	4.48886	mb0595	GN-Migrating	-0.357877	0.174579	0	0	2.25038	2.71815	1.34298	2.25038	2.25038	0	0
AAAGAACAGATCGCTT-1_1	0.463444	4.12087	mb0595	GN-Migrating	-0.658001	0.368771	0	0	1.49403	1.72396	0	2.20406	2.3237	0	0
AAAGAACAGGAAGAAC-1_1	7.43053	-4.91606	mb0595	GN-Postmigratory	-0.480438	0.278848	0	0	0	0	1.86817	2.48097	2.48097	0	1.31861
AAAGAACAGGTACAAT-1_1	-0.566372	4.03951	mb0595	GN-Migrating	-0.535699	0.247628	0	0	2.02409	2.02409	0	2.38452	2.38452	0	0
AAAGAACAGTGGATTA-1_1	5.87783	-2.73127	mb0595	GN-Postmigratory	0.403252	0.174806	0	0	0.983336	0	0.983336	2.96563	2.66632	0	1.46942
AAAGAACCACGCCAGT-1_1	-2.6607	1.9328	mb0595	GN-Migrating	-0.63096	0.177847	0	0.945918	2.09042	0.580867	0	2.77035	2.55052	0	0.580867
AAAGAACGTGCCTGAC-1_1	-1.15959	3.6235	mb0595	GN-Migrating	-0.510355	0.163976	0	0	3.04465	1.29938	0	2.037	3.04465	0	0
AAAGAACGTGGATCGA-1_1	0.193964	1.39471	mb0595	GN-Migrating	0.0177555	0.29166	0	1.02706	1.52294	1.02706	0.639967	2.53793	2.63892	0	1.42008
AAAGAACGTGGCCACT-1_1	-7.42015	0.849697	mb0595	GCP-SHH	-0.540981	0.00684981	0	1.58834	1.28012	0	0	2.54056	2.01392	0	0
AAAGAACTCCGTAATG-1_1	3.43317	-0.146945	mb0595	GN-Postmigratory	-0.54047	0.233738	0	0	1.5437	0	1.87531	2.86611	2.4887	0	0
AAAGAACTCCTGATAG-1_1	5.03368	-2.12738	mb0595	GN-Postmigratory	0.389894	0.251823	0	0	1.02953	0	1.38619	2.56482	2.36073	0	0.469951
AAAGAACTCCTGTTGC-1_1	-6.09868	2.02641	mb0595	GCP-SHH	0.0630052	0.0608665	0	1.3736	2.62332	0	0	2.18217	2.7567	0	0
AAAGAACTCGTGGACC-1_1	7.69349	-2.41512	mb0595	GN-Postmigratory	-0.553251	0.295652	0	0	0.9284	0	1.40141	2.32069	0.9284	0	0.9284
AAAGGATAGAGAGCAA-1_1	7.13312	-4.13062	mb0595	GN-Postmigratory	-0.511135	0.196274	0	0	0	0	2.01254	1.67176	2.26624	0	0
AAAGGATCACAATGCT-1_1	7.59034	-2.62229	mb0595	GN-Postmigratory	0.825579	0.279671	0	0	0.836771	0	0.836771	2.43984	2.02082	0	0
AAAGGATCACGCTGAC-1_1	5.41342	1.5662	mb0595	GN-Postmigratory	1.27528	0.258387	0	0	1.69098	0	0.906211	2.28743	2.28743	0	0.906211
AAAGGATCAGAGAAAG-1_1	-1.73442	2.4361	mb0595	GN-Migrating	-0.691396	0.2682	0	1.18752	1.60706	0.996656	0	2.12901	2.64645	0	0.996656
AAAGGATCATCATTGG-1_1	6.94295	-2.63551	mb0595	GN-Postmigratory	-0.453045	0.256587	0	0	0	0	1.54573	2.49107	1.54573	0	1.87749
AAAGGATCATGGAAGC-1_1	6.88814	-0.541984	mb0595	GN-Postmigratory	1.78261	0.207357	0	0	2.01968	0	0	2.21593	2.21593	0	1.77528
AAAGGATGTCCGGTGT-1_1	4.9357	-2.4655	mb0595	GN-Postmigratory	-0.536968	0.251796	0	0	1.17238	0	1.69732	2.03979	1.69732	0	0
AAAGGATGTTGTGCAT-1_1	7.08461	-0.586943	mb0595	GN-Postmigratory	0.928327	0.291228	0	0	1.43814	0	0.95798	1.76118	0.95798	0	2.00495
AAAGGATGTTTCCAAG-1_1	5.4622	-4.84444	mb0595	GN-Postmigratory	0.813472	0.211954	0	0	0.880469	0	1.34131	3.32606	2.08693	0	1.34131
AAAGGGCAGAGCAGTC-1_1	7.09267	-0.804686	mb0595	GN-Postmigratory	0.42497	0.324519	0	0	1.01882	0	2.08935	2.28743	2.08935	0	0
AAAGGGCAGATAGTCA-1_1	3.65204	-1.24138	mb0595	GN-Postmigratory	0.154156	0.323488	0	0	1.43283	0	0.786846	2.75724	1.94338	0	0.953694
AAAGGGCAGCACCTGC-1_1	7.22746	-3.05532	mb0595	GN-Postmigratory	0.337449	0.269086	0	0	0.956103	0	1.43582	2.83412	2.00231	0	1.43582
AAAGGGCAGGAAAGAC-1_1	-8.79041	0.530048	mb0595	GCP-SHH	-0.496655	0.0837524	0	0	2.61005	0	0	0	2.61005	0	0
AAAGGGCAGTCACACT-1_1	7.42348	-0.543653	mb0595	GN-Postmigratory	-0.527047	0.336987	0	0	1.48402	0	1.8109	2.68393	2.05685	0	1.48402
AAAGGGCAGTGAGTGC-1_1	-5.59206	2.31459	mb0595	GCP-SHH	-0.592726	0.185164	0	0.825435	2.42152	1.81344	1.57869	1.57869	2.16301	0	0
AAAGGGCCAACTTGCA-1_1	7.22041	-5.49121	mb0595	GN-Postmigratory	-0.657739	0.339937	0	1.08106	1.58834	0	1.08106	2.54056	2.17375	0	1.08106
AAAGGGCCACAGTCAT-1_1	-7.8727	1.12996	mb0595	GCP-SHH	-0.254154	0.0386457	1.48113	3.0628	0	0	0	0	0	0	0
AAAGGGCCAGATACTC-1_1	-1.80368	2.177	mb0595	GN-Migrating	-0.614448	0.302065	0.592266	1.23088	2.11296	1.23088	0.961708	2.51067	2.84268	0	0.592266
AAAGGGCCATGGCCAC-1_1	3.60629	-1.28062	mb0595	GN-Postmigratory	0.00771321	0.30897	0	0	1.69345	0.553713	0.908016	2.12787	1.93407	0	0.908016
AAAGGGCGTAGCGTAG-1_1	7.14224	-2.89691	mb0595	GN-Postmigratory	0.382322	0.290971	0	0	0.906386	0	1.3739	2.65874	1.69122	0	0
AAAGGGCGTGTGGACA-1_1	6.19189	-4.56826	mb0595	GN-Postmigratory	-0.445604	0.344127	0	0	1.4443	0	1.4443	2.93459	2.51252	0	0.962958
AAAGGGCGTTCGAACT-1_1	-5.50865	4.47949	mb0595	GN-Premigratory	-0.567965	0.118251	0	0	3.17929	1.26944	0	3.17929	2.41907	0	0
AAAGGGCGTTGTCCCT-1_1	5.7917	-0.393825	mb0595	GN-Postmigratory	-0.0220845	0.284598	0	0	1.67302	0	1.28009	3.04023	2.50581	0	1.28009
AAAGGGCGTTTCACTT-1_1	5.54415	1.00431	mb0595	GN-Postmigratory	0.773611	0.2886	0	0	1.38599	0	1.09835	1.94557	2.63869	0	0.692947
AAAGGGCTCAGTCACA-1_1	-8.64626	0.223707	mb0595	GCP-SHH	0.406624	0.0589606	0	1.47149	1.47149	0	0	2.0427	2.23957	0	0
AAAGGTAAGCAAGCCA-1_1	5.90942	-0.326105	mb0595	GN-Postmigratory	0.781126	0.227055	0	0	1.13139	0	1.42309	3.13765	1.98786	0	0.71783
AAAGGTAAGCATAGGC-1_1	6.6045	-2.21493	mb0595	GN-Postmigratory	-0.484331	0.248314	0	0	0	0	1.40326	1.40326	1.96527	0	0
AAAGGTAAGGAAACGA-1_1	3.64977	2.41196	mb0595	GN-Migrating	-0.607588	0.341036	0	0	1.63421	0	0	2.97371	2.426	0	0
AAAGGTACAACACTAC-1_1	7.28321	-3.73204	mb0595	GN-Postmigratory	-0.555752	0.347912	0	0	1.00237	0	1.00237	2.06673	1.82038	0	0
AAAGGTAGTCGAATGG-1_1	3.02766	2.88703	mb0595	GN-Migrating	0.553604	0.33942	0	0	1.84763	1.51801	1.02302	2.09511	1.51801	0	1.84763
AAAGGTATCGGCCTTT-1_1	-6.5925	2.451	mb0595	GCP-SHH	-0.646061	0.0420613	0.93324	1.97004	1.97004	0	0	1.72779	2.59091	0	0
AAAGGTATCGTGCACG-1_1	7.19229	-1.84717	mb0595	GN-Postmigratory	-0.50802	0.210837	0	0	1.17484	0	1.70024	1.70024	0	0	1.17484
AAAGGTATCGTGTGAT-1_1	4.01646	-0.228035	mb0595	GN-Postmigratory	0.520209	0.222457	0	0	1.78733	0.977508	0	3.3151	0	0	0
AAAGTCCAGCGGTAGT-1_1	6.95578	-0.369336	mb0595	GN-Postmigratory	-0.566497	0.179543	0	0	0.976475	0	0.976475	2.39156	1.78595	0	0
AAAGTCCCAAAGCTAA-1_1	-1.72275	2.63352	mb0595	GN-Migrating	-0.611447	0.188096	0	0.923796	2.57647	1.71497	0	2.78429	2.15108	0	0
AAAGTCCCAACTGAAA-1_1	-2.83128	3.4876	mb0595	GN-Premigratory	-0.535812	0.234214	0	0.714938	2.67915	0.714938	0	3.17677	2.74835	0	0
AAAGTCCCAGAGCCCT-1_1	6.20112	-1.93408	mb0595	GN-Postmigratory	0.0144956	0.25475	0	0	0.951054	0	0.951054	2.19078	1.42956	0	0.584569
AAAGTCCCAGTTGTCA-1_1	-6.17236	3.12276	mb0595	GCP-SHH	-0.645202	0.173272	0	2.05931	2.25661	1.27122	0	2.94214	2.25661	0	0
AAAGTCCGTCCGGTGT-1_1	6.29325	-2.7072	mb0595	GN-Postmigratory	0.689894	0.310565	0	1.56939	1.06535	0	1.06535	2.5186	1.06535	0	0
AAAGTCCTCACCTGTC-1_1	7.0771	-1.67828	mb0595	GN-Postmigratory	-0.499937	0.32528	0	0	0	0	1.54043	2.58188	2.82664	0	1.96164
AAAGTCCTCCATACAG-1_1	-1.8302	2.48591	mb0595	GN-Migrating	0.364443	0.235557	0	0.599655	2.12745	2.22082	1.24256	1.45534	2.64928	0	0.971907
AAAGTCCTCGGCCCAA-1_1	6.38342	-3.30101	mb0595	GN-Postmigratory	0.010069	0.262844	0	0	1.19765	0	1.19765	3.08241	2.07153	0	1.40685
AAAGTCCTCTTAGCCC-1_1	3.98527	0.0991268	mb0595	GN-Migrating	-0.070861	0.308679	0	0.466203	1.74945	0.466203	1.51811	2.35165	2.16574	0	0
AAAGTGAAGCACTGGA-1_1	7.31003	-5.32142	mb0595	GN-Postmigratory	0.436322	0.265757	0	0	0.987545	0	0.987545	3.13115	2.40765	0	0
AAAGTGAAGGGTACGT-1_1	-8.63765	-3.35	mb0595	GCP-Cycling	-0.549329	0.0516369	0	1.7979	0.985436	1.472	0	1.472	1.472	0	0
AAAGTGACAGCGAGTA-1_1	7.472	-1.45623	mb0595	GN-Postmigratory	0.282066	0.313696	0.828765	0	0.828765	0	0	3.01344	2.30592	0	0.828765
AAAGTGAGTATGAGGC-1_1	6.78495	-3.91038	mb0595	GN-Postmigratory	0.181478	0.157152	0	0	0	0	1.88456	2.17667	2.58653	0	0.749856
AAAGTGAGTGCAGTGA-1_1	-1.90171	4.10489	mb0595	GN-Migrating	-0.54519	0.277301	0	0	2.39835	1.46672	0	2.23404	2.9623	0	0
AAAGTGATCCCGATCT-1_1	7.07463	-2.43889	mb0595	GN-Postmigratory	-0.559884	0.215623	0	0	1.50014	0	1.73043	2.5343	2.21106	0.770463	1.91749
AAATGGAAGTCGTCTA-1_1	4.33862	-2.00427	mb0595	GN-Postmigratory	-0.659009	0.261861	0	0	0.487827	0	1.42163	2.88909	1.98619	0	1.25707
AAATGGAAGTGTACAA-1_1	-7.8905	-0.00768789	mb0595	GCP-SHH	-0.514576	0.0342657	0.932118	1.72627	1.40604	0	0.932118	1.40604	3.24408	0	0
AAATGGACACGGATCC-1_1	6.06795	0.47784	mb0595	GN-Postmigratory	-0.509652	0.366457	0	0	0.694349	0	1.10021	2.08154	2.19936	0	1.61136
AAATGGACATCGGAGA-1_1	6.88979	-3.67667	mb0595	GN-Postmigratory	-0.430779	0.265515	0	0	0	1.14669	2.26083	1.66686	2.4629	0	1.14669
AAATGGAGTCACAGTT-1_1	5.92504	-2.36652	mb0595	GN-Postmigratory	-0.531256	0.248969	1.12601	0	0	0	0	2.7462	1.981	0	0
AAATGGAGTCGAAGCA-1_1	-3.89799	2.97817	mb0595	GN-Premigratory	0.378526	0.185382	0	0.879478	3.03182	0	0	2.08545	2.61643	0	0
AAATGGAGTGAACGGT-1_1	6.58443	-0.850227	mb0595	GN-Postmigratory	-0.493627	0.318457	0	0	1.40141	0	2.15782	1.96316	1.96316	0	0
AAATGGAGTGGAGGTT-1_1	7.61841	-5.03567	mb0595	GN-Postmigratory	-0.554428	0.279142	0.989558	0	0	0	0	2.67555	2.55181	0	0.989558
AAATGGAGTGGATACG-1_1	4.90092	1.7745	mb0595	GN-Postmigratory	-0.532211	0.303041	0	0	1.74179	0.777895	1.21009	2.34326	2.34326	0	0
AAATGGATCGAGCACC-1_1	4.64489	-1.68167	mb0595	GN-Postmigratory	0.273354	0.287009	0	0	1.38189	0	1.38189	3.32653	2.29729	0	0.912765
AAATGGATCTCTGAGA-1_1	3.34303	-1.70023	mb0595	GN-Postmigratory	0.786228	0.261881	0	0	0	0	1.61673	2.34361	2.46507	0	1.30592
AAATGGATCTGCACCT-1_1	3.26789	0.0102126	mb0595	GN-Postmigratory	-0.484124	0.255303	0	0	1.87765	0	1.04593	2.96838	2.49124	0	1.87765
AAATGGATCTTGGAAC-1_1	3.52536	0.0991401	mb0595	GN-Postmigratory	-0.555791	0.372026	0	0	1.18554	0	1.48358	2.51466	2.31153	0	1.71289
AACAAAGAGACTGGGT-1_1	7.80129	-4.28639	mb0595	GN-Postmigratory	1.05518	0.209571	0	0	1.61668	0	1.10465	2.40612	2.20526	0	1.10465
AACAAAGCACCCTGTT-1_1	-4.00762	5.00501	mb0595	GN-Premigratory	-0.491425	0.131605	0	0	1.77325	2.8507	1.44927	2.37769	2.8507	0	0
AACAAAGCACCGTCGA-1_1	-0.158131	4.27196	mb0595	GN-Migrating	-0.461611	0.182687	0	0	2.13222	2.33136	0	2.49736	2.33136	0	0
AACAAAGCACTTCAGA-1_1	3.3791	0.342905	mb0595	GN-Migrating	0.264032	0.329399	0	0	0.798227	1.2364	1.2364	1.96122	2.11981	0	0
AACAAAGTCATCACCC-1_1	3.76159	-0.2107	mb0595	GN-Postmigratory	0.454503	0.297197	0	0	0	1.32781	1.64077	3.20147	2.0709	0	0
AACAAAGTCCTCACTG-1_1	6.91522	-4.2007	mb0595	GN-Postmigratory	-0.0235768	0.179694	0	0	0.942797	0	0.57862	3.09813	2.71498	0	0.57862
AACAAAGTCTCTCAAT-1_1	4.89109	-3.63053	mb0595	GN-Postmigratory	0.840153	0.268148	0	0	1.10776	0	1.62041	2.5776	3.00875	0	0.700017
AACAACCAGAAGCTGC-1_1	0.628894	3.23686	mb0595	GN-Migrating	0.692556	0.342557	0	0	0.98182	1.2539	0	3.00554	2.54043	0	0
AACAACCAGCCGCTTG-1_1	7.55863	-3.09051	mb0595	GN-Postmigratory	0.216139	0.21048	0	0	0.829056	0	0.829056	2.1687	2.30639	0	0.829056
AACAACCAGCTTAAGA-1_1	7.30357	-5.289	mb0595	GN-Postmigratory	-0.655628	0.323468	0	0	1.18044	0	1.18044	2.67655	2.04994	0	1.89304
AACAACCAGCTTCTAG-1_1	-4.74352	4.18613	mb0595	GN-Premigratory	-0.0189943	0.100581	0	1.32476	2.90461	1.87527	0	2.90461	2.42964	0	0
AACAACCAGGCAGTCA-1_1	4.80551	-2.31527	mb0595	GN-Postmigratory	-0.19795	0.30299	0	0	1.04211	0.47731	1.66433	2.7127	2.53551	0	1.96253
AACAACCCAATGACCT-1_1	6.91669	-5.45699	mb0595	GN-Postmigratory	0.534473	0.300793	0	0	1.94121	1.09496	0	3.1728	2.39291	0	0.690408
AACAACCCACAGTCGC-1_1	3.8275	2.51392	mb0595	GN-Migrating	-0.539839	0.377078	0	1.03422	2.11041	1.03422	1.03422	2.85164	1.03422	0	2.11041
AACAACCGTAGCCCTG-1_1	-4.49876	2.52932	mb0595	GN-Premigratory	-0.44548	0.143872	0	1.31961	1.31961	0	0	1.31961	2.22202	0	0
AACAACCTCAAAGGTA-1_1	6.49583	-0.110084	mb0595	GN-Postmigratory	0.3436	0.264102	0	0.817373	0.817373	0	1.56729	2.85871	1.99098	0	0
AACAACCTCAAGGTGG-1_1	4.56138	-4.05366	mb0595	GN-Postmigratory	-0.571209	0.199308	0	0	0.811417	0	0.811417	2.6035	2.14084	0	0
AACAACCTCACGTCCT-1_1	-3.50544	4.82522	mb0595	GN-Premigratory	0.453275	0.186939	0	1.54067	2.86247	1.87204	0	2.31937	3.13577	0	0
AACAACCTCTGGCCGA-1_1	2.78754	2.9055	mb0595	GN-Migrating	-0.462838	0.351075	0	0.686171	1.59825	1.37581	0.686171	2.69499	1.78011	0	0
AACAAGAAGCGAGTCA-1_1	4.59638	-2.55402	mb0595	GN-Postmigratory	-0.285058	0.230156	0	0	0.662246	0	1.73971	2.80311	2.24626	0	0.384971
AACAAGAAGCGTGTCC-1_1	6.62672	-5.50932	mb0595	GN-Postmigratory	-0.495989	0.34795	0	0	1.71615	0	1.18831	2.95763	3.17033	0	1.48666
AACAAGACAACAAGTA-1_1	5.04331	1.83312	mb0595	GN-Postmigratory	0.0185674	0.316241	0	0	1.7966	0.541418	0.890721	2.01036	1.7966	0	0.890721
AACAAGACACTTCATT-1_1	-1.95324	4.32506	mb0595	GN-Migrating	-0.564778	0.301679	0	0	1.97017	1.40755	0	1.97017	2.59105	0	0
AACAAGACAGCTACCG-1_1	6.56433	-4.84589	mb0595	GN-Postmigratory	-0.499039	0.25508	0	0	0.669096	0	0	2.78745	1.57067	0	0
AACAAGACAGGTTCCG-1_1	5.39116	0.822925	mb0595	GN-Postmigratory	-0.666114	0.242572	0	0	0.798832	0.798832	0.798832	2.89708	2.37802	0	0
AACAAGAGTCACCGCA-1_1	-8.59106	1.10159	mb0595	GCP-SHH	-0.513667	0.117028	0	2.18921	2.18921	1.29273	0	1.29273	3.09746	0	0
AACAAGAGTCCGTTTC-1_1	7.26942	-1.71088	mb0595	GN-Postmigratory	-0.596333	0.31886	0	0	0.752695	0	0	2.88148	1.17725	0	1.88912
AACAAGAGTGACTCGC-1_1	-2.52999	4.87681	mb0595	GN-Premigratory	0.618209	0.270821	0	0	3.13265	2.02556	0	2.65048	2.65048	0	0
AACAAGAGTTCGTTCC-1_1	5.73136	-4.30532	mb0595	GN-Postmigratory	0.543836	0.184021	0	0	1.04354	1.04354	1.54298	3.21528	1.87453	0	1.04354
AACAAGAGTTGCTGAT-1_1	4.08035	-1.56239	mb0595	GN-Postmigratory	-0.0546641	0.287406	0	0	0.583027	0	1.09146	3.03429	2.69803	0.333415	0.782612
AACAAGATCCCGAGGT-1_1	4.7722	-2.86537	mb0595	GN-Postmigratory	-0.519815	0.24975	0	0	1.01186	0	1.83292	3.23906	1.83292	0	0
AACAAGATCGCTAAAC-1_1	3.56562	-1.47212	mb0595	GN-Postmigratory	0.655161	0.235543	0	0	0	0	0	2.57816	2.20995	0	1.10817
AACACACAGCGTCGAA-1_1	-8.76622	-2.72368	mb0595	GCP-Cycling	0.362448	0.0984025	0.958178	0.958178	2.00523	0.958178	0	2.20107	0.958178	0	0
AACACACAGCTTGTGT-1_1	6.82688	-4.59886	mb0595	GN-Postmigratory	0.487918	0.162876	0	0	0.680973	0	0.680973	2.61633	2.17548	0	1.92495
AACACACAGGTAGTAT-1_1	4.36503	-0.10032	mb0595	GN-Postmigratory	0.178194	0.328989	0	0	1.30798	0	1.30798	2.76272	2.62603	0.515618	0.854137
AACACACAGTGGCGAT-1_1	-7.49786	0.536502	mb0595	GCP-SHH	-0.546276	0.0627611	0	2.55294	1.37655	0	0	2.29088	1.37655	0	0
AACACACCAAGAGGTC-1_1	5.73568	-3.3011	mb0595	GN-Postmigratory	-0.626322	0.309116	0	0	0	0	1.09318	2.9367	2.55741	0	0
AACACACCATACAGAA-1_1	-8.03572	0.520527	mb0595	GCP-SHH	-0.632012	0.0521264	0	2.28584	1.25959	0	1.25959	1.98924	2.78154	0	0
AACACACGTCGACTGC-1_1	6.136	-2.89061	mb0595	GN-Postmigratory	-0.497927	0.325829	0	0	0	0	2.5193	2.5193	1.90359	0	1.06585
AACACACGTCTGTAAC-1_1	-3.32711	2.50617	mb0595	GN-Premigratory	0.0494399	0.166065	0	0	2.51951	0.630557	0	1.50732	3.09502	0	0
AACACACGTCTTCCGT-1_1	5.65511	-2.23438	mb0595	GN-Postmigratory	-0.527433	0.189353	0	0	0.618552	0	1.48726	2.94344	1.81441	0	0
AACACACGTGGGCTCT-1_1	6.22683	-5.2149	mb0595	GN-Postmigratory	0.0425878	0.195224	0	0	1.01499	0	1.29171	2.96902	2.08409	0	0
AACACACGTTAACCTG-1_1	6.70565	-0.168295	mb0595	GN-Postmigratory	0.838752	0.240054	0	0	1.26422	0	0.819852	2.7876	1.80511	0	1.80511
AACACACTCGACACCG-1_1	-1.65226	3.95506	mb0595	GN-Migrating	0.779662	0.255659	0	0	2.35671	2.1321	0.723578	2.82891	3.14836	0	0
AACACACTCGGCATAT-1_1	5.56494	-3.47812	mb0595	GN-Postmigratory	-0.604013	0.288691	0	0	1.24655	0.602185	1.7845	3.14866	2.59463	0	0.975393
AACAGGGAGCATCCTA-1_1	-8.40042	-2.51649	mb0595	GCP-Cycling	-0.599613	0.185707	0	1.2326	2.1151	2.1151	1.2326	0	0	0	0
AACAGGGAGCCGATTT-1_1	7.13738	-3.02284	mb0595	GN-Postmigratory	-0.523805	0.197217	0	0	0	0	0.998348	3.2186	1.48786	0	1.81505
AACAGGGAGCTAGAAT-1_1	7.02907	-2.81986	mb0595	GN-Postmigratory	-0.449038	0.265875	0	0	1.65959	1.14057	1.65959	3.19517	2.25279	0	1.14057
AACAGGGCACCTGCAG-1_1	-4.16127	2.35526	mb0595	GN-Premigratory	0.269882	-0.0199273	0	0.751154	1.7007	0	0	1.7007	3.10322	0	0.751154
AACAGGGGTATCGAAA-1_1	-7.76187	0.2211	mb0595	GCP-SHH	1.51244	0.0594481	0	1.73917	1.73917	0	1.73917	2.34039	1.73917	0	0
AACAGGGGTCCACACG-1_1	5.30335	-2.91231	mb0595	GN-Postmigratory	0.0973811	0.362429	0	0	0.616505	0	1.66055	2.68369	1.48382	0	1.48382
AACAGGGGTTCACGAT-1_1	-5.60568	3.97861	mb0595	GN-Premigratory	1.68049	0.043394	0	2.07979	2.70842	0	0	1.50439	2.07979	0	0
AACAGGGTCGAGAATA-1_1	-2.94091	2.76053	mb0595	GN-Premigratory	1.05066	0.209112	0	1.1602	2.48097	1.1602	0	1.6829	2.02442	0	0
AACCAACAGATGATTG-1_1	5.38779	-3.32545	mb0595	GN-Postmigratory	-0.499924	0.262976	0	0	0	0	1.56864	2.99576	2.15179	0	0
AACCAACAGCTCCGAC-1_1	5.71069	-1.97468	mb0595	GN-Postmigratory	0.740672	0.334031	0	0	0.625625	0	0.625625	2.50979	2.17756	0	0
AACCAACAGGAACGTC-1_1	7.30939	-3.15442	mb0595	GN-Postmigratory	0.818966	0.271095	0	0	1.87247	0	1.63476	2.59412	2.06438	0	0.865454
AACCAACAGGCTCAAG-1_1	-8.19001	1.293	mb0595	GCP-SHH	-0.490479	-0.00162833	0	2.00843	1.76451	0	0	2.20437	2.00843	0	0
AACCAACAGTGCTACT-1_1	-5.17221	4.46505	mb0595	GN-Premigratory	0.332648	0.106731	0	1.36417	1.68059	1.36417	0	0.898632	2.27598	0	0
AACCAACCAACTGAAA-1_1	-5.57666	3.07454	mb0595	GCP-SHH	0.700821	0.178243	0	1.54014	2.25677	0	0	1.23649	2.25677	0	0
AACCAACCATCGCCTT-1_1	7.53024	-3.47655	mb0595	GN-Postmigratory	-0.622167	0.312578	0	0	0.663522	0	1.34152	2.98732	2.24861	0	1.74189
AACCAACGTATCGATC-1_1	-4.95235	4.51576	mb0595	GN-Premigratory	-0.568309	0.139516	0	0.962858	3.09328	0	0	0.962858	2.20782	0	0
AACCAACTCCACTTCG-1_1	7.49996	-4.16518	mb0595	GN-Postmigratory	-0.500414	0.272494	0	0	1.51358	0	1.51358	2.09012	1.51358	0	0
AACCAACTCCGAACGC-1_1	3.76688	-2.8625	mb0595	GN-Postmigratory	0.125029	0.290391	0	0	0	0.667335	0.667335	2.43706	1.74836	0	1.56781
AACCAACTCCGCGGAT-1_1	-0.87484	2.77442	mb0595	GN-Migrating	0.16056	0.288853	0	0	2.46926	2.20941	0	2.40164	2.82342	0	0.32657
AACCAACTCTGGAAGG-1_1	7.02407	-0.841361	mb0595	GN-Postmigratory	-0.469622	0.269383	0	0	1.6309	0	1.31881	3.13165	2.35957	0	2.06019
AACCACAAGCATCTTG-1_1	-4.01804	3.91215	mb0595	GN-Premigratory	-0.553925	0.0475842	0	1.40732	0.933146	1.72766	0	2.97092	2.16476	0	0
AACCACAAGCTTTGTG-1_1	-5.5475	-1.42141	mb0595	GCP-SHH	-0.538468	-0.0289461	0	2.25089	0	0	0	1.3434	2.25089	0	0
AACCACAAGGATGAGA-1_1	3.47171	-1.44495	mb0595	GN-Postmigratory	-0.659218	0.314148	0	0	0.803707	0	0	2.49356	1.7809	0	0.803707
AACCACAAGTGGATTA-1_1	-7.32185	0.242382	mb0595	GCP-SHH	1.17165	0.0169635	0	1.5365	2.11585	0	0	2.48031	2.11585	0	0
AACCACACATGAGATA-1_1	3.43796	1.21073	mb0595	GN-Migrating	-0.642966	0.248817	0	0	1.80506	0	0.491668	2.74765	2.4124	0	0.819816
AACCACACATTCTCCG-1_1	6.75137	-5.57807	mb0595	GN-Postmigratory	0.210842	0.336958	0	0	0	0	0.848672	1.84785	1.61136	0	0.848672
AACCACAGTCATAAAG-1_1	4.56311	0.21236	mb0595	GN-Postmigratory	0.112877	0.329081	0	0	1.21348	0	0.780513	2.16181	1.63687	0	1.84398
AACCACAGTGCGCTCA-1_1	-1.88395	3.43874	mb0595	GN-Migrating	0.565637	0.259126	0	0	2.41391	1.70898	0	2.18783	2.88829	0	0
AACCACAGTGTATTCG-1_1	-7.55963	0.473294	mb0595	GCP-SHH	-0.524933	0.0387217	0	2.29221	2.49494	0	1.17068	1.69532	3.04537	0	1.17068
AACCACATCAGCGTCG-1_1	6.86237	-5.51466	mb0595	GN-Postmigratory	-0.654619	0.236791	0	0	1.3495	0	1.3495	2.62827	0.886967	0	0
AACCACATCGACATAC-1_1	3.9429	-1.4383	mb0595	GN-Postmigratory	0.262163	0.28334	0	0	1.00021	0	1.22566	3.10521	2.01912	0	1.11928
AACCACATCTAACACG-1_1	4.17604	-1.61592	mb0595	GN-Postmigratory	0.244675	0.288179	0	0	1.20192	0.327682	1.31217	2.5665	2.12432	0	1.31217
AACCATGAGAATCGCG-1_1	6.11669	-0.614093	mb0595	GN-Postmigratory	-0.454711	0.314488	0	1.07416	0	0	1.07416	3.10022	1.91436	0	0
AACCATGAGTCTGCGC-1_1	-6.08975	2.5686	mb0595	GCP-SHH	-0.663017	0.154833	0	0	2.04379	2.04379	0	1.07156	2.44752	0	0
AACCATGCAACAGAGC-1_1	-7.44442	-4.75443	mb0595	GCP-Cycling	0.332592	0.0923296	1.40108	1.75922	2.5148	1.5961	0	1.40108	2.40269	1.50333	0.362615
AACCATGCAAGCGATG-1_1	5.27477	-4.90865	mb0595	GN-Postmigratory	0.728628	0.252861	0	0	1.97693	0	1.69438	1.51614	2.45649	0	0
AACCATGCAAGTACCT-1_1	-2.73706	5.10773	mb0595	GN-Premigratory	-0.624027	0.124474	0	0	2.78575	1.56924	0	2.35209	3.17044	0	0
AACCATGCATTGCTTT-1_1	4.62697	1.66592	mb0595	GN-Migrating	0.247876	0.300964	0	0	1.51234	0.778915	0	2.71795	2.54875	0	2.22503
AACCATGGTAGCGTAG-1_1	-2.02843	4.50461	mb0595	GN-Migrating	-0.454321	0.242747	0	0	2.19029	1.42914	0	2.35378	2.35378	0.950713	0
AACCATGGTATCATGC-1_1	4.26162	1.67761	mb0595	GN-Postmigratory	-0.468209	0.28913	0	0	1.44479	0.963359	0	2.20854	2.63647	0	0.963359
AACCATGGTCACCACG-1_1	-8.05361	-4.33822	mb0595	GCP-Cycling	-0.110219	0.143741	0.549996	1.92658	2.12016	0.549996	0	2.60011	2.2045	0.902796	0
AACCATGGTTGCATGT-1_1	0.196063	3.16913	mb0595	GN-Migrating	-0.0642677	0.368984	0	0.55876	2.67229	1.55657	0	2.50369	2.50369	0	0
AACCATGTCATAAGGA-1_1	1.04185	2.41671	mb0595	GN-Migrating	-0.513924	0.332368	0	0.836252	0.836252	0.836252	1.2852	2.439	2.439	0	0.836252
AACCATGTCATGGATC-1_1	4.40674	-4.43819	mb0595	GN-Postmigratory	-0.545998	0.269116	0	0	1.10783	0	1.95775	3.53975	2.49756	0	0
AACCATGTCGCTATTT-1_1	5.57214	-4.49665	mb0595	GN-Postmigratory	0.187131	0.278387	0	0	0	0	1.16679	2.39356	2.57749	0	0.744709
AACCATGTCGTGAGAG-1_1	5.02835	0.531749	mb0595	GN-Postmigratory	-0.517494	0.366281	0	0	2.25527	0	1.14246	2.25527	2.25527	0	0
AACCCAAAGAATTGCA-1_1	6.71148	-1.95238	mb0595	GN-Postmigratory	-0.561973	0.227039	0	0	1.58669	0	0.831099	2.30965	2.43069	0	0
AACCCAAAGCGAGTCA-1_1	-2.52049	3.00253	mb0595	GN-Premigratory	0.859043	0.187265	0	0.84806	2.19841	1.61051	0	2.66383	2.83447	0.84806	0
AACCCAAAGTAGGCCA-1_1	0.496699	4.11859	mb0595	GN-Migrating	-0.44206	0.316233	0	1.61992	1.95714	2.20886	0	2.20886	1.95714	0	0
AACCCAACAACCACGC-1_1	0.0606759	1.97822	mb0595	GN-Migrating	0.61633	0.276578	0	0.813975	1.72428	1.98572	0.608627	2.63817	2.32405	0	0.813975
AACCCAACACCCAACG-1_1	3.69001	1.8811	mb0595	GN-Migrating	0.169941	0.289797	0	0.70104	1.10912	1.10912	0.70104	2.84802	1.9594	0	0
AACCCAACATGCTGCG-1_1	6.65179	-5.17743	mb0595	GN-Postmigratory	-0.552261	0.249955	0	0	2.23253	0	2.45972	2.23253	2.0961	0	0
AACCCAAGTAGTACGG-1_1	6.31258	-4.54341	mb0595	GN-Postmigratory	0.562364	0.288487	0	0.684949	0	0.684949	1.08767	3.11975	2.54976	0	1.37397
AACCCAAGTCGTATGT-1_1	5.35853	-4.08341	mb0595	GN-Postmigratory	-0.530281	0.234036	0	0	1.73943	0	0	2.71352	1.73943	0	0.941842
AACCCAAGTTGCGGAA-1_1	-8.86267	0.286808	mb0595	GCP-SHH	-0.577743	0.027978	0	1.68702	1.37005	1.37005	0	0.90332	0	0	0
AACCCAATCGAACGGA-1_1	-7.97209	-5.22767	mb0595	GCP-Cycling	-0.553294	0.0807668	1.53522	2.31311	1.03715	0	1.03715	0	1.03715	2.1144	0
AACCTGAAGACGCTCC-1_1	7.07957	-5.1938	mb0595	GN-Postmigratory	-0.499343	0.250336	0	0	1.05414	1.05414	1.05414	2.64522	1.88836	0	0
AACCTGAAGCCACCGT-1_1	5.23824	-4.45407	mb0595	GN-Postmigratory	-0.485686	0.22146	0	0	1.70317	0	1.70317	2.50376	1.70317	0	1.17732
AACCTGAAGGACAGCT-1_1	-3.95307	4.34933	mb0595	GN-Premigratory	0.741448	0.192823	0	0	2.61177	2.40681	0	2.40681	2.61177	0	0
AACCTGAAGGGTGAGG-1_1	5.37291	-0.31801	mb0595	GN-Postmigratory	-0.130511	0.288824	0	0	1.3102	0	0.516844	2.62885	2.21055	0	1.10862
AACCTGAAGTGTACAA-1_1	-3.71394	4.59954	mb0595	GN-Premigratory	-0.503694	0.191984	0	0	2.04343	0	0	1.47213	2.66959	0	0
AACCTGACAAGGACAC-1_1	-8.04304	-0.287891	mb0595	GCP-SHH	-0.430247	0.133527	0	2.01883	0	2.01883	0	0	2.64327	0	0
AACCTGAGTGAGTAAT-1_1	-2.1731	4.08237	mb0595	GN-Migrating	-0.555795	0.195816	0	0	2.08966	3.17876	1.01904	2.08966	3.7726	0	0
AACCTGAGTGTTTCTT-1_1	-6.57697	2.69827	mb0595	GCP-SHH	-0.681184	0.0567807	0	2.03341	2.16869	0.745115	1.16732	1.16732	2.9289	0	0
AACCTGAGTTTACACG-1_1	7.25815	-3.07537	mb0595	GN-Postmigratory	-0.556425	0.194967	0	0	0.606932	0	0.606932	1.92331	2.23516	0	0
AACCTGATCTCTATAC-1_1	-6.23839	3.21141	mb0595	GCP-SHH	-0.393622	0.134347	0	1.64391	3.08543	0	0	1.64391	2.60462	0	0
AACCTTTAGCCATGCC-1_1	3.46415	2.88016	mb0595	GN-Migrating	-0.382041	0.277647	0	0	1.71597	1.71597	0	2.6869	2.31492	1.71597	0
AACCTTTAGCTGTACT-1_1	3.24177	2.64459	mb0595	GN-Migrating	-0.544137	0.390504	0.946737	0	1.42421	1.42421	0	2.61141	2.9921	0	1.42421
AACCTTTAGTGTTGTC-1_1	5.32698	-4.10903	mb0595	GN-Postmigratory	0.612084	0.4438	0	0	0.734915	0	0.734915	2.01648	2.47259	0	0
AACCTTTCAGCAGTAG-1_1	-2.08972	4.72168	mb0595	GN-Migrating	-0.522518	0.255475	0	0.949546	2.35206	1.74983	0	1.74983	1.74983	0	0
AACCTTTCATTGTACG-1_1	-5.01383	4.63114	mb0595	GN-Premigratory	-0.436369	0.180941	0	0	3.20895	0	0	1.83712	1.29177	0	0
AACCTTTGTCCAGGTC-1_1	-8.31677	0.0665274	mb0595	GCP-SHH	0.293848	-0.0861127	0	1.5836	2.00877	0	0.828911	0.828911	2.42715	0	0
AACCTTTTCATCGCAA-1_1	0.177013	3.01511	mb0595	GN-Migrating	-0.598135	0.231994	0	0.587502	2.36027	2.10357	0.587502	1.88653	2.87859	0	0
AACCTTTTCCATTGCC-1_1	4.36258	-2.18256	mb0595	GN-Postmigratory	0.791552	0.234481	0	0	1.90814	0	0.890001	3.28961	0.890001	0	0
AACCTTTTCTAGGAAA-1_1	0.311713	3.8836	mb0595	GN-Migrating	0.383504	0.244245	0	0	2.21873	2.58727	0	3.06754	2.68508	0	0.861173
AACCTTTTCTTCCAGC-1_1	6.94952	-1.67889	mb0595	GN-Postmigratory	1.13112	0.307369	0	0	1.10021	0	1.10021	1.61136	1.61136	0	0
AACCTTTTCTTTCCGG-1_1	4.59591	0.00556348	mb0595	GN-Postmigratory	-0.442924	0.319086	0	0	1.93005	0	1.0863	1.93005	2.46794	0	0
AACGAAAAGAGTACCG-1_1	-7.67646	-2.67451	mb0595	GCP-Cycling	-0.156116	0.110709	1.08862	1.4548	2.25523	0.838743	0.838743	0.504845	2.55109	0	0.504845
AACGAAAAGCTGCGAA-1_1	4.25519	-1.62041	mb0595	GN-Postmigratory	-0.0792629	0.288202	0	0	1.40055	0	0.627837	2.81684	1.75864	0	1.01055
AACGAAACAGAATGTA-1_1	7.76933	-2.46097	mb0595	GN-Postmigratory	-0.589856	0.294447	0	0	1.31243	0.857639	1.62389	2.47323	2.67937	0	0
AACGAAAGTGAACCGA-1_1	7.88389	-3.60139	mb0595	GN-Postmigratory	1.08098	0.309852	0	0	0	0	1.89714	2.65483	2.1466	0	1.06089
AACGAAAGTGTCATTG-1_1	-5.27211	2.53563	mb0595	GCP-SHH	0.228877	0.0641866	0	2.22944	2.08573	0	0	2.56704	2.59838	0	0.34694
AACGAAAGTTGGATCT-1_1	6.47901	-4.1988	mb0595	GN-Postmigratory	0.417791	0.316608	0	0	1.27846	0.622568	1.00335	3.03809	1.95245	0	0
AACGAAATCAACTCTT-1_1	4.90119	-3.02096	mb0595	GN-Postmigratory	-0.0371983	0.262175	0.59825	0	2.02174	0	1.77726	2.70283	2.45497	0	0.59825
AACGAAATCCCTTTGG-1_1	-5.39474	3.84773	mb0595	GN-Premigratory	-0.504657	0.191338	0	1.22169	2.65049	1.75541	0	2.56222	2.94164	0	0
AACGAAATCTACTGAG-1_1	5.20016	-4.06992	mb0595	GN-Postmigratory	-0.553737	0.237574	0	0	0	0	1.18744	2.83031	2.31399	0	1.48569
AACGAAATCTCAGGCG-1_1	-8.67635	-0.109151	mb0595	GCP-SHH	-0.691953	0.12121	0	2.3118	2.11312	0	1.03621	1.53407	2.11312	0	0
AACGGGAAGCTCGTGC-1_1	7.4727	-1.94875	mb0595	GN-Postmigratory	-0.497471	0.299561	0	0	0	0	1.30337	2.66781	2.66781	0	0
AACGGGAAGGTACCTT-1_1	1.20533	2.5659	mb0595	GN-Migrating	-0.399757	0.397591	0	0.995866	2.255	0	0	2.05774	2.79506	0	0
AACGGGAGTATGGGAC-1_1	4.06946	-1.48457	mb0595	GN-Postmigratory	-0.566715	0.319475	0	0	0	0	1.81818	2.72075	2.30569	0	1.27545
AACGGGAGTCCCGTGA-1_1	7.11213	-1.84933	mb0595	GN-Postmigratory	-0.515998	0.219113	0	0	0	0	1.89987	0	2.78255	0	1.56654
AACGGGAGTGGACCTC-1_1	-0.460912	3.43278	mb0595	GN-Migrating	0.759312	0.27909	0	0	2.34251	0	0	2.54625	3.29102	0	0
AACGGGAGTGGCTTAT-1_1	5.12109	-0.253845	mb0595	GN-Postmigratory	0.63265	0.309045	0	1.159	1.159	0	1.159	2.27696	2.79161	0	1.159
AACGGGAGTGTTAGCT-1_1	7.6128	-2.59928	mb0595	GN-Postmigratory	-0.59354	0.290506	0	0	0	0	2.00435	2.77152	1.66408	0	0
AACGGGATCACCTTAT-1_1	6.1273	-5.03542	mb0595	GN-Postmigratory	-0.529169	0.323728	0	0	0	0	1.57241	1.90619	2.78951	0	0
AACGGGATCATTGCCC-1_1	2.58719	0.432509	mb0595	GN-Migrating	0.269825	0.256706	0	0	1.34001	0.533431	0.533431	3.12886	1.65415	0	0
AACGGGATCCGAAATC-1_1	6.56776	-0.0423991	mb0595	GN-Postmigratory	0.497395	0.360951	0	0	0	0	0	2.55556	2.88866	0	2.55556
AACGGGATCTATACGG-1_1	5.68168	1.38579	mb0595	GN-Postmigratory	-0.433174	0.292534	0	0	1.00019	0	1.00019	2.80149	1.49012	0	2.06372
AACGGGATCTCCCTAG-1_1	6.78495	-4.60562	mb0595	GN-Postmigratory	-0.558839	0.349817	0	0	0	0	1.38806	1.70667	0.917703	0	0
AACGGGATCTGGTCAA-1_1	7.97008	-3.73825	mb0595	GN-Postmigratory	0.78308	0.199245	0	0	0.71133	0	1.82188	1.97688	1.12278	0	0.71133
AACGGGATCTTGTGCC-1_1	3.18493	1.66948	mb0595	GN-Migrating	-0.600125	0.281868	0.684072	0.684072	2.18103	0	1.37265	2.54813	2.81606	0	0.684072
AACGTCAAGAGTCAGC-1_1	6.33287	-5.44325	mb0595	GN-Postmigratory	-0.510996	0.211211	0	0	1.27221	1.27221	0	3.07036	2.42257	0	1.27221
AACGTCACAAGAAATC-1_1	7.80155	-1.98892	mb0595	GN-Postmigratory	1.13816	0.272792	0	0	0	0	1.13942	2.25127	2.76472	0	1.13942
AACGTCACAAGTGTCT-1_1	2.93057	0.0743594	mb0595	GN-Migrating	-0.603905	0.297297	0	0.526276	1.12423	1.87808	1.12423	3.0486	1.87808	0	0.526276
AACGTCACAATCTCGA-1_1	3.84508	-2.14163	mb0595	GN-Postmigratory	0.440692	0.254881	0	0	0.68671	0	0	2.47307	2.29097	0	0
AACGTCACACGCGCAT-1_1	4.00187	-3.83961	mb0595	GN-Postmigratory	0.670917	0.31489	0	0	0.809267	0	0	3.20595	1.55578	0	1.55578
AACGTCACACGGGCTT-1_1	1.10928	3.64298	mb0595	GN-Migrating	-0.540481	0.340031	0	1.08119	2.17392	1.36667	0	2.37406	2.54074	0	0.680107
AACGTCACAGCGCTTG-1_1	0.782989	2.77564	mb0595	GN-Migrating	-0.542346	0.278057	0	0	0	0	1.17624	2.81511	3.05303	0	0
AACGTCACAGTATGAA-1_1	-4.80584	4.40624	mb0595	GN-Premigratory	-0.495831	0.186681	0	0.909564	2.29248	1.37788	1.69556	3.08032	1.93629	0	0
AACGTCAGTAACATGA-1_1	4.25901	-1.91349	mb0595	GN-Postmigratory	-0.581974	0.320893	0	0	0	0	1.37577	2.66107	2.12768	0	0.907884
AACGTCAGTGCCTTCT-1_1	-0.453357	4.20218	mb0595	GN-Migrating	1.37521	0.313911	0	0	3.0812	3.29512	0	3.19387	1.2804	0	0
AACGTCAGTTCGGCTG-1_1	6.48985	-5.42216	mb0595	GN-Postmigratory	-0.592525	0.235124	0	0	1.58386	0.677236	0.677236	3.01399	2.67814	0	0.677236
AACGTCATCAACACGT-1_1	7.62234	-2.54854	mb0595	GN-Postmigratory	0.415589	0.249625	0	0	1.02074	1.02074	0	0	2.59725	0	0
AACGTCATCCTCCACA-1_1	3.83778	0.3879	mb0595	GN-Postmigratory	0.867213	0.312722	0	0	1.4162	0.418866	0.713182	2.84068	2.67595	0	1.73733
AACGTCATCTCGGTAA-1_1	5.45555	1.50524	mb0595	GN-Postmigratory	-0.536203	0.285342	0	0	0	0	1.14845	1.66896	2.77715	0	1.66896
AACTTCTAGAGTTCGG-1_1	5.72398	-2.12564	mb0595	GN-Postmigratory	-0.573596	0.216854	0	0	0	0.759952	1.71428	2.19358	2.05784	0	0
AACTTCTCAATTGCAC-1_1	4.51789	-4.31792	mb0595	GN-Postmigratory	0.256664	0.331745	0	0	1.47548	0	1.74439	2.80436	2.40869	0	0
AACTTCTCACATCCCT-1_1	-7.94753	-0.984579	mb0595	GCP-Cycling	-0.628787	0.03231	0.605984	2.13977	1.25252	1.25252	0	0.605984	2.03659	0.348209	0.348209
AACTTCTCACCCTGAG-1_1	6.68356	-1.11745	mb0595	GN-Postmigratory	-0.608697	0.239372	0	0	1.73879	0.57759	1.20753	3.22819	2.54365	0	0.941365
AACTTCTGTCGTTGCG-1_1	-3.30639	4.55554	mb0595	GN-Premigratory	0.577509	0.247636	0	1.4346	2.13557	1.84529	0	2.00093	2.54363	0	0
AACTTCTGTGGCGTAA-1_1	7.11137	-1.11475	mb0595	GN-Postmigratory	1.25646	0.28103	0	0.730704	0.730704	0.730704	1.44211	2.14427	1.85359	0	1.66887
AACTTCTTCCCAACTC-1_1	-0.262187	3.79369	mb0595	GN-Migrating	-0.51622	0.347253	0	1.15343	2.69038	2.01585	0.544075	2.34173	2.64007	0	0
AACTTCTTCCTCTTTC-1_1	-0.524057	3.82756	mb0595	GN-Migrating	0.456959	0.250846	0	1.92312	1.92312	2.17358	0	2.68321	2.91922	0	0
AACTTCTTCGAAGTGG-1_1	6.07452	-1.95436	mb0595	GN-Postmigratory	0.847376	0.284182	0	0	1.31292	0	0	2.92642	2.92642	0	0.858031
AACTTCTTCGGTGCAC-1_1	4.48938	-0.293125	mb0595	GN-Postmigratory	0.276385	0.317273	0	0	1.1556	0	1.3137	2.81992	2.08837	0	0.736188
AAGAACAAGCAACTTC-1_1	4.39815	-2.38161	mb0595	GN-Postmigratory	0.255254	0.264554	0	0	1.62367	0.857483	0.857483	2.35143	1.62367	0	0.857483
AAGAACACAATCTCGA-1_1	6.10765	-3.417	mb0595	GN-Postmigratory	-0.389211	0.2568	0	0	0	0	0	3.01291	2.63172	0	2.00806
AAGAACACAGAACTCT-1_1	4.33957	1.80917	mb0595	GN-Postmigratory	0.469209	0.268424	0	0	0.969717	0	0.969717	3.17475	2.38169	0	1.45264
AAGAACACAGCATGCC-1_1	2.60289	2.33687	mb0595	GN-Migrating	0.268847	0.360041	0.788479	0	1.2238	1.52609	0	1.94594	2.46814	0	0
AAGAACAGTAGAGGAA-1_1	-8.51425	0.340454	mb0595	GCP-SHH	-0.484422	0.0649678	1.2345	2.37459	0	2.37459	1.2345	2.37459	1.77042	0	0
AAGAACAGTCGACGCT-1_1	-0.31238	1.67291	mb0595	GN-Migrating	0.421791	0.224657	0	1.23102	1.84599	0.898057	0.677975	2.57441	2.32375	0	0.898057
AAGAACAGTCTATGAC-1_1	6.32796	-1.29989	mb0595	GN-Postmigratory	0.44914	0.203127	0	0	0.642627	0	1.70608	2.20973	1.85767	0	1.03067
AAGAACAGTGGCACTC-1_1	4.39462	-1.83879	mb0595	GN-Postmigratory	-0.0806698	0.252116	0.352738	0	0.352738	0.352738	1.7321	2.58519	1.65433	0	1.13616
AAGAACAGTTGGGCCT-1_1	6.61096	-3.36026	mb0595	GN-Postmigratory	-0.458462	0.345992	0	0	1.67457	0	1.15318	2.26934	2.01554	0	0
AAGAACAGTTGTTGCA-1_1	6.83925	-5.23671	mb0595	GN-Postmigratory	-0.495272	0.281358	0	0	0	0	1.26167	2.70286	2.15106	0	0.817867
AAGAACATCCGATAAC-1_1	3.66833	-0.617373	mb0595	GN-Postmigratory	-0.580604	0.319233	0	1.17982	2.30409	0	1.17982	2.04915	2.50707	0	0
AAGAACATCCTCTGCA-1_1	4.0292	-1.7293	mb0595	GN-Postmigratory	-0.630649	0.274616	0	0	1.58071	0	1.47616	2.79933	2.67445	0	1.47616
AAGAACATCGCCGATG-1_1	6.55726	-0.721545	mb0595	GN-Postmigratory	-0.45903	0.208316	0	0	0	0	1.24531	1.24531	1.78306	0	1.78306
AAGAACATCTGGCCAG-1_1	4.58364	-2.51684	mb0595	GN-Postmigratory	-0.610175	0.277452	0	0	1.80199	0	1.56784	3.14177	2.96262	0	0
AAGACAAAGCTTTCCC-1_1	3.88556	1.02637	mb0595	GN-Postmigratory	0.134972	0.422745	0	0	0.728923	0	1.14603	1.85069	2.63003	0	2.00648
AAGACAACAAGCGCAA-1_1	3.77919	-2.62003	mb0595	GN-Postmigratory	-0.462251	0.248193	0	0	1.10681	0	0	2.57629	2.20814	0	0
AAGACAACAGACATCT-1_1	3.39091	-0.673649	mb0595	GN-Postmigratory	0.293809	0.298402	0	0	0	0	1.78595	1.78595	1.97499	0	0.807061
AAGACAACAGCTTTCC-1_1	5.26259	-1.92584	mb0595	GN-Postmigratory	-0.540716	0.354908	0	0	1.41266	0	0	2.11014	1.97599	0	1.12208
AAGACAAGTACGTACT-1_1	-3.92241	5.83403	mb0595	GN-Premigratory	0.925177	0.12813	0	0	2.74363	0	0	3.18921	2.11284	0.897855	0
AAGACAAGTCCCTGTT-1_1	3.83497	-0.635767	mb0595	GN-Postmigratory	-0.00404024	0.271465	0	0	0	0.637835	0	2.98265	2.09667	0	0.637835
AAGACAAGTTACGCCG-1_1	7.02968	-2.68676	mb0595	GN-Postmigratory	0.96694	0.285785	0	1.03026	0	0	1.03026	3.11891	2.10501	0	0
AAGACAAGTTCAAAGA-1_1	6.85931	-0.559507	mb0595	GN-Postmigratory	-0.414114	0.269784	0	0	0	0	0	2.73463	2.46836	0	1.52628
AAGACAATCCGACATA-1_1	-2.05542	4.25883	mb0595	GN-Migrating	0.610131	0.233591	0	1.07696	0	2.53484	1.07696	1.91798	2.16825	0	1.07696
AAGACAATCGCGCCAA-1_1	6.85256	-4.38352	mb0595	GN-Postmigratory	0.0769019	0.198548	0	0	0	0	1.08422	1.37009	2.28311	0	0.682374
AAGACTCAGAGGGTCT-1_1	4.73167	-2.03772	mb0595	GN-Postmigratory	-0.538321	0.331862	0	0	0	0	1.31931	2.5903	2.06078	0	0.86307
AAGACTCAGATGCTAA-1_1	-1.34972	4.30216	mb0595	GN-Migrating	-0.416824	0.129908	0	1.45026	1.77434	2.37887	0	3.02458	2.85193	0	0.96779
AAGACTCAGCTTAGTC-1_1	2.91655	2.67871	mb0595	GN-Migrating	-0.0234562	0.336545	0	0.971805	1.45522	1.45522	1.24244	2.45767	1.77971	0	1.24244
AAGACTCAGTCTCTGA-1_1	6.55132	-2.22926	mb0595	GN-Postmigratory	-0.542174	0.300015	0	0	0	0	1.01521	3.01354	1.83734	0	2.0844
AAGACTCAGTGATAAC-1_1	5.49471	-2.30825	mb0595	GN-Postmigratory	0.361717	0.254845	0	0	1.28748	0	1.83215	2.81791	1.28748	0	1.83215
AAGACTCCAACGACAG-1_1	1.42652	1.92499	mb0595	GN-Migrating	-0.603249	0.327652	0	0.385061	2.50739	1.96096	0.662383	2.7745	2.46837	0	1.20852
AAGACTCCAGTCTTCC-1_1	6.91874	-0.184089	mb0595	GN-Postmigratory	-0.630054	0.300985	0	0	0.774349	0	1.20548	2.33732	1.73637	0	0
AAGACTCGTACTGCCG-1_1	-3.24508	4.67141	mb0595	GN-Premigratory	0.718916	0.230912	0	0	2.6863	1.08312	0	2.6863	2.37671	0	0
AAGACTCGTTAATCGC-1_1	6.46865	-4.01439	mb0595	GN-Postmigratory	-0.431872	0.261738	1.26231	0	1.26231	0	0	2.7851	2.41003	0	0
AAGACTCTCCTCTGCA-1_1	5.97794	0.597759	mb0595	GN-Postmigratory	-0.553247	0.330067	0	0	0.779809	0.779809	1.93229	2.55027	1.74471	0	1.51362
AAGACTCTCCTTCTTC-1_1	-8.20312	-0.258989	mb0595	GCP-SHH	-0.516122	-0.0336263	0	2.70386	1.7309	0	0	0	3.18754	0	0
AAGATAGAGATTCGAA-1_1	-2.65745	4.3984	mb0595	GN-Premigratory	0.44003	0.197668	0	0	2.44239	0	1.01163	3.09109	2.91782	0	0
AAGATAGAGCACTAAA-1_1	4.07339	0.344501	mb0595	GN-Postmigratory	0.611674	0.321378	0.812322	0	1.79385	0	0	2.69358	1.56012	0	1.56012
AAGATAGAGCCGATTT-1_1	7.91365	-2.20258	mb0595	GN-Postmigratory	-0.534167	0.171935	0	0	2.48198	0	0	2.68827	2.48198	0	0
AAGATAGAGGAGAGGC-1_1	3.8214	-1.46312	mb0595	GN-Postmigratory	0.0388104	0.340488	0	0	0.980465	0.980465	1.46589	2.39737	2.13955	0	0.980465
AAGATAGCAAATGCGG-1_1	-0.655755	4.09587	mb0595	GN-Migrating	-0.564444	0.236356	0	0	1.08403	1.08403	0	1.92712	2.68757	0	0
AAGATAGCAAGTCGTT-1_1	-4.43514	4.58898	mb0595	GN-Premigratory	-0.444698	0.134553	0	0	2.23341	1.12587	1.12587	0	2.6025	0	0
AAGATAGCACACGGAA-1_1	7.37298	-1.33719	mb0595	GN-Postmigratory	-0.501367	0.253989	0	0	1.46518	0	0.979893	2.87027	2.66119	0	0
AAGATAGCACTGGCGT-1_1	7.80102	-1.51318	mb0595	GN-Postmigratory	-0.343398	0.193387	0	0	0	0	0	2.40459	0	0	0
AAGATAGCAGATCACT-1_1	3.56717	-1.80238	mb0595	GN-Postmigratory	0.895146	0.326935	0	0	0.742163	0	1.87217	2.65364	2.02852	0	2.02852
AAGATAGGTATAGCTC-1_1	1.01396	2.30845	mb0595	GN-Migrating	-0.463541	0.280085	0	0	2.22361	1.97136	0	3.07277	2.59234	0	0
AAGATAGGTCAGACTT-1_1	4.83124	-3.22739	mb0595	GN-Postmigratory	-0.516517	0.292383	0	0	0.600955	0	0.600955	2.99317	2.02695	0	0.973698
AAGATAGGTCCGTTTC-1_1	4.48477	-1.184	mb0595	GN-Postmigratory	0.580597	0.328287	0	0	0.701552	0.701552	0	1.80573	2.31766	0	1.39888
AAGATAGGTCCTACAA-1_1	7.10543	-0.73574	mb0595	GN-Postmigratory	0.119754	0.292223	0	0	1.42246	0	1.83186	2.60927	2.52893	0	1.42246
AAGATAGGTGGATTTC-1_1	6.23363	-3.24276	mb0595	GN-Postmigratory	0.382644	0.248126	0	0	1.3717	0	1.3717	2.28504	2.75431	0	0
AAGATAGGTGGGATTG-1_1	-0.612714	4.1828	mb0595	GN-Migrating	-0.558408	0.321926	0	0	2.30984	1.53236	1.0348	3.12565	2.47547	0	0
AAGATAGGTTGGGCCT-1_1	5.25953	-0.744974	mb0595	GN-Postmigratory	-0.63221	0.285944	0	0	0.493674	0	1.26788	3.15023	2.41709	0	0.493674
AAGATAGTCGAGAAGC-1_1	-1.87155	4.64775	mb0595	GN-Migrating	-0.515595	0.237882	0	1.62514	2.85166	0	0	2.85166	3.15424	0	0
AAGCATCCAACAAAGT-1_1	0.827093	3.76502	mb0595	GN-Migrating	0.388097	0.31231	0	0.805894	1.97318	2.38964	0	2.38964	3.4252	0	0
AAGCATCCACCCTTAC-1_1	3.82073	0.420863	mb0595	GN-Postmigratory	0.459897	0.288144	0	0	1.75886	0	0.673541	2.36196	2.1621	0	1.57788
AAGCATCCATCGTGCG-1_1	7.16216	-0.516809	mb0595	GN-Postmigratory	-0.495396	0.280856	0	0	2.2748	0	0.677808	2.36983	1.76606	0	1.07811
AAGCATCGTCAGGTGA-1_1	6.58	-3.03912	mb0595	GN-Postmigratory	0.16243	0.301578	0	0	0	0	1.28087	2.43353	2.17467	0	0.832858
AAGCATCGTGAATATG-1_1	5.69308	0.622031	mb0595	GN-Postmigratory	0.582959	0.284142	0	0	0	1.01633	1.01633	2.71498	1.83882	0	1.01633
AAGCATCGTGCCTATA-1_1	4.65162	-1.60796	mb0595	GN-Postmigratory	-0.635364	0.31845	0	0	0.905157	0	1.37236	2.58546	1.85606	0	1.37236
AAGCATCTCACTGAAC-1_1	6.93798	-0.874457	mb0595	GN-Postmigratory	-0.534132	0.314547	0	0	1.49721	0	0	1.49721	2.90941	0	0
AAGCATCTCTCTTAAC-1_1	-7.52607	-3.45596	mb0595	GCP-Cycling	-0.369615	0.108413	1.14863	1.96046	2.46549	0.73089	0.306732	1.02779	2.18577	0.541133	0
AAGCCATAGGGTAGCT-1_1	-8.91685	-0.0301945	mb0595	GCP-SHH	-0.40957	0.106831	0	2.03601	0	0	0	0	1.46557	0	0
AAGCCATAGTATTGCC-1_1	7.61984	-4.5012	mb0595	GN-Postmigratory	-0.572909	0.207584	0	0	1.16534	0	0.743607	2.48783	2.57555	0	1.46106
AAGCCATCAATTTCTC-1_1	5.39039	-0.962157	mb0595	GN-Postmigratory	-0.604904	0.264392	0	0	2.07355	0	0.934177	2.9322	2.3293	0	1.72906
AAGCCATCACTGTGTA-1_1	-6.03895	2.34102	mb0595	GCP-SHH	0.43089	0.139887	0	1.38637	0.916351	0	0	1.70483	2.56504	0	0
AAGCCATCAGTCAGCC-1_1	4.83013	-2.01544	mb0595	GN-Postmigratory	-0.107415	0.307825	0	0.499132	0.830551	0	1.44373	2.63518	1.27792	0	1.27792
AAGCCATGTCATGCAT-1_1	1.72616	1.59726	mb0595	GN-Migrating	-0.278839	0.341898	0	0	2.00215	1.47952	0.756255	2.84495	2.26856	0	1.05911
AAGCCATGTTCAGGTT-1_1	-3.8181	4.46368	mb0595	GN-Premigratory	1.10915	0.187183	0	1.8935	2.24748	1.34058	0	1.8935	3.09827	0	0
AAGCCATGTTTGGAGG-1_1	2.70676	2.62655	mb0595	GN-Migrating	-0.535448	0.298785	0	0	1.80726	1.11103	0	2.8507	2.79001	0	1.11103
AAGCCATTCATTTGCT-1_1	5.81054	-1.62552	mb0595	GN-Postmigratory	0.496895	0.298566	0	0	1.51593	0	1.51593	1.02131	1.84538	0	1.84538
AAGCCATTCCACGAAT-1_1	6.37623	-4.39443	mb0595	GN-Postmigratory	0.546958	0.230665	0	0	0	0	1.06188	2.89182	1.89842	0	1.89842
AAGCCATTCGGAGTGA-1_1	-3.88721	4.66434	mb0595	GN-Premigratory	0.389048	0.192202	0	0.934552	2.89075	0	0	3.04922	2.16681	0	0
AAGCGAGAGAGCCATG-1_1	5.25829	-1.68091	mb0595	GN-Postmigratory	0.468164	0.234155	0	0	0.98386	0	1.47007	2.87625	1.47007	0	0
AAGCGAGAGGTTGCCC-1_1	7.24529	-3.89515	mb0595	GN-Postmigratory	0.735146	0.216083	0	0	0	0	2.10554	2.56643	2.88071	0	1.22491
AAGCGAGCAAAGAACT-1_1	1.22097	2.3013	mb0595	GN-Migrating	-0.547373	0.342309	0	0	2.34156	0	1.20877	2.54528	2.92424	0	1.20877
AAGCGAGCACCAGGTC-1_1	3.96127	-1.67068	mb0595	GN-Postmigratory	0.723175	0.231015	0	0	0.529197	0.529197	1.12905	2.6812	2.63225	0	1.42047
AAGCGAGGTACGGATG-1_1	-0.969418	3.99016	mb0595	GN-Migrating	-0.37646	0.325081	0	0	2.38482	2.38482	0	2.12737	3.03082	0	0
AAGCGAGGTATGAAGT-1_1	4.77267	-2.53607	mb0595	GN-Postmigratory	-0.535252	0.337579	0	0.932679	0	0	1.96924	2.46718	0.932679	0	1.72703
AAGCGAGGTCCAAAGG-1_1	2.91942	3.0998	mb0595	GN-Migrating	-0.459955	0.207687	0	0	0	0.995435	0	2.68425	2.41907	0	0
AAGCGAGGTTCAAACC-1_1	5.38282	-2.01665	mb0595	GN-Postmigratory	-0.433138	0.229248	0	0	0.883622	0.883622	0.883622	3.80686	2.3922	0	0
AAGCGAGGTTCCACGG-1_1	-2.50228	3.5773	mb0595	GN-Premigratory	0.394878	0.197868	0	1.37555	2.84868	2.12742	0	1.69303	2.28968	0	0.907707
AAGCGAGTCACTCTTA-1_1	4.73627	2.19133	mb0595	GN-Postmigratory	0.441626	0.284999	0	0	0.886212	0.886212	0.886212	1.34855	2.09551	0	0.886212
AAGCGAGTCCGTAGTA-1_1	2.59469	1.37498	mb0595	GN-Migrating	-0.570313	0.24822	0	1.60004	2.05117	2.24826	1.18142	2.94822	2.24826	0	0.447725
AAGCGAGTCGGAGTGA-1_1	6.18416	0.316456	mb0595	GN-Postmigratory	0.0119537	0.32768	0	0	1.00947	0	0.627044	2.9146	2.0765	0	1.00947
AAGCGTTAGATTCGCT-1_1	-4.7698	4.54577	mb0595	GN-Premigratory	-0.419839	0.154139	0	2.44239	1.50412	1.50412	0	1.50412	2.44239	0	0
AAGCGTTAGCGTGTTT-1_1	5.03293	-3.32813	mb0595	GN-Postmigratory	0.19586	0.300065	0	0.74962	0	0	1.88418	1.69832	1.17322	0	0
AAGCGTTAGGTCGCCT-1_1	-0.821861	2.2972	mb0595	GN-Migrating	0.33136	0.204024	0	0.849973	0.849973	0	0	1.84977	2.46101	0	0
AAGCGTTAGGTTCACT-1_1	-8.47298	-2.81241	mb0595	GCP-Cycling	0.268617	0.191032	1.33809	0.877914	1.89062	0	0	1.65204	0.877914	0.877914	0
AAGCGTTCAAAGCAAT-1_1	-4.11966	4.48111	mb0595	GN-Premigratory	-0.677246	0.157526	0	0.610179	2.78091	0.986384	0	1.79916	2.72739	0	0
AAGCGTTGTAGTACGG-1_1	7.88061	-2.83191	mb0595	GN-Postmigratory	-0.389463	0.198618	0	0	1.11833	1.11833	1.11833	3.07257	2.59214	0	2.42468
AAGCGTTGTCTCGACG-1_1	4.01256	-1.36629	mb0595	GN-Postmigratory	-0.547645	0.248769	0.919422	0	1.39021	0.919422	0.919422	2.14467	2.14467	0	1.39021
AAGCGTTGTGCGAACA-1_1	3.4828	0.902207	mb0595	GN-Postmigratory	-0.490795	0.289042	0	0	2.28663	1.16641	0	2.03226	2.03226	0	0
AAGCGTTGTGTATTCG-1_1	-2.46956	3.08861	mb0595	GN-Premigratory	0.64583	0.198787	0	1.11172	1.62514	0	0	1.62514	1.62514	0	0
AAGCGTTGTGTCCTAA-1_1	7.34732	-1.35163	mb0595	GN-Postmigratory	1.31899	0.258477	0	0	1.29561	0	1.29561	2.65789	0	0	1.29561
AAGCGTTGTTCAACGT-1_1	-4.27132	4.85744	mb0595	GN-Premigratory	-0.628104	0.196719	0	1.46813	2.87388	0	0	2.03891	2.66476	0	0
AAGCGTTGTTTAAGGA-1_1	-1.53162	4.12544	mb0595	GN-Migrating	-0.496023	0.203294	0	0	3.07873	0	0	1.82175	1.82175	0	0
AAGCGTTTCCATCAGA-1_1	-8.40274	0.249174	mb0595	GCP-SHH	-0.580676	-0.00950183	0	2.12846	1.54777	2.49344	0	1.87969	1.54777	0	0
AAGCGTTTCCCAACTC-1_1	6.47704	-2.76228	mb0595	GN-Postmigratory	-0.442976	0.308345	0	0	1.17919	0	1.17919	3.24918	3.33295	0	1.17919
AAGCGTTTCCCTAGGG-1_1	5.12564	1.89719	mb0595	GN-Postmigratory	-0.501729	0.28124	0	0	2.40667	0	1.10505	2.84229	2.40667	0	1.61716
AAGCGTTTCGCTACGG-1_1	6.18242	-2.50639	mb0595	GN-Postmigratory	-0.0499907	0.275227	0	0	0	0	0.577521	2.17659	2.65938	0	1.41742
AAGCGTTTCGTGTGAT-1_1	-5.31134	3.89116	mb0595	GN-Premigratory	0.790623	0.121958	0	1.30064	1.8474	2.19889	0	1.30064	2.45844	0	0
AAGCGTTTCTAGAACC-1_1	5.15752	1.22667	mb0595	GN-Postmigratory	0.781456	0.326159	0	0	0.63754	0	1.02376	2.72583	2.45975	0	1.51892
AAGCGTTTCTTGGTCC-1_1	-2.95014	3.24939	mb0595	GN-Premigratory	-0.60174	0.146076	0	1.82808	1.82808	0	0	1.59259	2.81336	0	0
AAGGAATAGGTTGACG-1_1	5.42111	0.941825	mb0595	GN-Postmigratory	-0.0554014	0.260153	0	0	1.5799	0.571483	1.5799	2.93015	2.64654	0	1.5799
AAGGAATCAAATGCTC-1_1	-4.90919	4.97345	mb0595	GN-Premigratory	0.812095	0.183134	0	0.947704	1.99049	0.947704	0.947704	2.9936	2.9936	0	0
AAGGAATCAAGACAAT-1_1	-2.28991	1.84809	mb0595	GN-Migrating	-0.626075	0.203968	0	1.86748	1.31801	0.648146	0.648146	2.8036	2.5538	0	1.03815
AAGGAATCAAGGTCAG-1_1	6.9286	-0.670002	mb0595	GN-Postmigratory	-0.529335	0.308833	0	0	0.939177	0	0.939177	1.97845	2.98034	0	0
AAGGAATCATGGGATG-1_1	-5.53654	3.94557	mb0595	GN-Premigratory	0.190113	0.169017	0	1.42421	2.53106	1.98913	0	1.42421	2.93789	0	0
AAGGAATGTCCAAATC-1_1	0.193121	4.14348	mb0595	GN-Migrating	-0.573236	0.323032	0	1.16277	2.48439	2.02766	0	3.38723	2.02766	0	0
AAGGAATGTCGACTTA-1_1	3.60172	-2.22751	mb0595	GN-Postmigratory	-0.582777	0.307844	0.784702	0.784702	0.784702	0	1.75215	2.09808	2.72792	0	1.21891
AAGGAATTCGTCACCT-1_1	6.24208	-3.05013	mb0595	GN-Postmigratory	0.445952	0.233053	0	0	0	0	0	2.66305	2.03732	0	1.46672
AAGGTAAAGCAATTAG-1_1	6.08555	0.214728	mb0595	GN-Postmigratory	1.16412	0.25147	0	0	0	0	0	2.46271	2.00713	0	0
AAGGTAAAGCGAGTAC-1_1	4.05191	-1.59525	mb0595	GN-Postmigratory	0.271735	0.264663	0	0	1.00459	0	1.15167	3.0805	2.43227	0	1.15167
AAGGTAAAGGATTTGA-1_1	7.22736	-1.33919	mb0595	GN-Postmigratory	0.137434	0.310715	0	0	0.725497	0	1.66071	2.54344	2.13538	0.725497	1.66071
AAGGTAAAGGCGACAT-1_1	7.30843	-4.49449	mb0595	GN-Postmigratory	0.511148	0.210409	0	0	0	0	1.04414	2.96576	2.63092	0	1.04414
AAGGTAACACACAGCC-1_1	-8.24169	-1.66783	mb0595	GCP-SHH	0.642811	0.0241022	0	1.21866	2.35429	0	1.21866	2.87235	2.99879	0	0
AAGGTAAGTCTCGCGA-1_1	6.15528	-3.6834	mb0595	GN-Postmigratory	0.315205	0.260524	0	0	1.87362	0	0.945773	3.17114	3.20364	0	0
AAGGTAAGTGCCTGCA-1_1	-2.46109	2.93678	mb0595	GN-Migrating	-0.57282	0.163374	0.773594	0.773594	3.09176	2.0801	0	2.91848	1.92245	0	0
AAGGTAAGTGTCCTAA-1_1	-4.3307	4.24758	mb0595	GN-Premigratory	-0.398477	0.167046	0	0	1.32264	0	0	2.69236	2.22569	0	0
AAGGTAATCCAAGCTA-1_1	6.83589	-1.65391	mb0595	GN-Postmigratory	0.300698	0.299672	0	0	1.92745	0	1.92745	1.92745	1.68714	0	0.903407
AAGTACCAGAGCCATG-1_1	-3.18163	4.88177	mb0595	GN-Premigratory	0.65316	0.203533	0	1.67457	3.29654	2.47159	1.15318	1.15318	2.47159	0	0
AAGTACCCACAAATCC-1_1	-7.61541	-5.21127	mb0595	GCP-Cycling	-0.712444	0.16429	1.71522	1.56825	1.95688	2.3865	0.565114	2.45402	1.84333	0.923979	0.565114
AAGTACCCACAGAGCA-1_1	7.04446	-1.82928	mb0595	GN-Postmigratory	0.515416	0.247724	0	0	1.005	0	1.82386	2.80863	2.43286	0	1.005
AAGTACCCACAGCTGC-1_1	3.45035	-1.94463	mb0595	GN-Postmigratory	0.0549227	0.264148	0	0	1.27654	0	0.621329	2.06575	2.42805	0	1.27654
AAGTACCCAGCCGTTG-1_1	6.43339	-3.57525	mb0595	GN-Postmigratory	-0.41727	0.216416	0	0	2.39676	2.13896	0	2.60153	2.39676	0	1.79072
AAGTACCCATCCCGTT-1_1	7.81607	-4.45841	mb0595	GN-Postmigratory	-0.509588	0.250259	0	0	0	0	1.08468	2.46569	1.92796	0	0
AAGTACCGTAGTGCGA-1_1	7.66683	-1.24829	mb0595	GN-Postmigratory	-0.400536	0.339767	0	0	1.07049	0	1.5756	2.79328	1.90961	0	0
AAGTACCGTCCACAGC-1_1	5.27437	-1.5884	mb0595	GN-Postmigratory	0.559208	0.311118	0	0	2.48449	0	0	2.9614	0	0	1.54009
AAGTACCGTGCCGAAA-1_1	6.66005	0.086312	mb0595	GN-Postmigratory	0.485955	0.260734	0	0	1.41577	0	1.41577	2.6011	2.80929	0	2.33785
AAGTACCTCAAAGACA-1_1	5.85976	-4.79034	mb0595	GN-Postmigratory	-0.494808	0.250822	0	0	0	0.855456	1.85783	2.67584	2.67584	0	0.855456
AAGTACCTCAGGAGAC-1_1	3.55861	1.2764	mb0595	GN-Migrating	0.238785	0.341842	0	0.47523	1.65988	0.47523	1.03856	2.53046	2.53046	0	1.86802
AAGTACCTCTCGCCTA-1_1	3.64362	-1.42938	mb0595	GN-Postmigratory	0.86627	0.282232	0.938608	0	1.41411	0	0	2.47611	2.47611	0	0
AAGTCGTAGACATATG-1_1	-8.07945	0.0984512	mb0595	GCP-SHH	0.687692	0.0196786	0	1.769	0	0	1.23329	0	2.57737	0	0
AAGTCGTAGATTGATG-1_1	-8.35697	-2.99014	mb0595	GCP-Cycling	0.10907	0.00349026	0.677474	2.36921	2.05185	1.36269	0	0.677474	2.36921	0.677474	0
AAGTCGTAGGATAATC-1_1	-4.97254	4.39181	mb0595	GN-Premigratory	0.703295	0.210928	0	2.22177	3.16189	1.96959	0	1.11708	2.97058	0	0
AAGTCGTAGTTACGGG-1_1	7.3612	-2.64316	mb0595	GN-Postmigratory	-0.446432	0.255095	0	0	0	0	0	2.90071	1.90643	0	0
AAGTCGTCATCCTAAG-1_1	7.82328	-3.60252	mb0595	GN-Postmigratory	0.450882	0.254089	0	0	0	0	1.06175	2.51354	2.65606	0	1.06175
AAGTCGTGTTCCTACC-1_1	7.14443	-0.827034	mb0595	GN-Postmigratory	-0.403172	0.215953	0	0	1.76618	0	1.76618	2.11296	1.23088	0	0
AAGTCGTTCCCTAGGG-1_1	5.87178	0.179788	mb0595	GN-Postmigratory	0.249108	0.282294	1.22865	0	0.792229	0	0.792229	2.65966	2.36711	0	0
AAGTCGTTCTCTCAAT-1_1	4.62988	-4.51741	mb0595	GN-Postmigratory	0.666078	0.278874	0	0	0.876193	0	0	1.88812	2.88037	0	0
AAGTGAAAGATAGGGA-1_1	-0.512532	3.69142	mb0595	GN-Migrating	0.288982	0.233796	0	0	1.29378	2.1905	0	2.32854	2.44982	0	0.842978
AAGTGAAAGGCACGAT-1_1	7.40845	-1.26636	mb0595	GN-Postmigratory	1.33573	0.29136	0	0	0	0	2.30349	3.21984	2.56587	0	1.38704
AAGTGAACATGTGGCC-1_1	3.84953	-1.71389	mb0595	GN-Postmigratory	-0.560276	0.206239	0	0	0.74962	0	0	2.40205	3.04887	0	1.46985
AAGTGAAGTCAAGGCA-1_1	3.91521	-2.09087	mb0595	GN-Postmigratory	-0.46245	0.229292	0	0	1.36428	0	0	3.06294	2.27611	0	0
AAGTGAAGTCTACACA-1_1	-8.04268	0.0406015	mb0595	GCP-SHH	-0.442482	-0.0246559	0	2.37784	2.0177	0	1.44939	2.0177	2.0177	0	0
AAGTGAAGTCTCGGGT-1_1	5.39731	-5.08415	mb0595	GN-Postmigratory	-0.459801	0.198025	0	0	0	0	0	3.20108	0	0	0.944139
AAGTGAATCAAAGAAC-1_1	4.86264	-0.463945	mb0595	GN-Postmigratory	0.197735	0.266154	0	0	1.20638	0.775043	1.50675	2.71126	2.71126	0.775043	0
AAGTGAATCACACCGG-1_1	-2.17428	1.77196	mb0595	GN-Migrating	-0.389064	0.265528	0	1.28362	1.62943	1.17461	1.17461	2.5303	2.58798	0.316863	0.912788
AAGTGAATCACACGAT-1_1	-4.89086	4.88392	mb0595	GN-Premigratory	-0.613995	0.128645	0	0	2.19746	0	0	2.45698	1.84605	0	0
AAGTGAATCAGCGTCG-1_1	0.430323	2.16877	mb0595	GN-Migrating	0.312371	0.268908	0	1.60508	1.60508	0	0.844186	2.45175	2.19238	0	2.03214
AAGTGAATCGGTAGGA-1_1	-5.13397	2.93203	mb0595	GCP-SHH	-0.661702	0.0388469	0	1.11233	2.09741	1.40172	0.703454	2.41656	2.7272	0	0
AAGTGAATCTTCTAAC-1_1	-7.70236	-1.24929	mb0595	GCP-Cycling	-0.701104	0.111424	0	2.24167	1.4733	0	0	0	0.986489	0	0
AAGTGAATCTTGAGCA-1_1	7.17531	-1.79209	mb0595	GN-Postmigratory	-0.458437	0.268984	0	0	1.25437	0	0	2.14205	0.812182	0	0.812182
AAGTTCGAGACAGCTG-1_1	7.82499	-3.08015	mb0595	GN-Postmigratory	-0.534469	0.259435	0	0	1.16534	0	0.743607	2.57555	2.48783	0	0
AAGTTCGAGAGCCGAT-1_1	5.9842	-0.998023	mb0595	GN-Postmigratory	-0.480282	0.307258	0	0	0	0	0	2.34934	2.72248	0	1.21481
AAGTTCGAGTTATGGA-1_1	7.41242	-3.74159	mb0595	GN-Postmigratory	0.388011	0.211199	0.826301	0	0	0	1.27248	2.00475	2.62818	0	0.826301
AAGTTCGGTAACAGGC-1_1	6.24568	-3.51802	mb0595	GN-Postmigratory	-0.625866	0.323351	0	0	0.840199	0	1.29024	2.89695	1.83535	0	0
AAGTTCGGTATGCGTT-1_1	0.771619	4.0299	mb0595	GN-Migrating	0.598809	0.332447	0	0	2.89659	2.00379	0	1.66356	2.25718	0	0
AAGTTCGGTCCATCTC-1_1	2.78366	2.33964	mb0595	GN-Migrating	-0.210688	0.333177	0	0	1.41024	1.55103	1.05018	2.94245	1.67442	0	0.805928
AAGTTCGTCACCTGGG-1_1	-7.77463	0.788627	mb0595	GCP-SHH	-0.471268	-0.0163673	0	0	2.17272	0	0	1.92229	1.92229	0	1.08029
AAGTTCGTCCCAAGTA-1_1	7.67155	-2.57858	mb0595	GN-Postmigratory	0.426173	0.251971	0	0	0.98924	0	0.98924	3.13373	1.47668	0	1.47668
AAGTTCGTCCTCTTTC-1_1	4.17255	2.27495	mb0595	GN-Migrating	-0.469594	0.311883	0	0	1.50072	0	0	2.91369	1.82896	0	0
AAGTTCGTCGCACGAC-1_1	7.04251	-0.990187	mb0595	GN-Postmigratory	-0.441744	0.199705	0	0	1.50767	1.01454	1.50767	3.01254	2.58826	0	0
AATAGAGCAACCGTAT-1_1	-4.37853	4.57781	mb0595	GN-Premigratory	-0.48288	0.147665	1.44479	0	2.63647	2.37238	0	1.7684	2.51312	0	0
AATAGAGCAGACCAAG-1_1	6.53758	-1.41231	mb0595	GN-Postmigratory	-0.450599	0.190065	0	0	1.24128	0	1.77834	1.24128	1.24128	0	0
AATAGAGGTACATACC-1_1	4.3423	-3.10053	mb0595	GN-Postmigratory	-0.628922	0.346012	0	0	0.406401	0	0.917974	2.48748	2.0819	0	0.69455
AATAGAGGTAGATCCT-1_1	-3.98405	4.2881	mb0595	GN-Premigratory	-0.46689	0.163444	0	1.5545	2.50129	2.59842	0	2.50129	2.68694	0	0
AATAGAGGTCTTACTT-1_1	7.47648	-1.8526	mb0595	GN-Postmigratory	-0.517291	0.229393	1.09443	0.690012	0	0	0.690012	1.94053	2.29693	0	1.09443
AATAGAGGTGATAGAT-1_1	0.18082	4.22648	mb0595	GN-Migrating	-0.458724	0.258107	0	0	2.3902	2.76466	0	2.22604	2.3902	0	0
AATAGAGGTGTGAGCA-1_1	6.80728	-0.93824	mb0595	GN-Postmigratory	-0.389987	0.320009	0	0	1.15601	0	1.67793	3.02505	1.67793	0	0
AATAGAGTCAACTCTT-1_1	3.10007	1.02033	mb0595	GN-Migrating	0.371921	0.313725	0.47335	0	1.65585	1.53303	0	2.8876	2.52588	0	1.23007
AATAGAGTCCAAGCTA-1_1	5.95045	0.478103	mb0595	GN-Postmigratory	0.379483	0.187957	0	0	0	0	0.895192	2.10888	2.27077	0	0.895192
AATCACGAGCCGTAAG-1_1	5.9805	-1.15765	mb0595	GN-Postmigratory	0.636592	0.324591	0	0	0	0	0	2.55705	2.18962	0	1.60259
AATCACGAGGCGTTAG-1_1	4.34872	-3.23133	mb0595	GN-Postmigratory	-0.470529	0.190507	0	1.71809	1.39853	0	1.95988	0.926092	1.95988	0	0
AATCACGAGTCTAACC-1_1	-1.38273	2.86938	mb0595	GN-Premigratory	-0.0502157	0.234894	0	0	2.26553	2.08766	0.331142	2.48421	2.60726	0	0
AATCACGCAAAGGCAC-1_1	-8.05772	-4.9105	mb0595	GCP-Cycling	-0.49067	0.0552687	2.41744	1.26815	2.41744	0	0	0	1.80969	1.26815	0
AATCACGCACGAGGTA-1_1	4.99262	-3.07043	mb0595	GN-Postmigratory	-0.226965	0.345932	0	0	0	0	1.60022	2.90686	1.93603	0	1.78216
AATCACGCAGACAAAT-1_1	7.3588	-5.07223	mb0595	GN-Postmigratory	0.403683	0.263787	0	0	0.568015	0	0.568015	2.69231	2.32014	0	0
AATCACGGTTAGTTCG-1_1	6.66756	-0.122818	mb0595	GN-Postmigratory	-0.383246	0.202539	0	0	1.72919	0	2.07369	2.53292	1.19937	0	2.32944
AATCACGTCATAGACC-1_1	6.12509	-0.983901	mb0595	GN-Postmigratory	0.0442327	0.303973	0	0	1.85532	0.571282	1.57953	2.53036	1.57953	0	0.571282
AATCGACAGAGTCAAT-1_1	4.47968	1.60583	mb0595	GN-Postmigratory	-0.54828	0.275331	0	0	1.93807	1.09252	1.78413	2.5565	2.5565	0	0
AATCGACAGAGTTGTA-1_1	6.21541	-1.82463	mb0595	GN-Postmigratory	0.976316	0.333596	0	0	2.09433	0	1.74862	3.20815	2.09433	0	0
AATCGACAGCATTGTC-1_1	4.10392	-4.04581	mb0595	GN-Postmigratory	0.594628	0.199037	0	0	1.16224	0	0.741241	2.86095	2.65201	0	0
AATCGACAGCGAGAAA-1_1	-1.93548	3.89636	mb0595	GN-Migrating	0.0486722	0.261943	0	0.719177	1.83477	1.99013	0.719177	2.61249	2.82085	0	1.13317
AATCGACAGTAGGAAG-1_1	6.83832	-3.7954	mb0595	GN-Postmigratory	0.825033	0.283463	0	0	1.40534	0	1.62974	2.50814	2.79634	0	1.11556
AATCGACCAAATAGCA-1_1	7.22759	-1.03315	mb0595	GN-Postmigratory	-0.510813	0.300179	1.21199	0	1.21199	0	2.08945	3.10196	2.86341	0	0
AATCGACCAGCTCTGG-1_1	7.27104	-2.19416	mb0595	GN-Postmigratory	-0.541845	0.294002	0	0	0	0	0	2.5017	1.70134	0	0
AATCGACCATATGCGT-1_1	4.79205	1.88156	mb0595	GN-Postmigratory	-0.377328	0.227785	0	0	0	0	0	2.53121	1.72766	0	0
AATCGACGTCTTGAAC-1_1	-8.62118	-0.165757	mb0595	GCP-SHH	-0.426216	0.112302	0	2.55365	0	0	0	2.34977	2.09339	0	0
AATCGACTCAATCAGC-1_1	-0.963561	4.2942	mb0595	GN-Migrating	-0.518049	0.297847	0	0	2.64905	2.64905	1.05683	3.3062	2.34047	0	0
AATCGACTCATAGACC-1_1	6.77268	-2.00765	mb0595	GN-Postmigratory	-0.511322	0.247623	0	0	0	0	1.93925	2.39083	2.39083	0	0
AATCGTGAGACTGAGC-1_1	5.1768	-3.79157	mb0595	GN-Postmigratory	0.430482	0.248652	0	0	0.99222	0.99222	1.80692	2.97906	2.0527	0	0
AATCGTGAGGAACGAA-1_1	7.36083	-2.34812	mb0595	GN-Postmigratory	0.698931	0.226067	0	0	1.7572	0	1.22321	1.7572	2.36013	0	0
AATCGTGAGGAAGTAG-1_1	-7.97419	-0.00876286	mb0595	GCP-SHH	-0.445325	-0.0350717	0	0	0	0	1.86771	1.31821	1.31821	0	0
AATCGTGAGTGGTGGT-1_1	6.64802	-3.9072	mb0595	GN-Postmigratory	-0.435365	0.228786	0	0	1.02703	0	2.29896	3.44925	3.03112	0	0
AATCGTGCAAATGGCG-1_1	5.8299	-0.338714	mb0595	GN-Postmigratory	0.0519283	0.285117	0	0	1.22542	0.58882	1.22542	3.18858	2.28447	0	1.43685
AATCGTGCACAAATGA-1_1	1.87524	2.52021	mb0595	GN-Migrating	0.376078	0.296663	0	0	1.61372	1.30317	0	2.56989	1.85033	0	0
AATCGTGCAGATCATC-1_1	7.00998	-1.67513	mb0595	GN-Postmigratory	-0.640641	0.280048	0	0.803434	0	0	1.54748	2.12813	2.26513	0	0
AATCGTGGTACCTAAC-1_1	0.950242	3.31506	mb0595	GN-Migrating	0.737107	0.31847	0	0	2.24842	0	0	1.99532	2.76174	0	0
AATCGTGGTACGCGTC-1_1	0.699196	2.64498	mb0595	GN-Migrating	-0.498746	0.269092	0	0.947124	1.42469	0	0	2.91023	1.74656	0	0
AATCGTGGTCTTAGTG-1_1	5.041	0.799272	mb0595	GN-Postmigratory	0.30289	0.237007	0	0	1.68858	0	0.904456	1.37148	2.54668	0	2.12261
AATCGTGGTGTGTGTT-1_1	4.00837	2.31617	mb0595	GN-Migrating	1.03998	0.386135	0	1.19526	0.766494	1.49439	0.766494	2.20447	2.52749	0	1.49439
AATCGTGTCATCAGTG-1_1	5.09597	-2.03953	mb0595	GN-Postmigratory	-0.465014	0.304828	0	0	0.797757	0	0.797757	2.2559	2.11906	0	0
AATGAAGCAACAAAGT-1_1	7.99482	-3.12422	mb0595	GN-Postmigratory	1.0645	0.273886	0	0	1.593	1.08494	0	2.17895	2.17895	0	1.08494
AATGAAGCAACGACAG-1_1	4.81051	-0.888768	mb0595	GN-Postmigratory	-0.540496	0.284825	0	0	2.03428	0.978958	1.46403	2.95899	1.46403	0	0
AATGAAGCAAGTTGGG-1_1	7.57268	-4.91903	mb0595	GN-Postmigratory	-0.362487	0.179492	0	0	0	0	1.43949	2.83865	2.36609	0	0
AATGAAGCAGAGACTG-1_1	-7.83955	1.6901	mb0595	GCP-SHH	0.498684	0.12228	0	0	1.53052	0	0	1.53052	2.47331	0	0
AATGAAGGTCTCGGGT-1_1	2.1594	2.52957	mb0595	GN-Migrating	0.378253	0.329741	0	0.911963	1.82652	1.93972	0	2.29609	1.82652	0	0
AATGAAGTCAGCATTG-1_1	6.36561	-1.38877	mb0595	GN-Postmigratory	1.02216	0.314716	0	0	2.4252	0	1.55753	3.11554	2.8288	0	0
AATGAAGTCCAAACCA-1_1	3.47022	1.37306	mb0595	GN-Migrating	0.0223738	0.335695	0.585168	0	0.585168	0.585168	0	2.67552	1.43059	0	0.951883
AATGAAGTCCTCTTTC-1_1	7.2549	-1.59822	mb0595	GN-Postmigratory	0.437537	0.222432	0	0	0.915631	0	1.70385	2.44134	2.3016	0	0
AATGAAGTCGATTCCC-1_1	-2.90368	4.31735	mb0595	GN-Premigratory	0.368584	0.240713	0	0	3.04101	1.72248	0.929326	2.79288	2.58493	0	0
AATGAAGTCGCATTGA-1_1	-4.83257	3.99738	mb0595	GN-Premigratory	-0.485228	0.100872	0	0	3.00791	1.93464	0	1.69399	2.76025	0	0
AATGAAGTCGTTCAGA-1_1	0.229794	2.60018	mb0595	GN-Migrating	-0.703725	0.295991	0	0	2.6095	0	0	2.84433	2.10359	0	1.02922
AATGACCAGAAGTCCG-1_1	7.33275	-1.30904	mb0595	GN-Postmigratory	-0.493713	0.218889	0	0	2.23613	1.46852	0.982604	1.79412	2.23613	0	0
AATGACCAGAAGTGTT-1_1	2.94857	-1.0964	mb0595	GN-Migrating	-0.627126	0.309412	0	0	2.14593	1.5634	0.814628	2.51163	2.51163	0	0
AATGACCAGATCCAAA-1_1	3.92255	-0.758729	mb0595	GN-Postmigratory	0.601644	0.341225	0	0.342796	0.969082	0	1.11331	2.26036	2.34222	0	0.597606
AATGACCAGCGTGCCT-1_1	6.65963	-5.13863	mb0595	GN-Postmigratory	-0.572655	0.284996	0	0	0.888313	0	0.888313	2.8999	2.63039	0	0
AATGACCCAGTTCCAA-1_1	6.57	-0.957565	mb0595	GN-Postmigratory	-0.551584	0.35693	0	0	1.9628	0	1.9628	2.8279	2.12143	0	1.2377
AATGACCCATAATCGC-1_1	-7.5345	0.197562	mb0595	GCP-SHH	-0.613111	0.0605937	0	1.5634	2.34541	0	1.5634	1.5634	2.14593	0	0
AATGACCGTCGAACGA-1_1	1.30296	3.31965	mb0595	GN-Migrating	0.426411	0.328655	0	0	1.42421	0.946737	0.946737	2.34791	2.48832	0	0
AATGACCGTCTTCAAG-1_1	-1.59127	3.26424	mb0595	GN-Migrating	0.430268	0.190876	0	0	2.05424	1.31382	0	2.47497	2.85198	0	0
AATGACCTCAGAGCGA-1_1	4.2248	0.512767	mb0595	GN-Postmigratory	0.137507	0.283611	0	0	1.15237	0	0	2.37449	2.14942	0	0.733731
AATGACCTCCGAGTGC-1_1	3.84891	-2.20959	mb0595	GN-Postmigratory	0.332473	0.283671	0	0	0	0	0	2.51554	2.25444	0	0.884456
AATGACCTCGGCATCG-1_1	8.11056	-2.54993	mb0595	GN-Postmigratory	0.467797	0.263016	0	0	1.03762	0	0	1.86678	2.31377	0	1.86678
AATGCCAAGTGGCAGT-1_1	-5.10163	3.00752	mb0595	GCP-SHH	-0.618358	0.144253	0	1.75667	3.04315	1.43399	0	2.19595	2.35955	0	0
AATGCCACACATACGT-1_1	4.76574	-2.64051	mb0595	GN-Postmigratory	-0.668511	0.320046	0	0	1.37575	0.464747	1.02059	2.22814	2.01593	0	0.464747
AATGCCAGTCCAGCCA-1_1	2.3117	3.21808	mb0595	GN-Migrating	-0.448372	0.36793	0	0	2.09547	1.21682	0	2.09547	2.55584	0	0
AATGCCATCGTCGCTT-1_1	5.44506	-0.849403	mb0595	GN-Postmigratory	-0.581529	0.294431	0	0	1.37115	0.904194	1.16468	2.70568	2.65531	0	0.904194
AATGGAAAGCCTTTCC-1_1	3.50428	-1.86876	mb0595	GN-Postmigratory	-0.546257	0.264796	0	0	1.61803	0	0.85344	2.46655	2.84331	0	2.04621
AATGGAAAGCGTGAGT-1_1	7.49131	-2.22003	mb0595	GN-Postmigratory	1.51683	0.223539	0	0	1.89266	0	1.33985	2.88541	2.24659	0	1.33985
AATGGAAAGGACGCTA-1_1	-7.9438	-4.96001	mb0595	GCP-Cycling	0.309424	-0.0130484	2.17493	1.58939	1.97979	0	0.576699	1.86579	1.97979	1.416	0
AATGGAAAGGGATCTG-1_1	0.795552	3.07226	mb0595	GN-Migrating	0.118566	0.280596	0	0	2.27334	0	0	2.0194	2.64388	0	0
AATGGAACAAAGACTA-1_1	2.99122	1.48935	mb0595	GN-Migrating	-0.652051	0.244649	0	0.628469	1.83233	1.28764	0.628469	2.18297	1.68151	0	0.628469
AATGGAACAAAGGTTA-1_1	2.92753	1.48518	mb0595	GN-Migrating	-0.585304	0.366197	0	0	1.96786	0.802482	0.479667	2.63378	2.38403	0	1.40553
AATGGAACACTACGGC-1_1	5.28768	1.89085	mb0595	GN-Postmigratory	-0.603399	0.299774	0	0	1.91997	0	0	2.67977	1.07849	0	1.07849
AATGGAACACTCCGGA-1_1	1.25424	2.14308	mb0595	GN-Migrating	0.0498487	0.285555	0	0.439661	1.87515	1.87515	0.439661	3.06482	2.34056	0	0.439661
AATGGAACAGAACTCT-1_1	4.00149	-0.976825	mb0595	GN-Postmigratory	-0.492856	0.432689	0	0	1.37401	0	0	2.28782	1.69134	0	1.93186
AATGGAACAGGGAATC-1_1	-1.18151	4.39196	mb0595	GN-Migrating	-0.545844	0.143423	0	1.62563	2.2152	2.35364	0	2.92783	2.05447	0	0
AATGGAACATTCAGCA-1_1	2.99645	1.1202	mb0595	GN-Migrating	0.54463	0.279169	0	0	1.01825	0	0	3.101	1.84135	0	1.01825
AATGGAAGTCCTATAG-1_1	7.32485	-5.15952	mb0595	GN-Postmigratory	0.159283	0.312517	0	0.717615	0	0	0.717615	2.9903	2.44195	0	0
AATGGAAGTTTCGTAG-1_1	6.11102	-3.53306	mb0595	GN-Postmigratory	-0.52554	0.200924	0	1.14319	1.14319	0	1.6627	3.0072	2.25623	0	0
AATGGAATCTTCACAT-1_1	-0.329737	3.94082	mb0595	GN-Migrating	-0.468355	0.3111	0	0	2.3056	1.03177	0	2.7375	3.03814	0	0
AATGGCTAGACCAAAT-1_1	4.25968	2.17397	mb0595	GN-Migrating	0.125723	0.365034	0	0	2.12326	0	0.652218	2.69442	2.22766	0	1.32425
AATGGCTAGATGTTGA-1_1	3.75732	-2.25715	mb0595	GN-Postmigratory	0.686706	0.332172	0	0.580832	1.21271	0	1.42313	2.18327	2.71968	0	0.580832
AATGGCTAGATTGGGC-1_1	7.76276	-2.2887	mb0595	GN-Postmigratory	-0.478054	0.377977	0	0	0.98365	0	0.98365	1.79552	2.23762	0	0
AATGGCTAGGTATTGA-1_1	4.67074	1.01906	mb0595	GN-Postmigratory	-0.628974	0.325499	0	0	1.94023	0	0	2.66798	1.69933	0	2.13422
AATGGCTCACACACGC-1_1	-1.619	3.95229	mb0595	GN-Migrating	-0.527819	0.206581	0	1.59938	1.59938	0	0	2.73976	3.25873	0	0
AATGGCTCATCTGGGC-1_1	2.36944	3.11132	mb0595	GN-Migrating	-0.442219	0.353456	0	0	1.30152	0	0	2.33815	1.84841	0	0
AATGGCTGTAGCACGA-1_1	7.14668	-4.58333	mb0595	GN-Postmigratory	0.26755	0.251484	0	0	0	0	1.68469	2.57067	2.92118	0	1.45701
AATGGCTGTAGGATAT-1_1	1.68791	3.37454	mb0595	GN-Migrating	-0.0414897	0.233497	0	0	1.19539	1.85285	0.57001	2.5872	1.7245	0	1.7245
AATGGCTGTATACAGA-1_1	1.96496	3.33936	mb0595	GN-Migrating	-0.532443	0.311081	0	1.14014	2.69644	1.84341	0	2.69644	2.25222	0	0.724454
AATGGCTGTCGAGATG-1_1	3.63989	0.648087	mb0595	GN-Postmigratory	0.1675	0.421216	0	0	0	0	0	2.33795	2.21812	0	0
AATGGCTGTCGGTAAG-1_1	3.83302	-0.494552	mb0595	GN-Postmigratory	0.719784	0.329146	0	1.12531	0	1.12531	1.12531	1.9801	2.43412	0	0
AATGGCTGTCTGATCA-1_1	1.32907	3.53558	mb0595	GN-Migrating	0.283707	0.414088	0	0	2.61469	2.15151	0.81815	2.86002	2.86002	0	0
AATTCCTCAAATACAG-1_1	7.67677	-2.8157	mb0595	GN-Postmigratory	-0.58432	0.269085	0	0	1.77133	0	1.23527	2.37558	1.77133	0	1.23527
AATTCCTCAAGACAAT-1_1	3.78776	-1.82818	mb0595	GN-Postmigratory	0.318231	0.417538	0	0.813019	1.98424	0	0.813019	3.26171	2.50898	0	0
AATTCCTCAAGAGGTC-1_1	-4.20614	2.64144	mb0595	GN-Premigratory	-0.491874	0.208673	0	0	3.29446	0	0	2.2674	2.78161	0	0
AATTCCTCAGGTCAGA-1_1	3.93919	2.28588	mb0595	GN-Migrating	0.554009	0.356669	0	0	1.40872	0.934271	0	2.97268	2.25123	0	0.934271
AATTCCTGTAGACGGT-1_1	5.4952	-2.68289	mb0595	GN-Postmigratory	0.791868	0.25729	0	0	0	0	1.13061	2.60898	2.12123	0	1.42222
AATTCCTGTTCCACGG-1_1	6.50333	-1.48338	mb0595	GN-Postmigratory	1.35532	0.304566	0	0	1.65993	0.725002	1.65993	2.54255	2.13454	0	2.13454
AATTTCCAGAAATTCG-1_1	4.23039	-1.92197	mb0595	GN-Postmigratory	-0.0589325	0.255011	0	0.358527	1.00242	0.358527	1.00242	2.35012	2.01067	0	0.621888
AATTTCCAGTTACTCG-1_1	-0.773931	4.26993	mb0595	GN-Migrating	-0.516252	0.368303	0	0	0.994254	2.6825	0	2.41736	2.89187	0	0
AATTTCCCACAGACGA-1_1	4.58515	0.33687	mb0595	GN-Postmigratory	-0.549063	0.286588	0	0	0.55998	1.17924	1.38693	2.863	2.67494	0	1.70544
AATTTCCGTAACGCGA-1_1	5.28686	-2.3044	mb0595	GN-Postmigratory	0.241614	0.286263	0	0	1.23709	0	0	2.48533	2.12067	0	2.25754
AATTTCCGTCAGGAGT-1_1	7.97128	-2.70369	mb0595	GN-Postmigratory	-0.612707	0.252102	0	0	1.03621	0	0	2.61955	2.11312	0	1.03621
AATTTCCGTGTTAGCT-1_1	-6.85346	1.68061	mb0595	GCP-SHH	-0.463173	0.0714732	0	2.24182	2.24182	3.41564	1.64966	1.64966	2.88037	0	0
AATTTCCTCCTACAAG-1_1	-5.20393	4.68269	mb0595	GN-Premigratory	-0.575095	0.116307	0	0	2.05467	1.18421	0	2.05467	2.82593	0	0
AATTTCCTCGCCGAGT-1_1	3.86443	-0.459256	mb0595	GN-Postmigratory	-0.594477	0.288476	0	0	1.28986	0	1.18057	3.04119	1.94828	0	1.05786
AATTTCCTCTCCCAAC-1_1	-8.60581	-0.212938	mb0595	GCP-SHH	0.892517	0.0376474	0	2.55801	0	1.38066	0	2.29582	1.6986	0	0
ACAAAGAAGAGAGTTT-1_1	-7.68909	-5.36227	mb0595	GCP-Cycling	0.388569	0.108076	2.2027	0	1.30376	0.850818	0	0.850818	1.61436	0	0
ACAAAGAAGGAACGCT-1_1	7.02991	-4.69047	mb0595	GN-Postmigratory	0.104493	0.284201	0	0	1.33564	0.659664	0	2.33616	2.64461	0	0
ACAAAGAAGGTAACTA-1_1	7.23809	-2.19848	mb0595	GN-Postmigratory	0.644004	0.390827	0	0	0	0	2.17134	2.80578	2.91683	0	1.07926
ACAAAGAAGGTGCTTT-1_1	5.90518	-2.9642	mb0595	GN-Postmigratory	0.501398	0.226701	0	0	0.642883	0	1.70653	2.47009	1.98975	0	0
ACAAAGAAGTCGTCTA-1_1	-5.05982	3.01149	mb0595	GN-Premigratory	0.158336	0.184779	0	1.64966	2.44348	0	0.718476	1.64966	2.12335	0	0
ACAAAGAAGTTTCGAC-1_1	6.21334	-3.95441	mb0595	GN-Postmigratory	-0.564222	0.337105	1.04665	0	0	0	1.04665	3.21988	1.87859	0	1.54675
ACAAAGACAAGGAGTC-1_1	-3.88973	4.11077	mb0595	GN-Premigratory	0.471861	0.151224	0	1.44951	2.5188	1.77352	0	1.77352	3.09995	0	0
ACAAAGACAATAAGGT-1_1	-4.08871	4.75688	mb0595	GN-Premigratory	-0.606832	0.139131	0	0	2.98583	0	0	2.71484	2.81355	0	0
ACAAAGACAGAGGACT-1_1	4.80098	-0.987558	mb0595	GN-Postmigratory	-0.228229	0.251599	0.39127	0	0	0	0.890593	2.82152	2.31237	0	0.671779
ACAAAGACATCCTATT-1_1	6.3316	0.27642	mb0595	GN-Postmigratory	0.589406	0.259063	0	1.00897	1.00897	1.00897	0	3.3633	2.43857	0	2.07582
ACAAAGACATTGACTG-1_1	7.04676	-0.932486	mb0595	GN-Postmigratory	0.523109	0.313073	0	0	1.02074	0	1.84463	2.09199	2.09199	0	1.02074
ACAAAGAGTCATAGTC-1_1	6.91444	-3.98031	mb0595	GN-Postmigratory	-0.564591	0.291811	0	0	0	0	0	2.15701	1.96237	0	0
ACAAAGAGTGGGTTGA-1_1	-2.533	4.41425	mb0595	GN-Migrating	0.413011	0.126015	0	1.02336	2.72525	2.60104	1.02336	1.02336	2.60104	0	1.02336
ACAAAGAGTGTTAAAG-1_1	4.29474	0.595548	mb0595	GN-Postmigratory	-0.150314	0.209915	0.504039	0.504039	1.45324	0	0.504039	2.31998	1.72058	0	0.504039
ACAAAGAGTTCTGAGT-1_1	7.04916	-2.45106	mb0595	GN-Postmigratory	-0.424398	0.24681	0	0	0	0	0	2.42672	1.00074	0	0
ACAAAGATCGCCTTGT-1_1	6.30724	-2.68879	mb0595	GN-Postmigratory	0.0254146	0.284462	0	0	0.959865	0	1.22877	2.92985	2.63122	0	1.76371
ACAAAGATCTGAGCAT-1_1	6.44245	-0.633664	mb0595	GN-Postmigratory	-0.489444	0.191886	0	0	1.01409	1.01409	1.01409	1.50712	2.28077	0	1.01409
ACAACCAAGACGACTG-1_1	7.09345	-0.96031	mb0595	GN-Postmigratory	0.282362	0.302887	0	0	0.86307	0	0.86307	2.36019	2.22165	0	0
ACAACCAAGCCTAACT-1_1	3.38358	0.139256	mb0595	GN-Postmigratory	0.135382	0.260546	0	0.754302	0.754302	0	1.17935	2.74981	2.41011	0	1.47668
ACAACCAAGGCAATGC-1_1	5.75074	-3.53914	mb0595	GN-Postmigratory	0.774123	0.295958	0	0	0	0	1.40496	2.58787	2.79586	0	1.11522
ACAACCAAGGGTTAAT-1_1	5.34727	1.70292	mb0595	GN-Postmigratory	-0.53471	0.27779	0	0	0	0	0	2.27112	2.13402	0.80713	0.80713
ACAACCACAAACTCTG-1_1	0.688883	0.952694	mb0595	GN-Migrating	-0.614891	0.297453	0	0.643354	1.85897	0	1.70734	2.30543	2.84789	0	1.03166
ACAACCACAGCCATTA-1_1	5.60995	-1.17401	mb0595	GN-Postmigratory	-0.396699	0.348375	0	0	1.77569	1.77569	0	2.38035	2.75449	0	1.77569
ACAACCAGTAGATCGG-1_1	7.4151	-3.56977	mb0595	GN-Postmigratory	0.741116	0.288314	0	0	0.859128	0	1.62596	2.4756	2.05483	0	2.05483
ACAACCAGTAGCCCTG-1_1	-0.744001	3.52861	mb0595	GN-Migrating	0.720428	0.215687	0	0	3.18598	1.72957	0	1.72957	2.70234	0	0
ACAACCAGTCTGATCA-1_1	3.69838	-2.02571	mb0595	GN-Postmigratory	0.159843	0.286827	0	0	1.04473	0	2.12472	2.63178	2.32368	0	0.653012
ACAACCAGTTCTCCCA-1_1	6.65855	-5.172	mb0595	GN-Postmigratory	0.324614	0.3043	0	0	0.932959	0	1.40709	3.04672	1.40709	0	0.932959
ACAACCATCCAGTGTA-1_1	-2.00906	4.26634	mb0595	GN-Migrating	1.05373	0.236019	0	1.52585	2.10391	1.85608	0	1.85608	2.73412	0	0
ACAACCATCGGAAGGT-1_1	4.98645	-1.92456	mb0595	GN-Postmigratory	-0.565887	0.281407	0	0	0	0	1.58927	2.37494	2.17479	0	1.08183
ACAAGCTAGACGGAAA-1_1	5.97903	0.981883	mb0595	GN-Postmigratory	-0.515063	0.293	0	0	1.59113	0	0	2.5438	2.17686	0	1.82655
ACAAGCTAGCCGATTT-1_1	4.11718	0.950365	mb0595	GN-Postmigratory	0.410692	0.305214	0	0	0.936906	0	0.574384	2.9768	2.40591	0	2.25512
ACAAGCTAGGCTAACG-1_1	6.11642	-1.46599	mb0595	GN-Postmigratory	-0.500492	0.2485	0	0	0	0	1.21984	2.09923	2.3558	0	0
ACAAGCTAGGGTATAT-1_1	-7.9364	-0.0505946	mb0595	GCP-SHH	-0.459192	0.104169	0	2.08656	2.34272	0	0	1.7413	2.34272	0	1.20967
ACAAGCTGTGACACAG-1_1	3.39385	-2.05339	mb0595	GN-Postmigratory	-0.412918	0.359312	0	0	0	0	1.83853	2.59054	2.44881	0	0
ACAAGCTGTGGACCAA-1_1	-1.40257	4.33238	mb0595	GN-Migrating	0.754036	0.18402	0	0	1.6911	1.6911	0.906299	2.4271	3.00454	0	0
ACAAGCTGTTATGGTC-1_1	0.179673	3.1903	mb0595	GN-Migrating	-0.0521932	0.331535	0	0	2.13852	1.92032	0	2.91612	1.7903	0	0.605341
ACAAGCTGTTGTGTTG-1_1	7.89748	-5.02661	mb0595	GN-Postmigratory	0.628451	0.182733	0	0	1.04449	0	1.04449	2.32335	2.48921	0	0
ACAAGCTTCCAGTTCC-1_1	3.52598	2.56663	mb0595	GN-Migrating	-0.557622	0.249754	0	0	1.63698	0	1.32436	2.59667	2.36642	0	0
ACAAGCTTCCGCGAGT-1_1	-7.67431	0.400479	mb0595	GCP-SHH	-0.502514	0.0139642	0	2.73999	2.86541	0	0	0	2.42901	0	0
ACACAGTAGAAGAACG-1_1	4.0301	-3.62759	mb0595	GN-Postmigratory	-0.539009	0.228172	0	0	1.74793	0	0	2.34999	2.0936	0	0
ACACAGTAGCGGGTAT-1_1	-7.75842	1.07651	mb0595	GCP-SHH	-0.343628	0.127161	0	1.5545	2.136	1.5545	0	1.5545	2.136	0	0
ACACAGTCAACCAACT-1_1	4.97399	1.99449	mb0595	GN-Postmigratory	-0.436384	0.349714	0	0	1.78265	0	0	2.86136	2.38795	0	1.45793
ACACAGTCAAGACGGT-1_1	7.37864	-3.02678	mb0595	GN-Postmigratory	0.350349	0.347844	0	0	0	0	1.21091	2.98832	2.2244	0	0
ACACAGTCACATACGT-1_1	6.90233	-3.13145	mb0595	GN-Postmigratory	0.176078	0.258338	0	0	1.40113	0	1.04235	2.58318	1.87297	0	0
ACACAGTCAGTTGTCA-1_1	4.36892	-2.04847	mb0595	GN-Postmigratory	-0.672914	0.254243	0.370536	0	1.17636	0	0.640285	2.50248	1.78063	0	0.852513
ACACAGTCATAACAGA-1_1	6.00687	-5.14105	mb0595	GN-Postmigratory	0.068407	0.293337	0	0	0.645245	0	1.86233	2.39525	2.30902	0	1.03422
ACACAGTCATGACTAC-1_1	-1.97584	2.18172	mb0595	GN-Migrating	-0.141301	0.235611	0	1.19419	2.0672	2.28442	0.56926	2.42957	2.79357	0	0.324602
ACACAGTCATGTAACC-1_1	5.77352	-3.49736	mb0595	GN-Postmigratory	0.222535	0.271129	0	0	0.846119	0	1.60779	2.03509	2.11845	0	1.09724
ACACAGTCATTGCAAC-1_1	3.98093	-0.40951	mb0595	GN-Migrating	-0.0464136	0.355668	0	0	0.857444	0	0.857444	1.47997	2.21296	0.517939	1.86074
ACACAGTGTGCCAAGA-1_1	6.31113	-0.781646	mb0595	GN-Postmigratory	0.74234	0.327678	0	0	1.16747	0	1.69152	2.9291	1.16747	0	0
ACACAGTGTTCTATCT-1_1	7.76789	-5.06042	mb0595	GN-Postmigratory	-0.494715	0.216398	0	0	0.930813	0	1.40441	2.96727	2.46436	0	0
ACACAGTGTTTATGCG-1_1	6.6238	-0.130556	mb0595	GN-Postmigratory	-0.620729	0.286092	0	0	1.3576	0.674106	1.07314	2.8541	2.6034	0	1.3576
ACACAGTTCACTCCGT-1_1	4.13169	-2.58774	mb0595	GN-Postmigratory	0.342757	0.235529	0	0	0.963609	0	0.963609	2.2089	2.57707	0	0
ACACAGTTCGTAGGGA-1_1	-2.18953	4.48525	mb0595	GN-Migrating	-0.49016	0.268382	0	1.72589	1.96805	2.79678	0	1.40569	2.79678	0	0
ACACCAAAGCGGTAAC-1_1	-5.29292	4.53611	mb0595	GN-Premigratory	0.18664	0.14771	0.811904	2.14161	2.84946	1.79322	0	1.79322	2.77423	0	0
ACACCAAAGGCCATAG-1_1	-8.85808	-2.8827	mb0595	GCP-Cycling	-0.507006	0.0897781	0.879231	2.24647	1.33975	1.65386	0	1.89254	0.879231	0	0
ACACCAAAGGTCCCTG-1_1	4.92891	-4.77009	mb0595	GN-Postmigratory	-0.550701	0.283733	0	0	0	0	2.10438	1.85653	1.52628	0	0
ACACCAACAAATGAGT-1_1	-0.33137	3.99531	mb0595	GN-Migrating	-0.0268185	0.296276	0	0	2.17318	1.82306	0	2.17318	2.57351	0	0.623329
ACACCAACAAGTGGCA-1_1	0.846398	4.14934	mb0595	GN-Migrating	1.06733	0.248196	0	0	2.40465	2.71498	0	3.0516	2.20383	0	0
ACACCAACAGTCGCAC-1_1	3.17792	0.717495	mb0595	GN-Migrating	0.314396	0.336976	0	0.423529	2.06121	1.42649	0	2.6142	2.35063	0	1.91704
ACACCAAGTAACTTCG-1_1	-7.18712	1.18086	mb0595	GCP-SHH	-0.570164	0.0374927	0	1.95492	0.922607	1.39418	0	2.68393	2.78244	0	0.922607
ACACCAAGTCGTCGGT-1_1	-7.16378	1.08197	mb0595	GCP-SHH	0.947733	0.0499391	0	1.3512	0	0	0	0	1.9057	0	0
ACACCAATCGGATAAA-1_1	4.42757	-1.84403	mb0595	GN-Postmigratory	0.41595	0.318536	0	0	1.17484	0	1.17484	2.96839	2.11292	0	0.750859
ACACGCGAGGAGTATT-1_1	0.660018	1.01609	mb0595	GN-Migrating	-0.516552	0.294328	0	2.02131	1.73647	0	1.33667	2.82747	2.93245	0	1.73647
ACACGCGCAAAGGGCT-1_1	-7.13202	0.569954	mb0595	GCP-SHH	-0.477039	0.0907154	0	2.31959	1.96211	1.40049	0	0	1.96211	0	0
ACACGCGCAGCTCCTT-1_1	5.82958	-1.70881	mb0595	GN-Postmigratory	-0.570556	0.351582	0	0	0.53346	0	1.34006	2.08545	2.31872	0	0.879478
ACACGCGCAGTTAGGG-1_1	7.26578	-3.8076	mb0595	GN-Postmigratory	0.305286	0.280414	0	0	0.539056	0	0.539056	2.33088	2.18135	0	1.66512
ACACGCGGTAACACCT-1_1	5.17635	-4.3916	mb0595	GN-Postmigratory	-0.532344	0.33293	0	0	0.870909	0	1.32924	3.14524	2.49425	0	1.88043
ACACGCGGTAGGCAGT-1_1	4.57849	-4.05891	mb0595	GN-Postmigratory	-0.511279	0.183729	0	0	1.1489	0	0	2.26372	2.01011	0	0
ACACGCGGTCGGTGTC-1_1	6.06599	-2.74576	mb0595	GN-Postmigratory	0.437557	0.215469	0	0	0	0	1.01527	3.05594	2.28243	0	0.631298
ACACGCGGTGTCATGT-1_1	-2.73655	4.00975	mb0595	GN-Premigratory	-0.0321001	0.23043	0	1.06243	2.89263	2.25343	0	2.03168	3.03883	0	1.06243
ACACGCGGTTAGAAAC-1_1	0.409003	3.2196	mb0595	GN-Migrating	-0.571271	0.311105	0.620414	0	2.1676	1.81778	0.620414	3.07421	2.34724	0	0
ACACGCGTCACCATGA-1_1	-8.23451	-1.77861	mb0595	GCP-Cycling	-0.49747	0.031457	0	0	2.08811	1.51178	0	0	2.45139	0	0
ACACGCGTCCGCACTT-1_1	4.97454	-2.90172	mb0595	GN-Postmigratory	1.19443	0.229998	0	0	1.81991	0.829785	2.16985	3.07663	1.81991	0.829785	0
ACACGCGTCTCGCTCA-1_1	-6.92565	-0.140318	mb0595	GCP-SHH	-0.432403	0.105083	0	0	1.88409	0	0	1.33241	2.23757	0	1.33241
ACACTGAAGATGGTCG-1_1	5.32448	-4.33465	mb0595	GN-Postmigratory	-0.502482	0.27643	0	0	1.2144	0	1.74685	2.55267	1.93451	0	0.781219
ACACTGAAGCCACAAG-1_1	5.19744	-1.39558	mb0595	GN-Postmigratory	0.172894	0.287594	0	0.494971	0.824571	0	1.43562	2.57783	2.71403	0	0.494971
ACACTGAAGCTGTCCG-1_1	5.52841	-3.82471	mb0595	GN-Postmigratory	0.333094	0.263325	0	0	0.854292	0	1.61922	2.67395	2.34641	0	0
ACACTGAAGTATAGAC-1_1	5.68159	-3.82782	mb0595	GN-Postmigratory	-0.509741	0.29969	0	0	1.83028	1.28587	1.28587	2.81582	2.43984	0	1.28587
ACACTGAAGTCACACT-1_1	5.36591	0.37364	mb0595	GN-Postmigratory	0.560276	0.316876	0	0	1.16905	0	1.16905	2.49277	2.21223	0	1.69339
ACACTGACAACGTATC-1_1	3.38765	2.71272	mb0595	GN-Migrating	-0.645506	0.31679	0	0	1.49618	2.20652	0	2.69857	2.3262	0	0.767729
ACACTGACACCTGAAT-1_1	5.25747	1.49594	mb0595	GN-Postmigratory	0.245132	0.325635	0	0	0.784378	0	0.784378	2.72736	2.87213	0	0
ACACTGACACTGTCCT-1_1	-5.48116	4.40227	mb0595	GN-Premigratory	0.736777	0.0225025	1.20474	0	2.85367	0	0	1.73551	2.70908	1.20474	0
ACACTGACAGCACACC-1_1	7.70403	-2.44826	mb0595	GN-Postmigratory	0.183634	0.251082	0	0	0	0	1.229	2.11062	1.229	0	0
ACACTGACAGGCTACC-1_1	6.13098	0.0538977	mb0595	GN-Postmigratory	0.402986	0.315846	0	0	0	0	1.24849	2.31372	2.13479	0.603421	0
ACACTGAGTACCACGC-1_1	-7.48408	0.386758	mb0595	GCP-SHH	0.633702	-0.017838	0	2.98866	0	0	0	2.34464	0	0	1.74305
[truncated: 60,813 more rows]

## Sheet: BT2019110 scRNA
Embedding and Features for BT2019110 scRNA-seq data Data for Supplementary Figure 3A
[truncated: 4,760 more rows]

[truncated: 14 more sheets: BT2019110 Tumor, MBEN & Val snRNA, P14 Mouse scRNA, Hovestadt scRNA, Riemondy scRNA, Vladoiu scRNA, MAGIC Cohort GSVA, Consensus Clustering, MALDI Imaging Data, Taurine Guanine BVI, SHH Proteomics Data, SYN-FMRP (RankDiff), SYN-FMRP (proteomics), SYN-FMRP (RNA)]
